# Supplementary material for: HCCDB v2.0: Decompose Expression Variations by Single-cell RNA-seq and Spatial Transcriptomics in HCC
Source: Genomics Proteomics Bioinformatics. 2024 Feb 3;22(1):qzae011. doi: 10.1093/gpbjnl/qzae011 (PMC11423853; doi:10.1093/gpbjnl/qzae011)
Supplement: qzae011_Supplementary_Data [file qzae011_supplementary_data.zip]

Archive with 12 entries (12 files):
- Figure S2.pdf
- Supplementary Captions.docx
- Table S1-done.xlsx
- Table S2-done.xlsx
- Table S3-done.xlsx
- Table S4-done.xlsx
- Table S5-done.xlsx
- Table S6-done.xlsx
- Table S7-done.xlsx
- Table S8-done.xlsx
- Table S9-done.xlsx
- Figure S1.pdf
