# Supplementary material for: HCCDB v2.0: Decompose Expression Variations by Single-cell RNA-seq and Spatial Transcriptomics in HCC
Source: Genomics Proteomics Bioinformatics. 2024 Feb 3;22(1):qzae011. doi: 10.1093/gpbjnl/qzae011 (PMC11423853; doi:10.1093/gpbjnl/qzae011)
Supplement: qzae011_Supplementary_Data [file qzae011_supplementary_data.zip › Table S3-done.xlsx]

## Sheet:  Table S3
Table S3 Summary of spatial transcriptomics datasets
Patient ID	No. of N sections	No. of L sections	No. of T sections	No. of P sections	No. of sections from intact tumor nodule	Platform	Source	# of tissue spots
HCC-1	1	1	1	0	0	10X Genomics Visium platform	HRA000437	8931
HCC-2	1	1	1	1	0	10X Genomics Visium platform	HRA000437	18699
HCC-3	1	1	1	0	0	10X Genomics Visium platform	HRA000437	13503
HCC-4	1	1	1	0	0	10X Genomics Visium platform	HRA000437	12672
HCC-5	0	0	0	0	4	10X Genomics Visium platform	HRA000437	15547
Total	4	4	4	1	4	-	-	69352
Note: N, nontumor section; L, leading-edge section; T, tumor section; P, portal vein tumor thrombus.
