# Supplementary material for: HCCDB v2.0: Decompose Expression Variations by Single-cell RNA-seq and Spatial Transcriptomics in HCC
Source: Genomics Proteomics Bioinformatics. 2024 Feb 3;22(1):qzae011. doi: 10.1093/gpbjnl/qzae011 (PMC11423853; doi:10.1093/gpbjnl/qzae011)
Supplement: qzae011_Supplementary_Data [file qzae011_supplementary_data.zip › Table S4-done.xlsx]

## Sheet: Table S4
Table S4 The revised 4D metrics
Note: TCGA, The Cancer Genome Atlas; GTEx,Genotype-Tissue Expression.
Ensmbl ID	Entrez ID	Symbol	HCC.SpecificScore.TCGAtumor	HCC.SpecificScore.TCGAadjacent	Liver.SpecificScore.TCGAadjacent	Liver.SpecificScore.GTEx	HCC.Tvs.N.HCCDB	Liver.SpecificScore
ENSG00000227232.4	653635	WASH7P	-0.314509	-0.0375823	-1.03359	-0.890857	0.105523	-0.962224
ENSG00000186092.4	79501	OR4F5	0.00897497	0.0115199	-0.0101096	0.0259378	-0.0154378	0.00791409
ENSG00000235249.1	729759	OR4F29	0.175601	0.344524	-0.109915	0.0160683	0.0451999	-0.0469235
ENSG00000230368.2	284593	FAM41C	-0.234774	-0.174072	-0.793114	-0.0815373	0.130751	-0.437326
ENSG00000187634.6	148398	SAMD11	-1.63145	-2.45051	0.00498318	-0.509927	-0.701973	-0.252472
ENSG00000188976.6	26155	NOC2L	-0.113378	0.317911	0.0898744	-0.693021	0.118619	-0.301573
ENSG00000187961.9	339451	KLHL17	-0.430496	0.293956	-0.784614	-0.672637	0.0423656	-0.728626
ENSG00000187583.6	84069	PLEKHN1	-1.37703	0.124506	-1.40105	-0.595595	0.119887	-0.998322
ENSG00000187642.5	84808	C1orf170	-1.17748	-0.147411	-1.09759	-0.802833	0.112627	-0.950214
ENSG00000188290.6	57801	HES4	-0.854067	-0.324213	-1.63919	-2.01424	0.234403	-1.82672
ENSG00000187608.5	9636	ISG15	0.334376	1.24093	1.47969	0.140494	-0.228751	0.810092
ENSG00000188157.9	375790	AGRN	-0.503383	0.112491	-0.642925	-0.524646	0.14717	-0.583785
ENSG00000131591.13	54991	C1orf159	-0.376409	0.142674	-0.562167	-0.78811	0.112314	-0.675139
ENSG00000162571.9	254173	TTLL10	-1.00345	-1.74734	-2.14371	-0.495505	-0.0691348	-1.31961
ENSG00000186891.9	8784	TNFRSF18	-0.667254	0.028952	-1.61813	-1.00803	0.100751	-1.31308
ENSG00000186827.6	7293	TNFRSF4	0.335442	1.06906	-1.88167	-1.07108	0.467969	-1.47637
ENSG00000078808.12	51150	SDF4	0.367009	0.441672	0.693168	-0.0332583	-0.0400186	0.329955
ENSG00000176022.3	126792	B3GALT6	-0.0996595	0.240285	-0.0142112	-0.365747	0.123565	-0.189979
ENSG00000184163.3	388581	FAM132A	-0.906765	-0.267031	-0.924555	-0.37414	-0.0655334	-0.649347
ENSG00000160087.16	118424	UBE2J2	-0.146514	0.00652821	-0.130514	-0.604139	0.0783939	-0.367327
ENSG00000162572.15	6339	SCNN1D	0.73188	1.08285	0.488284	-0.459208	-0.11987	0.0145378
ENSG00000169972.7	126789	PUSL1	0.170971	0.708896	0.01794	-0.58644	0.355545	-0.28425
ENSG00000127054.14	54973	CPSF3L	-0.126554	0.065921	-0.13842	-1.1236	0.129702	-0.631012
ENSG00000169962.4	83756	TAS1R3	-0.952057	-0.483081	0.0699047	-0.138007	-0.155327	-0.0340513
ENSG00000107404.13	1855	DVL1	0.085641	0.289369	0.158909	-0.844768	-0.023015	-0.34293
ENSG00000162576.12	54587	MXRA8	-2.06116	-2.75084	-2.29164	-2.4319	-0.298839	-2.36177
ENSG00000175756.9	54998	AURKAIP1	0.58533	0.916808	1.14651	-0.0904044	-0.167881	0.528051
ENSG00000221978.7	81669	CCNL2	-0.0265983	0.332756	-0.325381	-0.0939878	0.053002	-0.209685
ENSG00000242485.1	55052	MRPL20	0.273272	0.336119	0.511269	-0.617829	-0.0797174	-0.05328
ENSG00000179403.10	64856	VWA1	0.759502	0.403585	0.279554	0.650089	0.107571	0.464821
ENSG00000215915.5	219293	ATAD3C	-0.860568	-1.40443	0.46803	0.482848	-0.423638	0.475439
ENSG00000160072.15	83858	ATAD3B	-0.23346	0.495323	-0.290654	-0.412936	0.207623	-0.351795
ENSG00000197785.9	55210	ATAD3A	-0.0637065	0.641184	0.408904	-0.090753	0.0708385	0.159076
ENSG00000160075.10	29101	SSU72	-0.0145268	0.0593583	0.145088	-0.806568	0.0131305	-0.33074
ENSG00000197530.8	142678	MIB2	-0.194936	-0.19807	-0.132314	-1.01369	-0.129688	-0.573002
ENSG00000189409.8	8510	MMP23B	-0.616527	-1.77665	-0.823148	-0.455383	-0.374015	-0.639265
ENSG00000215914.3	8511	MMP23A	-0.32526	-1.32619	-1.31649	0.073765	-0.242608	-0.621362
ENSG00000215790.2	9906	SLC35E2	-1.08717	-1.23549	-1.89457	-1.02337	0.0916263	-1.45897
ENSG00000008130.11	65220	NADK	0.515386	0.481871	1.0463	0.786673	-0.179484	0.916488
ENSG00000078369.13	2782	GNB1	-0.510966	-0.608704	-0.734296	-1.67467	0.300275	-1.20448
ENSG00000169885.5	163688	CALML6	0.496768	0.818982	-0.251041	0.27628	0.0164369	0.0126195
ENSG00000178821.8	339456	TMEM52	1.70232	1.75228	2.57616	0.91383	-0.195381	1.745
ENSG00000187730.6	2563	GABRD	1.09227	2.61061	-1.71476	-1.66895	0.686824	-1.69186
ENSG00000067606.11	5590	PRKCZ	-0.685459	-0.681811	-0.1664	-0.72992	-0.165564	-0.44816
ENSG00000162585.12	199990	C1orf86	-0.118382	0.209867	-0.145269	-0.607483	0.121231	-0.376376
ENSG00000157933.9	6497	SKI	-0.562575	-1.00123	-0.736043	-1.25867	-0.0674144	-0.997356
ENSG00000116151.9	79906	MORN1	-0.652368	-1.06984	-0.487481	-0.92757	-0.131703	-0.707526
ENSG00000157916.14	11079	RER1	0.503653	0.498771	0.720307	0.209354	0.01996	0.46483
ENSG00000157911.5	5192	PEX10	-0.23492	-0.00122189	-0.0301319	-0.856058	0.061478	-0.443095
ENSG00000149527.13	9651	PLCH2	-0.406535	-0.824608	-1.46973	-0.273699	-0.0108122	-0.871713
ENSG00000157881.9	55229	PANK4	-0.26627	-0.364132	-0.123312	-0.837147	0.020745	-0.48023
ENSG00000197921.5	388585	HES5	-0.101136	0.0447817	-0.975786	-0.897033	0.239679	-0.93641
ENSG00000157873.13	8764	TNFRSF14	0.340724	0.333732	0.216238	0.119287	-0.138129	0.167763
ENSG00000142606.11	79258	MMEL1	-2.02742	-2.12433	-2.29384	-0.547416	0.151473	-1.42063
ENSG00000169717.5	140625	ACTRT2	-0.0620314	-0.0149108	-0.0197354	-0.160672	-0.0718782	-0.0902039
ENSG00000142611.12	63976	PRDM16	-0.821126	-2.61089	-2.72667	-1.51506	-0.0672167	-2.12087
ENSG00000130762.10	27237	ARHGEF16	-0.163878	0.220858	0.0461099	0.350852	-0.0713731	0.198481
ENSG00000162591.11	1953	MEGF6	-0.893117	-1.26676	-0.873312	-1.47209	-0.256934	-1.1727
ENSG00000078900.10	7161	TP73	-0.375744	0.760942	-2.06707	-0.788805	0.327955	-1.42794
ENSG00000162592.4	148870	CCDC27	-0.215485	-0.282497	-0.280108	-0.150576	-0.0418001	-0.215342
ENSG00000130764.5	57470	LRRC47	-0.0381477	-0.0773075	0.22231	-0.571067	-0.0715691	-0.174379
ENSG00000169598.11	1677	DFFB	-0.888578	-0.733242	-1.05514	-0.620329	-0.0128559	-0.837736
ENSG00000198912.6	339448	C1orf174	-0.0185022	0.0877812	0.0622551	-0.326963	0.135231	-0.132354
ENSG00000196581.6	55966	AJAP1	-2.24896	-3.50714	-1.91135	-0.973061	-0.408034	-1.44221
ENSG00000131697.13	261734	NPHP4	-2.04727	-1.87573	-1.73448	-1.45128	-0.1364	-1.59288
ENSG00000069424.10	8514	KCNAB2	-0.818737	-1.24725	-0.999646	-1.649	-0.0978453	-1.32432
ENSG00000116254.13	26038	CHD5	-2.44989	-3.39242	-3.6565	-1.7702	-0.029347	-2.71335
ENSG00000116251.5	6146	RPL22	-0.409936	-0.481817	-0.359811	-1.44391	-0.0272778	-0.901863
ENSG00000158286.8	388591	RNF207	0.528462	0.686379	-0.173174	-0.155421	0.0917254	-0.164298
ENSG00000116237.11	23463	ICMT	-0.78139	-0.715333	-0.677718	-1.28558	0.0344327	-0.981649
ENSG00000173673.7	390992	HES3	-0.133113	-0.176739	-0.183979	-0.022157	-0.0275635	-0.103068
ENSG00000158292.6	387509	GPR153	-1.35373	-1.45116	-1.69842	-1.05585	-0.0674172	-1.37714
ENSG00000097021.15	11332	ACOT7	-0.301851	0.0474955	-0.0505231	-1.27736	0.110261	-0.663944
ENSG00000069812.7	54626	HES2	-2.17146	-1.60039	-3.19614	-0.583778	0.204098	-1.88996
ENSG00000187017.10	83715	ESPN	4.10178	4.18338	4.96483	3.28833	-0.21711	4.12658
ENSG00000215788.5	8718	TNFRSF25	-0.267975	0.132863	-1.64278	-2.02687	0.255046	-1.83483
ENSG00000171680.16	57449	PLEKHG5	-1.76198	-1.81543	-2.66253	-2.64068	0.0221739	-2.65161
ENSG00000162408.10	79707	NOL9	-0.655496	-0.709482	-0.740573	-0.655365	0.108579	-0.697969
ENSG00000173662.15	80835	TAS1R1	-0.928251	-0.95459	-0.887109	-0.282132	-0.0629918	-0.584621
ENSG00000204859.7	3104	ZBTB48	0.113224	0.133151	0.219851	0.0846674	-0.204512	0.152259
ENSG00000162413.12	9903	KLHL21	-0.111673	-0.362609	-1.0366	-1.33533	0.417197	-1.18597
ENSG00000116273.5	148479	PHF13	-0.345266	-0.435267	-0.175369	-1.2445	0.03452	-0.709936
ENSG00000041988.11	90326	THAP3	0.12969	0.271747	-0.101055	-0.854393	0.060986	-0.477724
ENSG00000007923.11	55735	DNAJC11	-0.168507	-0.134331	0.0583669	-0.586591	0.000884897	-0.264112
ENSG00000171735.14	23261	CAMTA1	-0.178644	-0.331807	-0.0520818	-1.23515	0.0283648	-0.643615
ENSG00000049245.8	9341	VAMP3	-0.61637	-0.902984	-0.757967	-1.72559	0.045077	-1.24178
ENSG00000049246.10	8863	PER3	0.0254196	-0.86812	-0.05073	-0.540272	-0.186547	-0.295501
ENSG00000049247.9	10911	UTS2	0.115773	0.392843	-0.376316	-0.137894	0.0374655	-0.257105
ENSG00000049249.4	3604	TNFRSF9	-0.873907	-0.197726	-0.763766	-0.100571	0.133347	-0.432168
ENSG00000116288.8	11315	PARK7	0.27866	0.364953	0.532178	-0.71335	-0.0194653	-0.0905862
ENSG00000116285.8	54206	ERRFI1	2.30564	1.11491	2.84065	2.10003	-0.896135	2.47034
ENSG00000162426.10	50651	SLC45A1	-1.29934	-2.39442	-3.03848	-2.35927	0.0591947	-2.69887
ENSG00000142599.13	473	RERE	-1.06305	-1.59829	-1.68266	-1.80106	0.0171289	-1.74186
ENSG00000221083.1	677843	SNORA77	-0.0167609	-0.0150066	-0.00506462	-0.101341	0.0746424	-0.0532027
ENSG00000074800.9	2023	ENO1	-0.333076	0.291813	-0.0281976	-0.798036	0.485127	-0.413117
ENSG00000131686.10	765	CA6	-0.539574	-0.412585	-0.362043	-0.180081	-0.0391892	-0.271062
ENSG00000197241.3	155184	SLC2A7	-0.1162	-0.124016	-0.202322	-0.0467483	-0.0033216	-0.124535
ENSG00000142583.13	6518	SLC2A5	-1.42356	-1.41495	-3.91333	-1.60895	0.625058	-2.76114
ENSG00000252404.1	677781	SCARNA16	-0.330455	0.0643808	-0.174343	-0.011287	0.184912	-0.0928148
ENSG00000180758.10	80045	GPR157	-0.312153	-0.336599	0.195243	0.4117	-0.0349951	0.303472
ENSG00000049239.8	9563	H6PD	1.30812	0.862353	0.984062	1.38315	-0.0544166	1.1836
ENSG00000171621.9	80176	SPSB1	0.573463	0.335262	0.965711	0.227563	0.0478788	0.596637
ENSG00000171612.6	84275	SLC25A33	1.50562	1.3957	0.990352	0.245496	0.288035	0.617924
ENSG00000171608.11	5293	PIK3CD	-1.55903	-1.84009	-1.00778	-1.37607	-0.345221	-1.19192
ENSG00000179840.5	644997	C1orf200	-0.362148	-0.320719	-0.461778	-0.13554	-0.0871139	-0.298659
ENSG00000171603.12	22883	CLSTN1	-2.19716	-2.19886	-2.56167	-3.54236	0.151206	-3.05201
ENSG00000178585.10	56998	CTNNBIP1	-0.488596	-0.646404	-0.816926	-1.597	0.151513	-1.20696
ENSG00000162441.7	84328	LZIC	0.0551243	-0.00148941	-0.163338	-0.979135	0.187995	-0.571237
ENSG00000173614.9	64802	NMNAT1	-0.113591	-0.333404	-0.198374	-0.269476	-0.0306501	-0.233925
ENSG00000162444.11	116362	RBP7	1.39899	0.499307	-1.19049	-2.05669	0.766748	-1.62359
ENSG00000130939.14	10277	UBE4B	-0.40629	-0.547671	-0.637641	-1.29127	0.185679	-0.964456
ENSG00000054523.12	23095	KIF1B	-0.41283	-0.692417	-0.702367	-1.55854	0.0484806	-1.13045
ENSG00000142657.16	5226	PGD	0.0205111	0.340419	0.174922	-0.530967	0.39489	-0.178023
ENSG00000175279.17	378708	APITD1	-0.318447	-0.153386	-0.346768	-0.720215	0.181759	-0.533492
ENSG00000241563.2	1325	CORT	-0.539508	-0.786094	-0.773315	-0.718509	-0.0598516	-0.745912
ENSG00000160049.7	1676	DFFA	-0.359016	-0.226355	-0.328315	-0.888248	0.206712	-0.608281
ENSG00000142655.8	5195	PEX14	0.305417	0.000280054	0.566999	-0.135735	-0.244691	0.215632
ENSG00000130940.10	54897	CASZ1	-1.22007	-1.91092	-1.9976	-1.23289	0.0161639	-1.61525
ENSG00000175262.10	148345	C1orf127	-0.293641	0.131824	-0.100304	-0.339843	-0.0051551	-0.220074
ENSG00000120948.11	23435	TARDBP	-0.147059	-0.0672779	-0.0981887	-0.822985	0.1885	-0.460587
ENSG00000009724.12	10747	MASP2	7.50261	6.31242	7.96427	4.71068	-1.13888	6.33747
ENSG00000116649.5	6723	SRM	-0.0337692	0.696679	-0.0208673	-0.819418	0.456712	-0.420143
ENSG00000171824.9	5394	EXOSC10	-0.35027	-0.187017	-0.364116	-1.54564	0.19459	-0.954879
ENSG00000171819.4	10218	ANGPTL7	-1.16964	-3.80735	-3.38862	-1.64448	-0.0120407	-2.51655
ENSG00000120942.9	29914	UBIAD1	0.386432	0.425255	0.323932	-0.376915	0.133671	-0.0264917
ENSG00000204624.6	57540	PTCHD2	-2.23877	-1.537	-2.33309	-0.697137	0.0467039	-1.51511
ENSG00000116661.9	26232	FBXO2	1.20127	1.39958	1.37667	-0.448408	-0.0542755	0.464131
ENSG00000132879.9	93611	FBXO44	0.238581	0.334322	-0.352708	-1.21001	0.0988331	-0.781358
ENSG00000116663.6	26270	FBXO6	0.74322	0.936613	0.683067	-0.0725147	0.250385	0.305276
ENSG00000116670.10	10459	MAD2L2	0.233897	0.888374	0.608156	-0.131953	0.314077	0.238101
ENSG00000177674.11	57085	AGTRAP	-0.801102	-0.40294	-0.852198	-1.14217	0.261152	-0.997183
ENSG00000177000.6	4524	MTHFR	-0.380884	-0.643051	-1.22629	-0.798747	0.0909452	-1.01252
ENSG00000011021.17	1185	CLCN6	-0.507323	-0.852948	-0.888189	-1.04097	0.0698036	-0.964578
ENSG00000175206.6	4878	NPPA	-0.275022	-0.0228731	-0.732961	-0.874477	0.0523173	-0.803719
ENSG00000120937.8	4879	NPPB	0.0542823	0.416013	-0.10354	-0.552958	0.182976	-0.328249
ENSG00000116685.11	90231	KIAA2013	0.415206	0.464703	0.932812	-0.102392	-0.174015	0.41521
ENSG00000083444.12	5351	PLOD1	0.779732	1.27587	1.0588	0.157783	0.247724	0.60829
ENSG00000116688.12	9927	MFN2	0.205368	-0.183559	0.386236	-0.663751	-0.104059	-0.138758
ENSG00000120949.10	943	TNFRSF8	-1.32622	-1.82219	-1.65515	-0.845648	-0.048932	-1.2504
ENSG00000028137.12	7133	TNFRSF1B	0.444087	-0.0887209	0.713656	0.117283	-0.517597	0.41547
ENSG00000252969.1	26778	SNORA70	-0.0125213	0.00328049	0.075649	-0.0131139	0.0557319	0.0312676
ENSG00000048707.9	55187	VPS13D	-0.430405	-1.05611	-0.734405	-1.29415	-0.0604064	-1.01428
ENSG00000162496.4	9249	DHRS3	2.19944	1.55543	2.11123	1.61446	-0.172835	1.86284
ENSG00000204518.2	343066	AADACL4	-0.122638	-0.541927	-0.571774	-0.208124	0.00768561	-0.389949
ENSG00000188984.7	126767	AADACL3	-0.0497678	-0.0739416	-0.19474	-0.056703	-0.00036503	-0.125722
ENSG00000157330.5	93190	C1orf158	-0.395041	-0.724167	-1.18633	-0.229445	0.04104	-0.707886
ENSG00000116726.4	390999	PRAMEF12	-0.00120983	0.167817	-0.0118275	-0.015161	0.00778105	-0.0134943
ENSG00000116721.9	65121	PRAMEF1	0.31829	0.451303	0.231845	-0.014035	-0.00864526	0.108905
ENSG00000204513.5	440560	PRAMEF11	1.84855	2.03822	0.636017	-0.00759425	0.274627	0.314211
ENSG00000120952.4	65122	PRAMEF2	0.538476	0.630547	0.570061	0.0684046	-0.0567194	0.319233
ENSG00000243073.3	400735	PRAMEF4	2.42992	2.57252	1.25119	0.0438479	0.407193	0.647519
ENSG00000187545.5	343071	PRAMEF10	3.28642	3.17275	3.42101	0.356569	-0.0985578	1.88879
ENSG00000232423.3	440561	PRAMEF6	0.801804	0.946538	0.123174	1.22218e-05	0.127723	0.061593
ENSG00000204508.3	653606	PRAMEF22	0.00685261	-0.0132321	-0.00235783	-0.00197783	-0.0219709	-0.00216783
ENSG00000204503.5	401940	PRAMEF3	-0.000588243	0	0	-0.000420302	-0.0903737	-0.000210151
ENSG00000204502.2	343068	PRAMEF5	0.503929	0.600274	0.0756638	-0.000350913	0.0977113	0.0376564
ENSG00000182330.6	391002	PRAMEF8	2.09	2.31198	0.994892	0.000267183	0.103604	0.497579
ENSG00000204501.2	343070	PRAMEF9	1.36016	1.45398	0.658587	-6.49041e-05	0.145614	0.329261
ENSG00000204495.3	400736	PRAMEF13	0.00232691	0.0825034	0.0216487	-0.00242145	-0.019533	0.00961363
ENSG00000204491.2	391003	PRAMEF18	-0.0159474	0.0493457	-0.0380685	0.000317281	-0.00217812	-0.0188756
ENSG00000204488.3	654348	PRAMEF16	0.0635988	0.0613414	-0.00402027	0.00508792	0.00734978	0.000533825
ENSG00000204481.6	729528	PRAMEF14	0.137469	0.169233	-0.00854588	-0.00288831	-0.00915421	-0.00571709
ENSG00000204479.4	391004	PRAMEF17	0.0600631	0.0648323	0.00937267	-0.00101758	-0.0599904	0.00417754
ENSG00000204478.5	645425	PRAMEF20	-0.0624242	-0.0235243	-0.0707095	-0.000291123	-0.0121003	-0.0355003
ENSG00000162493.12	10630	PDPN	-4.51247	-5.15734	-5.10251	-3.02038	0.0806883	-4.06145
ENSG00000253085.1	677780	SCARNA11	-0.00813756	-0.00874046	0.011646	-0.0210967	0.110948	-0.00472534
ENSG00000116731.18	7799	PRDM2	-1.3092	-1.76864	-1.46434	-1.84444	-0.135756	-1.65439
ENSG00000171729.9	55092	TMEM51	-1.99102	-1.62143	-1.5209	-1.75545	-0.144446	-1.63818
ENSG00000142621.15	114827	FHAD1	-1.44835	-1.34459	-2.79669	-0.396138	0.212008	-1.59641
ENSG00000142634.8	79180	EFHD2	-0.580378	-0.362809	-0.456593	-1.30683	0.136879	-0.881711
ENSG00000162438.7	11330	CTRC	-0.514681	-0.749727	-1.04992	-0.233025	-0.0630427	-0.641471
ENSG00000132906.13	842	CASP9	-0.144554	-0.380798	-0.243138	-0.911601	-0.0631515	-0.577369
ENSG00000116138.8	23341	DNAJC16	0.133987	-0.13282	0.543335	-0.0602134	-0.184563	0.241561
ENSG00000251866.1	677763	SCARNA21	-0.0375203	-0.0123133	-0.0506371	-0.00991444	-0.111135	-0.0302757
ENSG00000116771.5	79814	AGMAT	4.30534	4.35604	5.49903	3.95837	-0.322562	4.7287
ENSG00000197312.7	84301	DDI2	0.0164074	-0.507712	0.90041	0.357747	-0.0962532	0.629079
ENSG00000116786.7	23207	PLEKHM2	-0.643307	-0.651545	-1.08461	-1.99532	0.19514	-1.53996
ENSG00000162461.7	284723	SLC25A34	0.475781	-0.386273	0.0899244	-0.422093	-0.284104	-0.166084
ENSG00000162460.6	388595	TMEM82	5.74766	4.91711	8.0981	4.50994	-1.26182	6.30402
ENSG00000162458.8	54751	FBLIM1	-0.895022	-1.06749	-2.19372	-1.87469	0.225434	-2.0342
ENSG00000065526.6	23013	SPEN	-0.518336	-0.701173	-0.545068	-1.17497	0.0379131	-0.860021
ENSG00000116809.7	7709	ZBTB17	-0.232615	-0.133132	-0.557139	-1.15643	0.123069	-0.856785
ENSG00000183888.4	149563	C1orf64	0.415207	-0.506604	-1.93185	-0.550306	0.377817	-1.24108
ENSG00000173641.13	27129	HSPB7	-2.25477	-4.90459	-4.25084	-3.34241	-0.225261	-3.79663
ENSG00000186510.7	1187	CLCNKA	-0.444692	-1.06258	-2.83421	-0.931207	0.361054	-1.88271
ENSG00000184908.13	1188	CLCNKB	-2.44278	-3.27011	-3.73556	-0.910379	0.0307514	-2.32297
ENSG00000185519.8	348487	FAM131C	-1.87779	-0.743846	-1.13919	-1.45909	0.0137813	-1.29914
ENSG00000142627.9	1969	EPHA2	-0.631664	-0.860261	1.21899	-0.0731453	-0.857929	0.57292
ENSG00000142632.12	128272	ARHGEF19	-2.07123	-1.54101	-2.0382	-1.43032	0.0780502	-1.73426
ENSG00000037637.6	54455	FBXO42	-0.444615	-0.581944	-0.528842	-1.18943	0.0744792	-0.859136
ENSG00000187144.7	374955	SPATA21	2.87692	3.03981	1.09352	0.0138502	0.19499	0.553686
ENSG00000157191.15	55707	NECAP2	-0.427679	-0.353148	-0.316055	-0.966169	0.0717339	-0.641112
ENSG00000219481.6	55672	NBPF1	-0.533532	-0.915181	-0.991112	-0.934181	0.0882897	-0.962647
ENSG00000186301.7	11209	MST1P2	3.83426	3.78446	4.08053	5.31887	-0.666234	4.6997
ENSG00000268869.1	284729	ESPNP	0.263025	0.50776	0.663349	0.595406	-0.14266	0.629377
ENSG00000058453.12	9696	CROCC	-0.942528	-0.996437	-1.98207	-1.92427	0.0494295	-1.95317
ENSG00000117122.9	4237	MFAP2	-3.49348	-2.56146	-3.33718	-1.98431	0.0966937	-2.66075
ENSG00000159363.13	23400	ATP13A2	-1.5323	-1.09461	-2.0483	-2.3876	0.176646	-2.21795
ENSG00000117118.5	6390	SDHB	0.948784	0.798679	1.7364	0.593108	-0.532839	1.16475
ENSG00000117115.8	11240	PADI2	-3.16471	-3.86958	-3.74296	-2.23354	-0.0397232	-2.98825
ENSG00000142623.8	29943	PADI1	-0.706539	0.344916	-0.0417535	-0.190676	0.0719771	-0.116215
ENSG00000142619.4	51702	PADI3	-1.34776	-0.648911	-1.68446	-0.342439	0.102214	-1.01345
ENSG00000159339.9	23569	PADI4	-0.44116	-1.58196	0.101463	0.212036	-0.357398	0.156749
ENSG00000256049.2	353238	PADI6	-0.114233	-0.0609945	-0.0908124	-0.0202968	0.0110075	-0.0555546
ENSG00000179051.9	55920	RCC2	-1.50225	-0.569195	-1.29287	-1.30154	0.477784	-1.2972
ENSG00000074964.12	55160	ARHGEF10L	1.39247	1.05424	1.34439	1.22434	-0.154924	1.28436
ENSG00000117148.6	81569	ACTL8	0.13008	1.33574	-0.290682	-0.0912097	0.3362	-0.190946
ENSG00000117154.7	84966	IGSF21	-0.163705	-0.774431	-1.53447	-1.94012	0.193448	-1.73729
ENSG00000179023.7	127707	KLHDC7A	2.63357	1.4132	2.33491	1.51809	-0.203889	1.9265
ENSG00000009709.7	5081	PAX7	-1.02351	-0.708261	-0.733295	-0.162992	-0.0531443	-0.448144
ENSG00000179002.5	80834	TAS1R2	0.0974521	0.177732	-0.0188684	-0.0155341	-0.0235628	-0.0172012
ENSG00000159423.12	8659	ALDH4A1	3.41591	2.67232	4.00936	3.51855	-0.637589	3.76395
ENSG00000127481.10	23352	UBR4	-0.189492	-0.405164	-0.111889	-0.831943	-0.0259368	-0.471916
ENSG00000053372.4	51154	MRTO4	-0.285503	0.284315	-0.120263	-0.513682	0.266829	-0.316972
ENSG00000162482.4	22977	AKR7A3	4.60547	4.1861	6.85312	3.90873	-1.58208	5.38093
ENSG00000053371.8	8574	AKR7A2	0.505502	0.354408	0.566525	-0.295107	0.060998	0.135709
ENSG00000040487.8	54896	PQLC2	0.574663	1.08526	0.638492	0.0626012	0.0624241	0.350547
ENSG00000077549.13	832	CAPZB	-0.389308	-0.477655	-0.575082	-1.66314	0.157207	-1.11911
ENSG00000158747.9	4681	NBL1	-3.09898	-4.00834	-4.4582	-4.71922	0.0433042	-4.58871
ENSG00000158748.3	3362	HTR6	-0.908125	-0.700369	-0.744751	-0.300293	-0.0554802	-0.522522
ENSG00000162542.9	255104	TMCO4	-0.507694	-0.622426	-0.698937	-0.543039	0.0401802	-0.620988
ENSG00000178828.5	54546	RNF186	-0.00681909	-1.07428	-0.451376	0.10738	-0.156069	-0.171998
ENSG00000169914.5	23252	OTUD3	-1.56356	-1.76187	-2.48464	-1.35842	0.119226	-1.92153
ENSG00000188784.4	30814	PLA2G2E	0.00472722	0.0379005	0	-0.0231625	0.0188464	-0.0115812
ENSG00000188257.6	5320	PLA2G2A	4.14703	2.05334	4.5588	2.84482	-0.669461	3.70181
ENSG00000127472.6	5322	PLA2G5	1.30706	-0.183125	1.16869	-0.375514	-0.56845	0.396586
ENSG00000117215.10	26279	PLA2G2D	-0.290851	-0.213484	0.418708	-0.130261	-0.128978	0.144224
ENSG00000158786.4	64600	PLA2G2F	-1.06973	-0.950367	-1.11929	-0.288383	-0.00546629	-0.703836
ENSG00000187980.6	391013	PLA2G2C	-0.0691946	-0.134685	-0.15878	-0.125648	0.0103557	-0.142214
ENSG00000162545.5	55450	CAMK2N1	1.34542	0.351147	0.554731	-0.367405	0.0729092	0.0936629
ENSG00000183114.6	163933	FAM43B	-1.249	-1.72624	-0.623064	-1.19709	-0.336683	-0.910079
ENSG00000158825.5	978	CDA	1.73597	1.45356	3.70023	2.61353	-0.985028	3.15688
ENSG00000158828.5	65018	PINK1	0.554906	-0.106462	0.94475	-0.713518	-0.617575	0.115616
ENSG00000244038.5	1650	DDOST	0.0156262	0.480551	-0.0523155	-0.50029	0.460448	-0.276303
ENSG00000117245.8	57576	KIF17	0.0424798	-0.882641	-0.543266	-1.07856	-0.141552	-0.810912
ENSG00000189410.7	400745	SH2D5	-2.05818	-0.853416	-1.86083	-1.02772	0.125565	-1.44427
ENSG00000127483.13	50809	HP1BP3	-0.581202	-0.812282	-0.798869	-1.27504	0.138272	-1.03696
ENSG00000075151.15	8672	EIF4G3	-0.54378	-0.519341	-0.838174	-1.45862	0.308745	-1.1484
ENSG00000117298.10	1889	ECE1	-0.301431	-0.604562	0.116501	-0.558259	-0.211329	-0.220879
ENSG00000142794.14	84224	NBPF3	-1.74515	-2.01303	-1.92584	-1.09345	0.0174655	-1.50965
ENSG00000162551.9	249	ALPL	0.758043	-0.0890397	2.53694	2.127	-1.24888	2.33197
ENSG00000076864.15	5909	RAP1GAP	0.529721	0.845081	0.707542	0.5419	0.0642211	0.624721
ENSG00000090686.11	84196	USP48	-0.623014	-0.568795	-0.611899	-1.0795	0.0801035	-0.845701
ENSG00000187942.7	401944	LDLRAD2	0.233954	0.0904819	-0.25222	-1.25749	-0.0631739	-0.754856
ENSG00000142798.12	3339	HSPG2	-0.808266	-1.1045	-1.69114	-2.28634	0.198499	-1.98874
ENSG00000142789.15	10136	CELA3A	0.0610531	-0.397733	-0.942336	-0.0236147	0.11975	-0.482975
ENSG00000070831.11	998	CDC42	-0.246971	-0.437842	-0.431563	-1.16813	0.0869604	-0.799848
ENSG00000162552.10	54361	WNT4	-0.71974	-1.2575	-1.02382	-0.696783	-0.179566	-0.860304
ENSG00000184677.12	9923	ZBTB40	-0.752959	-0.911811	-1.99555	-1.24504	0.249667	-1.6203
ENSG00000070886.6	2046	EPHA8	-1.55103	-0.652169	-0.410675	-0.388275	-0.0771677	-0.399475
ENSG00000173372.12	712	C1QA	0.161775	-0.106617	1.08383	-0.852485	-0.730214	0.115674
ENSG00000159189.7	714	C1QC	-0.152938	-0.200054	1.06464	-1.08177	-0.938551	-0.00856545
ENSG00000173369.11	713	C1QB	-0.00269619	-0.115177	1.18744	-0.865234	-0.898334	0.161101
ENSG00000133216.12	2048	EPHB2	-1.94364	-1.20519	-2.62208	-1.43695	0.311185	-2.02951
ENSG00000169641.9	7798	LUZP1	-1.37185	-1.72731	-1.97112	-1.77672	0.204042	-1.87392
ENSG00000179546.3	3352	HTR1D	0.0343091	0.764663	-1.02061	-0.370798	0.433191	-0.695706
ENSG00000125944.14	10236	HNRNPR	-0.534523	-0.424114	-0.746726	-1.36813	0.383908	-1.05743
ENSG00000125945.10	80818	ZNF436	-1.21381	-1.44636	-1.99394	-1.66382	0.191644	-1.82888
ENSG00000249087.3	148898	C1orf213	-0.728546	-0.583727	-1.36238	-1.66195	0.077822	-1.51217
ENSG00000204219.5	6920	TCEA3	2.51936	1.88081	2.39526	1.53546	-0.098962	1.96536
ENSG00000007968.6	1870	E2F2	-1.13355	0.941983	-1.78191	-0.484828	0.783724	-1.13337
ENSG00000117318.8	3399	ID3	-1.21353	-1.75715	-1.14796	-1.95704	-0.639579	-1.5525
ENSG00000197880.4	259283	MDS2	-0.321138	-0.470695	-0.666368	-0.118401	-0.0330299	-0.392384
ENSG00000142676.8	6135	RPL11	-0.192276	-0.165889	-0.0515214	-1.01394	-0.0663922	-0.532733
ENSG00000011007.8	6924	TCEB3	0.101231	-0.00848205	0.503877	-0.172264	-0.0280571	0.165806
ENSG00000011009.6	11313	LYPLA2	0.357714	0.804873	0.758954	0.114979	0.0826635	0.436966
ENSG00000117308.10	2582	GALE	1.2084	1.72564	1.67597	1.2691	0.13948	1.47254
ENSG00000117305.10	3155	HMGCL	1.8781	1.50327	2.97927	2.18799	-0.811933	2.58363
ENSG00000179163.11	2517	FUCA1	0.669844	0.298247	0.976123	0.189502	-0.299161	0.582813
ENSG00000188822.6	1269	CNR2	-0.671975	-1.04559	-0.463236	-0.172825	-0.0920727	-0.318031
ENSG00000189266.7	55629	PNRC2	-0.75794	-1.06363	-0.841293	-1.36741	-0.0498237	-1.10435
ENSG00000142661.14	127294	MYOM3	-2.08183	-1.86597	-2.67812	-0.722167	0.0800822	-1.70014
ENSG00000142677.3	58985	IL22RA1	2.75038	3.10692	3.26217	1.24615	0.198719	2.25416
ENSG00000158055.11	57822	GRHL3	-2.61259	-1.3202	-0.65618	-0.666942	-0.036611	-0.661561
ENSG00000117602.7	11123	RCAN3	-1.6576	-1.47992	-1.81569	-1.58282	0.198986	-1.69926
ENSG00000133226.12	10250	SRRM1	-0.58661	-0.708906	-0.445264	-1.45806	-0.117068	-0.951664
ENSG00000169504.10	25932	CLIC4	-1.08702	-1.81953	-1.31142	-1.83558	-0.120614	-1.5735
ENSG00000020633.14	864	RUNX3	-1.34763	-1.06986	-0.108281	-0.571676	-0.419348	-0.339979
ENSG00000117614.5	25949	SYF2	-0.193445	-0.316188	-0.464625	-1.39961	0.163882	-0.932117
ENSG00000117616.13	57035	C1orf63	-0.498892	-0.008113	-0.982979	-0.822827	0.052265	-0.902903
ENSG00000187010.14	6007	RHD	-0.209474	-0.188269	-0.202518	-0.271341	-0.00413389	-0.23693
ENSG00000183726.6	23585	TMEM50A	-0.360424	-0.379929	-0.735969	-1.65928	0.320589	-1.19762
ENSG00000188672.12	6006	RHCE	0.41174	0.624606	1.72419	-0.116941	-0.0829455	0.803624
ENSG00000204178.5	55219	TMEM57	0.810794	0.744381	1.32318	0.203978	-0.239686	0.763581
ENSG00000157978.7	26119	LDLRAP1	0.27992	0.150273	0.467552	-0.222656	-0.0335216	0.122448
ENSG00000117643.10	57134	MAN1C1	-0.21504	-1.52603	0.840456	-0.266365	-1.09824	0.287046
ENSG00000162430.12	57190	SEPN1	-0.939219	-0.916907	-1.47775	-2.01288	0.309734	-1.74531
ENSG00000182749.5	164091	PAQR7	-0.751421	-0.913139	-0.913525	-1.55491	-0.0861825	-1.23422
ENSG00000117632.16	3925	STMN1	-1.04326	-0.256672	-2.19009	-3.1747	0.709485	-2.68239
ENSG00000158006.9	5051	PAFAH2	0.117187	-0.275963	0.648585	0.204152	-0.376849	0.426368
ENSG00000252190.1	677769	SCARNA17	1.34369	1.21756	1.10493	-0.0110212	-0.167338	0.546952
ENSG00000252691.1	677765	SCARNA18	0.00272641	-0.0139232	0.00580929	-0.00649531	0.0518267	-0.00034301
ENSG00000158008.5	2134	EXTL1	-2.21394	-2.67039	-3.64251	-1.55613	0.0734197	-2.59932
ENSG00000158014.10	7780	SLC30A2	-0.780829	-0.617748	-1.02002	-0.439453	0.154395	-0.729737
ENSG00000158022.6	84676	TRIM63	-1.53571	-2.31384	-2.15285	-0.916014	-0.0690522	-1.53443
ENSG00000175087.5	149420	PDIK1L	0.0552082	0.0356506	0.0496986	-0.263833	0.130689	-0.107067
ENSG00000142684.7	51042	ZNF593	0.439146	1.01175	1.2751	-0.486661	-0.155806	0.39422
ENSG00000142675.13	10256	CNKSR1	-3.42194	-3.92264	-1.94766	-1.36002	-0.555177	-1.65384
ENSG00000188782.3	378807	CATSPER4	-0.0987684	-0.0383685	-0.0545296	-0.126451	-0.000250309	-0.0904901
ENSG00000142669.9	83442	SH3BGRL3	-0.75058	-0.416633	-0.61202	-1.71683	0.121347	-1.16443
ENSG00000169442.4	1043	CD52	-0.106177	-1.11047	-0.870197	-0.302422	-0.408583	-0.58631
ENSG00000176092.9	55057	AIM1L	0.764909	1.97874	-1.224	-0.624087	0.525298	-0.924042
ENSG00000176083.13	257101	ZNF683	-0.636551	-0.687773	-0.78707	-0.292746	-0.121874	-0.539908
ENSG00000117682.12	79947	DHDDS	-0.153119	-0.288116	-0.367142	-0.852898	0.190255	-0.61002
ENSG00000198830.6	3151	HMGN2	-0.287213	-0.147745	-0.451309	-1.44121	0.195276	-0.946258
ENSG00000117676.9	6195	RPS6KA1	-1.04972	-0.894998	-0.911549	-0.82792	-0.126625	-0.869735
ENSG00000117713.13	8289	ARID1A	-0.643992	-0.74533	-0.727308	-0.997939	0.237618	-0.862624
ENSG00000060642.6	55650	PIGV	0.533594	0.278718	1.31391	0.335076	-0.457506	0.824493
ENSG00000204160.7	84243	ZDHHC18	0.119783	0.308964	0.358631	-0.515382	0.0992836	-0.0783756
ENSG00000175793.10	2810	SFN	-0.335187	-0.261287	-3.85701	-1.51458	1.15903	-2.68579
ENSG00000198746.8	63906	GPATCH3	0.355595	0.359283	-0.11953	-0.66398	0.168638	-0.391755
ENSG00000090273.9	10726	NUDC	0.325751	0.524557	0.570286	-0.516163	0.0574925	0.0270613
ENSG00000131910.4	8431	NR0B2	7.46921	6.40665	8.03088	5.32192	-0.755881	6.6764
ENSG00000175707.7	126695	C1orf172	-0.398652	-0.491514	0.21512	0.385533	-0.224481	0.300326
ENSG00000158246.7	115572	FAM46B	-2.78957	-4.0683	-4.15995	-2.85948	-0.0209527	-3.50972
ENSG00000090020.6	6548	SLC9A1	-2.42498	-2.41214	-2.61061	-2.29503	-0.0144965	-2.45282
ENSG00000142784.11	23038	WDTC1	-0.442464	-0.827709	-0.446981	-1.23569	-0.0758144	-0.841334
ENSG00000142765.13	84958	SYTL1	-2.22647	-2.28899	-2.37402	-1.51423	-0.128032	-1.94413
ENSG00000142733.10	9064	MAP3K6	-1.82374	-1.84196	-2.03273	-2.15768	-0.174459	-2.09521
ENSG00000142748.8	8547	FCN3	1.08557	0.19646	6.05766	3.4667	-3.9267	4.76218
ENSG00000174950.6	388611	CD164L2	-2.43544	-2.60029	-2.25942	-0.75562	-0.0973532	-1.50752
ENSG00000181773.6	2827	GPR3	-1.35083	-0.855821	-1.218	-1.11784	-0.0259037	-1.16792
ENSG00000158195.6	10163	WASF2	-1.02748	-1.22343	-1.97133	-2.21646	0.437168	-2.09389
ENSG00000126705.9	27245	AHDC1	-1.27365	-1.34187	-1.14927	-1.82488	-0.192224	-1.48707
ENSG00000000938.8	2268	FGR	-0.600207	-1.57686	-0.470724	-0.557907	-0.393853	-0.514315
ENSG00000126709.10	2537	IFI6	-0.281491	0.618923	0.933086	-1.12265	-0.0854711	-0.0947823
ENSG00000009780.11	199870	FAM76A	-0.569435	-0.986957	-0.875626	-1.19532	0.0219037	-1.03547
ENSG00000117758.9	23673	STX12	-0.560451	-1.1754	-0.88595	-1.7628	-0.127624	-1.32437
ENSG00000117751.13	5511	PPP1R8	-0.466453	-0.412432	-0.451639	-1.25827	0.139704	-0.854956
ENSG00000252947.1	677774	SCARNA1	-0.0385749	0.000748999	-0.0079473	-0.0302848	-0.0244984	-0.0191161
ENSG00000117748.5	6118	RPA2	-0.651298	-0.429569	-0.702295	-1.39661	0.215555	-1.04945
ENSG00000130768.10	27293	SMPDL3B	-2.33524	-2.32262	-2.31735	-0.720161	0.0288531	-1.51876
ENSG00000158156.7	55113	XKR8	0.786798	0.693727	0.896162	0.257053	0.0178625	0.576607
ENSG00000158161.11	2140	EYA3	-1.45427	-1.39075	-1.38783	-0.906201	0.0606664	-1.14702
ENSG00000169403.7	5724	PTAFR	-1.65203	-2.15966	-1.17749	-1.03988	-0.174106	-1.10869
ENSG00000126698.6	22826	DNAJC8	-0.19218	-0.255419	-0.425648	-1.35136	0.320556	-0.888504
ENSG00000130770.13	93974	ATPIF1	0.605766	0.673717	0.810229	-0.237052	-0.115902	0.286589
ENSG00000130766.4	83667	SESN2	0.525834	0.499143	0.560131	0.480405	-0.036704	0.520268
ENSG00000130772.9	54797	MED18	0.225081	0.254018	0.406436	0.315047	0.0374555	0.360742
ENSG00000204138.8	65979	PHACTR4	-0.0896276	-0.160746	0.0791373	-0.284511	0.0273219	-0.102687
ENSG00000180198.11	1104	RCC1	-0.20997	1.02841	0.552835	0.0111465	0.30868	0.281991
ENSG00000242125.2	8420	SNHG3	-0.753852	0.305629	-1.30048	-0.424464	0.273331	-0.862474
ENSG00000221539.1	692212	SNORD99	0	0	0	-0.0108727	0.110824	-0.00543636
ENSG00000120656.7	6883	TAF12	-0.0126243	0.220033	0.0605129	-0.867878	0.337489	-0.403683
ENSG00000188060.6	115273	RAB42	-1.42064	-0.883162	-0.899331	-0.588402	0.0827751	-0.743867
ENSG00000270103.2	26824	RNU11	-0.108079	0.0750854	-0.0648308	-0.24318	-0.192654	-0.154005
ENSG00000162419.8	10691	GMEB1	-0.622023	-0.645945	-0.820761	-0.864994	0.216696	-0.842878
ENSG00000198492.10	51441	YTHDF2	-0.324505	-0.22661	-0.0900809	-0.595499	0.0783444	-0.34279
ENSG00000116329.6	4985	OPRD1	-0.42467	-0.38029	-0.412488	-0.0936503	0.0169435	-0.253069
ENSG00000159023.14	2035	EPB41	0.372142	0.240684	0.197374	0.308267	0.0789352	0.25282
ENSG00000116353.11	51102	MECR	0.216893	0.386909	0.262426	-0.625932	0.069294	-0.181753
ENSG00000060656.15	10076	PTPRU	-0.499545	-0.627039	-0.561083	-0.696304	0.0200576	-0.628694
ENSG00000162510.5	4146	MATN1	-1.07594	-1.00368	-1.37435	-0.306707	0.0064829	-0.84053
ENSG00000162511.7	7805	LAPTM5	-0.67852	-0.716318	-0.459545	-1.2201	-0.181658	-0.839824
ENSG00000162512.11	9672	SDC3	-1.22987	-1.34097	-0.487086	-2.36616	-0.406755	-1.42662
ENSG00000134644.11	9698	PUM1	-0.592303	-0.689284	-0.537101	-1.12291	0.246793	-0.830004
ENSG00000200154.1	692234	SNORD103A	-7.62578e-05	0	0	0.000800766	-0.100378	0.000400383
ENSG00000200181.1	692200	SNORD85	0	0	0	0.00150649	-0.123171	0.000753244
ENSG00000084628.5	79570	NKAIN1	-3.12336	-1.67759	-2.01813	-1.20372	0.0554745	-1.61092
ENSG00000121766.10	51538	ZCCHC17	-0.711383	-0.610284	-1.0765	-1.82476	0.377345	-1.45063
ENSG00000121769.3	2170	FABP3	-1.54404	-2.42824	-1.41973	-3.22661	-0.115734	-2.32317
ENSG00000168528.7	347735	SERINC2	1.83661	2.45427	2.41247	3.40736	0.150582	2.90992
ENSG00000142910.11	64129	TINAGL1	-0.652039	-1.54845	-0.992336	-1.72948	-0.265748	-1.36091
ENSG00000121764.7	3061	HCRTR1	-0.46247	-0.751454	-0.631034	-0.262317	-0.0186087	-0.446676
ENSG00000162517.8	553115	PEF1	-0.0172552	-0.151512	-0.103535	-0.812595	0.0444327	-0.458065
ENSG00000084636.13	1307	COL16A1	-3.05413	-3.57545	-3.29505	-3.71842	-0.172391	-3.50674
ENSG00000121753.8	576	BAI2	-4.41566	-4.12637	-5.39862	-2.47657	0.0859975	-3.9376
ENSG00000134668.8	90853	SPOCD1	-2.23801	-1.78266	-3.32318	-0.833597	0.2352	-2.07839
ENSG00000184007.13	8073	PTP4A2	-0.444585	-0.63294	-0.411831	-1.49012	0.0209751	-0.950975
ENSG00000121774.13	10657	KHDRBS1	-0.523925	-0.452081	-0.618564	-1.54951	0.196132	-1.08404
ENSG00000121775.13	55116	TMEM39B	-0.344277	-0.301794	-0.330432	-0.652492	0.0822717	-0.491462
ENSG00000025800.9	23633	KPNA6	-0.475635	-0.583497	-0.393574	-0.97883	0.0881632	-0.686202
ENSG00000084652.11	200081	TXLNA	-0.0909202	0.145316	-0.00664433	-0.198648	0.217687	-0.102646
ENSG00000160050.10	79140	CCDC28B	-0.889457	-0.0712557	-2.18354	-1.68015	0.424893	-1.93184
ENSG00000160051.7	55721	IQCC	-0.980896	-0.326089	-1.79617	-1.35003	0.29839	-1.5731
ENSG00000222046.2	149069	DCDC2B	-0.478968	-1.02707	-1.22237	-0.625677	-0.00700504	-0.924025
ENSG00000084623.7	8668	EIF3I	-0.0406176	0.278338	0.170999	-0.87514	0.142413	-0.35207
ENSG00000182866.12	3932	LCK	-0.468605	-0.778156	-0.368525	-0.105787	-0.307924	-0.237156
ENSG00000116478.7	3065	HDAC1	-0.331983	-0.0808478	-0.420844	-0.647036	0.431532	-0.53394
ENSG00000175130.6	65108	MARCKSL1	-1.46716	-0.587913	-0.928704	-1.89634	0.182888	-1.41252
ENSG00000162526.6	81629	TSSK3	0.212859	0.0447609	-0.715388	-0.276313	0.0297689	-0.49585
ENSG00000160058.14	55108	BSDC1	0.239456	0.0597444	0.710499	-0.281004	-0.296478	0.214748
ENSG00000176261.11	339487	ZBTB8OS	0.430116	0.698712	0.408229	-0.658452	0.132279	-0.125112
ENSG00000162521.14	5928	RBBP4	-0.695685	-0.555174	-0.763316	-1.28193	0.284795	-1.02262
ENSG00000162522.6	57648	KIAA1522	-0.272051	-0.0792651	-1.54296	-0.913295	0.632961	-1.22813
ENSG00000134684.6	8565	YARS	-0.0590407	0.444346	0.342603	-0.444228	0.166101	-0.0508128
ENSG00000116497.13	64766	S100PBP	-0.789145	-0.62285	-1.17854	-1.13325	0.204829	-1.15589
ENSG00000160097.11	252995	FNDC5	1.93162	0.903636	2.88098	-0.0989765	-0.888847	1.391
ENSG00000121905.5	3208	HPCA	-2.4856	-2.46285	-2.89784	-1.9763	0.0420923	-2.43707
ENSG00000121900.14	113452	TMEM54	-1.837	-1.72018	-2.10487	-2.01503	0.176965	-2.05995
ENSG00000116514.12	127544	RNF19B	-0.969531	-1.14497	-0.932855	-1.47045	0.0832938	-1.20165
ENSG00000004455.12	204	AK2	0.334223	0.542874	0.905272	0.199391	-0.0815527	0.552332
ENSG00000142920.12	113451	ADC	-1.7458	-1.85845	-2.27864	-1.59034	0.0439928	-1.93449
ENSG00000116525.9	55223	TRIM62	-1.3005	-1.07616	-1.52092	-1.75124	0.0584214	-1.63608
ENSG00000134686.12	1912	PHC2	-0.0194795	-0.0831109	0.243016	-0.53362	-0.0688373	-0.145302
ENSG00000121903.10	7579	ZSCAN20	-1.3112	-1.11257	-1.86145	-0.679368	0.156937	-1.27041
ENSG00000121904.13	114784	CSMD2	-0.781261	-0.087099	-2.17242	-0.588333	0.287695	-1.38038
ENSG00000176256.6	127540	HMGB4	-0.0710493	-0.002666	0.0190269	-0.163562	-0.0430795	-0.0722675
ENSG00000142698.10	84970	C1orf94	-0.761925	-0.556604	-0.676926	-0.250539	-0.051246	-0.463732
ENSG00000189280.3	2709	GJB5	-2.28165	-1.7959	-1.58768	-0.844194	-0.0285846	-1.21594
ENSG00000189433.5	127534	GJB4	-2.21433	-1.70212	-1.63689	-0.339885	-0.045647	-0.988387
ENSG00000188910.7	2707	GJB3	-2.46616	-2.08569	0.0941189	-0.479551	-0.308164	-0.192716
ENSG00000187513.8	2701	GJA4	0.625701	0.0234751	0.27112	-0.768957	-0.229592	-0.248919
ENSG00000116544.7	58512	DLGAP3	-1.30362	-1.01294	-1.02865	-1.55657	-0.0380785	-1.29261
ENSG00000163867.12	9204	ZMYM6	-0.534797	-0.650541	-0.755998	-0.901794	-0.0418183	-0.828896
ENSG00000197056.5	79830	ZMYM1	-0.489356	-0.387089	-0.725022	-0.497719	0.339977	-0.61137
ENSG00000116560.6	6421	SFPQ	-0.577245	-0.289619	-0.443371	-1.24955	0.0553266	-0.846461
ENSG00000146463.7	9202	ZMYM4	-0.800716	-0.755546	-0.787071	-1.20564	0.123314	-0.996355
ENSG00000201542.1	6044	SNORA62	-0.0581143	-0.0288369	-0.0639055	-0.00354203	0.0141883	-0.0337238
ENSG00000142687.13	79932	KIAA0319L	0.273194	0.195891	0.253532	-0.441425	0.107399	-0.0939468
ENSG00000020129.11	23154	NCDN	-1.28099	-1.11067	-1.67167	-2.39044	0.112761	-2.03105
ENSG00000116819.6	339488	TFAP2E	-1.61911	-1.39143	-2.43507	-1.80508	0.0802926	-2.12008
ENSG00000126067.7	5690	PSMB2	0.362037	0.755702	0.678954	-0.260635	0.300675	0.20916
ENSG00000142686.7	127703	C1orf216	-0.621092	-0.626385	-1.10173	-1.99729	0.37313	-1.54951
ENSG00000092853.9	63967	CLSPN	-1.53863	0.533955	-2.01002	-0.335146	0.445824	-1.17258
ENSG00000092850.7	27285	TEKT2	-2.56381	-3.14584	-2.38023	-1.00588	-0.228632	-1.69306
ENSG00000116863.10	54936	ADPRHL2	-0.428658	-0.114964	-0.341975	-1.00366	0.173813	-0.672817
ENSG00000171812.6	1296	COL8A2	-3.20404	-3.4514	-2.59985	-2.08159	-0.318789	-2.34072
ENSG00000054116.7	27095	TRAPPC3	-0.0600968	0.0959136	-0.0719235	-0.935102	0.210589	-0.503513
ENSG00000116871.11	55700	MAP7D1	-1.33653	-1.5723	-2.05187	-3.17962	0.311734	-2.61574
ENSG00000054118.9	9967	THRAP3	-0.358319	-0.445631	-0.213275	-0.842088	0.0683031	-0.527682
ENSG00000196182.6	83931	STK40	-0.0610269	-0.49442	0.299271	-0.438964	-0.27183	-0.0698465
ENSG00000181817.5	84967	LSM10	0.186954	0.317377	0.289919	-0.705972	0.137852	-0.208026
ENSG00000201448.1	6043	SNORA63	-0.15364	0.0130686	-0.0955532	-0.488639	0.131735	-0.292096
ENSG00000116898.7	64960	MRPS15	0.765551	1.1233	0.959997	0.0779591	0.214659	0.518978
ENSG00000119535.13	1441	CSF3R	-0.919164	-1.32799	0.141949	0.321326	-0.475225	0.231638
ENSG00000163873.5	2899	GRIK3	-3.88405	-4.10413	-3.19207	-1.33539	-0.120746	-2.26373
ENSG00000163874.8	80149	ZC3H12A	0.134264	-0.212237	0.452472	0.112604	-0.324398	0.282538
ENSG00000163877.9	79753	SNIP1	-0.287971	-0.494926	-0.0578946	-0.526608	-0.0332028	-0.292251
ENSG00000163879.9	7802	DNALI1	0.270701	-0.851206	0.777334	-0.530453	-0.781929	0.123441
ENSG00000134697.8	29889	GNL2	-0.0546673	0.420536	0.0504791	-0.697675	0.408893	-0.323598
ENSG00000169218.9	284654	RSPO1	-2.0297	-4.11741	-3.74565	-1.19095	-0.135053	-2.4683
ENSG00000116922.10	54955	C1orf109	-0.582607	-0.286671	-0.680929	-0.96101	0.307646	-0.820969
ENSG00000134690.6	55143	CDCA8	-0.67775	1.60055	-1.52338	-0.755119	1.12164	-1.13925
ENSG00000183317.12	284656	EPHA10	-2.13967	-1.60878	-3.07858	-0.991609	0.11844	-2.03509
ENSG00000185090.10	149175	MANEAL	0.849458	1.52069	0.899258	-0.113201	0.46376	0.393029
ENSG00000196449.3	79693	YRDC	-0.167226	0.154293	0.412087	-0.363783	0.019304	0.0241522
ENSG00000197982.12	127687	C1orf122	-0.158291	0.235331	-0.0114386	-0.588348	-0.0311912	-0.299894
ENSG00000188786.9	4520	MTF1	-0.74711	-1.05274	-1.08338	-1.16582	0.162087	-1.1246
ENSG00000204084.8	3633	INPP5B	-0.496195	-0.892037	-0.252045	-0.643508	-0.33363	-0.447776
ENSG00000183431.7	10946	SF3A3	-0.248862	-0.0726948	-0.297493	-1.15638	0.351788	-0.726937
ENSG00000183386.5	2275	FHL3	-0.517827	-0.505132	-1.16423	-2.02913	0.155471	-1.59668
ENSG00000183520.7	51118	UTP11L	-0.25072	-0.0479939	-0.203241	-1.06503	0.209445	-0.634133
ENSG00000185668.5	5453	POU3F1	-2.18621	-1.69025	-1.87271	-1.117	-0.0164655	-1.49485
ENSG00000116954.7	64121	RRAGC	-0.800568	-1.03471	-0.943126	-1.3083	0.386266	-1.12571
ENSG00000214114.4	26292	MYCBP	-0.564411	-0.278544	-0.573768	-0.774406	0.18531	-0.674087
ENSG00000131233.8	57369	GJA9	-0.656073	-0.389745	-1.10117	-0.151795	-0.053243	-0.626483
ENSG00000158315.6	54933	RHBDL2	-2.53415	-2.30608	-2.80618	-1.20428	0.00296419	-2.00523
ENSG00000168653.6	4725	NDUFS5	0.0121034	0.267528	0.326454	-1.09176	0.0273742	-0.382651
ENSG00000127603.19	23499	MACF1	-0.769306	-1.39807	-1.05336	-1.5773	-0.101135	-1.31533
ENSG00000183682.7	353500	BMP8A	-1.72803	-1.51525	-2.92366	-0.600119	0.1764	-1.76189
ENSG00000090621.9	8761	PABPC4	-0.181093	0.186146	0.112877	-0.87343	0.147806	-0.380277
ENSG00000201457.1	677834	SNORA55	-0.0152989	-0.0105431	-0.00158411	-0.45053	0.0587411	-0.226057
ENSG00000163909.6	26508	HEYL	-0.312503	-0.619197	-0.963606	-1.70512	-0.00760611	-1.33436
ENSG00000116981.3	84618	NT5C1A	-0.610636	-0.938138	-0.967947	-0.538275	-0.0318549	-0.753111
ENSG00000116983.8	51440	HPCAL4	-2.56561	-3.36152	-3.1752	-1.91517	-0.0370051	-2.54519
ENSG00000084072.12	10450	PPIE	-0.293077	-0.114778	-0.116578	-0.791268	0.0590996	-0.453923
ENSG00000116985.6	656	BMP8B	-1.63207	-1.47987	-1.8909	-1.20542	0.0685372	-1.54816
ENSG00000198754.5	64064	OXCT2	0.209659	-0.00897316	0.204964	-0.46231	-0.130434	-0.128673
ENSG00000043514.11	54802	TRIT1	-0.59539	-0.365074	-0.506292	-0.974149	0.101804	-0.740221
ENSG00000131236.12	10487	CAP1	-0.553534	-0.652741	-0.72484	-1.54283	0.239244	-1.13384
ENSG00000131238.12	5538	PPT1	-1.14251	-1.06798	-1.33851	-2.54746	0.244628	-1.94298
ENSG00000117000.8	6018	RLF	-0.779834	-0.948624	-0.516914	-0.973725	-0.0473451	-0.74532
ENSG00000188800.5	127391	TMCO2	0.214104	0.191201	-0.148718	-0.15172	0.0653436	-0.150219
ENSG00000084073.4	10269	ZMPSTE24	0.230821	0.223736	-0.00288795	-0.488775	0.387059	-0.245831
ENSG00000049089.9	1298	COL9A2	-2.72603	-2.8109	-3.7261	-2.84541	0.0910031	-3.28575
ENSG00000117010.11	127396	ZNF684	1.19982	0.937072	1.70885	1.06508	-0.327689	1.38696
ENSG00000117016.5	9783	RIMS3	-1.67432	-2.66054	-3.57527	-2.359	0.266189	-2.96714
ENSG00000066136.15	4802	NFYC	0.0633304	0.113358	-0.104638	-0.708973	0.352581	-0.406805
ENSG00000117013.10	9132	KCNQ4	-1.47986	-2.73854	-2.99795	-1.93625	0.0133981	-2.4671
ENSG00000179862.5	163732	CITED4	1.40587	1.19596	1.38666	0.596031	-0.191923	0.991346
ENSG00000171790.11	200172	SLFNL1	-0.248887	-0.508691	-0.879705	0.234445	-0.017459	-0.32263
ENSG00000010803.12	22955	SCMH1	-1.06282	-1.33597	-1.79571	-1.33593	0.143923	-1.56582
ENSG00000127129.5	1907	EDN2	-1.45348	-1.62763	-0.349487	-0.373266	-0.360311	-0.361376
ENSG00000127124.9	59269	HIVEP3	-1.41666	-1.55276	-1.09211	-1.09888	-0.104006	-1.0955
ENSG00000044012.3	2981	GUCA2B	3.40181	2.52765	3.63174	1.28132	-0.251379	2.45653
ENSG00000197273.3	2980	GUCA2A	0.666686	-0.160495	-0.745216	-0.27522	0.140719	-0.510218
ENSG00000198815.4	22887	FOXJ3	-0.892218	-1.00368	-0.847741	-1.24718	0.017615	-1.04746
ENSG00000066185.8	84217	ZMYND12	0.195261	-0.542824	1.06207	0.0447824	-0.485395	0.553428
ENSG00000127125.7	79717	PPCS	0.307183	0.185194	0.436361	-0.375189	-0.140533	0.0305861
ENSG00000171960.6	10465	PPIH	-0.674554	-0.0635836	-0.67858	-1.32342	0.346521	-1.001
ENSG00000065978.13	4904	YBX1	-0.259169	-0.0742323	-0.191242	-1.323	0.0734376	-0.757124
ENSG00000164007.6	149461	CLDN19	1.00258	-0.191036	-1.03662	-0.319383	0.0973753	-0.678
ENSG00000117385.11	64175	LEPRE1	0.294865	0.938786	0.351417	-0.0268832	0.283784	0.162267
ENSG00000164008.9	79078	C1orf50	0.184738	0.258628	0.710349	-0.322288	-0.256772	0.19403
ENSG00000177868.7	374969	CCDC23	-0.239073	-0.271093	-0.540866	-1.39272	0.25085	-0.966796
ENSG00000164010.9	114625	ERMAP	0.185424	-0.162042	0.361468	0.0935706	-0.0812281	0.227519
ENSG00000164011.13	51058	ZNF691	0.070769	0.255835	-0.15984	0.0950235	0.21006	-0.0324084
ENSG00000117394.15	6513	SLC2A1	-3.82121	-2.48658	-2.8652	-3.43053	0.217078	-3.14786
ENSG00000117395.6	10969	EBNA1BP2	-0.00971872	0.440907	-0.249584	0.766092	0.24135	0.258254
ENSG00000243710.3	149465	WDR65	0.208025	-0.342929	0.530788	-0.062213	-0.211853	0.234287
ENSG00000179178.6	128218	TMEM125	-3.59122	-4.61912	-2.79595	-1.69333	-0.68536	-2.24464
ENSG00000253313.1	149466	C1orf210	0.860693	0.0770907	0.669355	0.0968501	-0.294285	0.383103
ENSG00000066056.9	7075	TIE1	0.484173	-0.740562	-0.606905	-1.40774	-0.0616816	-1.00732
ENSG00000117400.10	4352	MPL	0.194251	-0.920375	-0.740316	-0.297863	0.0443241	-0.519089
ENSG00000117399.9	991	CDC20	-0.57836	2.18835	-2.15844	-0.971624	1.73541	-1.56503
ENSG00000066322.8	64834	ELOVL1	-0.139754	-0.064541	-0.865187	-1.32727	0.446289	-1.09623
ENSG00000159479.12	112950	MED8	0.59113	0.787646	0.582779	-0.324491	0.319577	0.129144
ENSG00000178922.12	81888	HYI	1.1127	0.646392	0.801082	0.118155	0.0253406	0.459619
ENSG00000142949.12	5792	PTPRF	0.563606	0.341393	0.0632762	0.856402	0.405579	0.459839
ENSG00000126091.15	6487	ST3GAL3	0.413015	-0.0241557	-0.0963172	-1.08363	0.0861904	-0.589972
ENSG00000117407.12	9048	ARTN	-1.61304	-0.91888	-2.15348	-0.929735	0.102164	-1.54161
ENSG00000117408.6	9670	IPO13	-0.300625	-0.164421	-0.654103	-1.36923	0.264617	-1.01167
ENSG00000132768.9	1802	DPH2	0.00184416	0.601117	-0.168784	-0.565528	0.345581	-0.367156
ENSG00000117410.9	533	ATP6V0B	0.279717	0.686681	0.322256	-0.451647	0.335642	-0.0646953
ENSG00000117411.12	8704	B4GALT2	-0.0458251	0.287073	0.00270744	-0.713577	0.0476706	-0.355435
ENSG00000159214.8	149473	CCDC24	-0.603715	-0.285112	-1.08942	-1.02264	0.210828	-1.05603
ENSG00000196517.7	6536	SLC6A9	-1.68848	-1.50033	-3.10215	-1.97324	0.270101	-2.5377
ENSG00000171872.4	128209	KLF17	-1.13925	-1.94784	-2.24299	-0.312612	-0.0173159	-1.2778
ENSG00000178028.9	55929	DMAP1	0.0439848	0.14854	-0.056735	-0.750644	0.132638	-0.40369
ENSG00000126106.9	79639	TMEM53	1.42566	1.31909	2.21598	1.34762	-0.361694	1.7818
ENSG00000142945.8	11004	KIF2C	-0.958321	1.69594	-2.36878	-0.893167	1.0286	-1.63097
ENSG00000142937.7	6202	RPS8	-0.379735	-0.111354	-0.466925	-1.28651	0.298057	-0.876719
ENSG00000200913.1	94161	SNORD46	0	0	0	-0.567838	0.0884198	-0.283919
ENSG00000202031.1	94162	SNORD38A	0	0	0	-0.0535538	-0.03037	-0.0267769
ENSG00000142959.4	266675	BEST4	-1.00988	-1.07373	-2.62661	-0.779443	0.129654	-1.70303
ENSG00000173846.8	1263	PLK3	-1.10363	-1.36939	-0.12829	-1.41028	-0.279104	-0.769285
ENSG00000117425.9	8643	PTCH2	-1.52989	-2.27233	-1.89125	-1.58387	-0.101483	-1.73756
ENSG00000070785.12	8891	EIF2B3	0.318116	0.333736	0.389554	-0.574956	0.0488773	-0.0927007
ENSG00000126107.10	79654	HECTD3	-0.0819896	-0.104392	0.191223	-0.153712	-0.134992	0.0187555
ENSG00000126088.8	7389	UROD	0.708719	0.713772	0.89037	-0.0374223	-0.0569268	0.426474
ENSG00000162415.6	57643	ZSWIM5	-0.148505	-0.630495	-1.85388	-1.59679	0.724887	-1.72534
ENSG00000186603.4	84842	HPDL	-2.21052	-1.00021	-2.6029	-1.02346	0.149978	-1.81318
ENSG00000132781.13	4595	MUTYH	-0.208184	0.0923617	-0.491823	-0.868397	0.179052	-0.68011
ENSG00000132773.7	114034	TOE1	-0.337001	-0.351883	-0.338449	-0.670566	0.0377618	-0.504507
ENSG00000070759.12	10420	TESK2	-0.0549549	-0.628926	0.356633	-0.626332	-0.205086	-0.134849
ENSG00000132763.10	25974	MMACHC	1.39739	1.70599	2.3534	1.41331	-0.252482	1.88336
ENSG00000117450.9	5052	PRDX1	0.642987	0.984747	0.789941	-0.277278	0.366691	0.256332
ENSG00000117448.9	10327	AKR1A1	1.04363	1.0691	1.58408	0.919485	-0.104041	1.25178
ENSG00000132780.12	4678	NASP	-0.411236	0.0213907	-0.463175	-1.13349	0.186792	-0.798332
ENSG00000159588.10	149483	CCDC17	0.320796	-0.554611	-0.971832	0.181117	-0.101544	-0.395358
ENSG00000159592.6	60313	GPBP1L1	0.102752	-0.142533	0.23674	-0.46123	0.0280363	-0.112245
ENSG00000225447.1	728963	RPS15AP10	-0.421523	-0.250517	-0.673062	-0.23129	0.0174848	-0.452176
ENSG00000159596.6	51249	TMEM69	-0.191387	0.226967	-0.149716	-0.884729	0.418865	-0.517223
ENSG00000197429.6	3652	IPP	-0.298434	-0.537724	-0.458631	-0.896114	0.195259	-0.677373
ENSG00000086015.16	23139	MAST2	-0.635201	-0.495665	-1.5998	-1.28676	0.222608	-1.44328
ENSG00000117461.10	8503	PIK3R3	-1.12346	-1.27913	-1.94905	-2.36613	0.230171	-2.15759
ENSG00000117472.5	10103	TSPAN1	-2.0466	-3.32834	-2.62853	-0.491809	-0.176059	-1.56017
ENSG00000085998.9	55624	POMGNT1	-0.0140303	0.263445	-0.0590287	-0.604186	0.198978	-0.331607
ENSG00000085999.7	8438	RAD54L	-1.21904	1.19936	-2.03755	-0.959446	0.657448	-1.4985
ENSG00000132128.12	10489	LRRC41	-0.403895	-0.388555	-0.378646	-1.03847	0.144298	-0.708561
ENSG00000173660.7	7388	UQCRH	0.15433	0.435714	-0.085246	-1.41212	0.328364	-0.748684
ENSG00000117481.6	387338	NSUN4	-0.23888	-0.119274	-0.125074	-0.758511	0.0943357	-0.441792
ENSG00000117480.11	2166	FAAH	1.12107	0.509825	1.44989	0.603512	-0.523864	1.0267
ENSG00000197587.6	127343	DMBX1	-1.06868	0.467593	-0.671024	-0.0993225	0.120839	-0.385173
ENSG00000162456.5	148930	KNCN	-0.392513	-0.656507	-0.67603	-0.230843	-0.0472679	-0.453436
ENSG00000079277.15	8569	MKNK1	-0.178998	-0.340635	-0.359071	-0.893624	-0.00828231	-0.626348
ENSG00000123472.8	64756	ATPAF1	0.386479	0.290253	0.8861	-0.617254	-0.0775348	0.134423
ENSG00000142973.8	1580	CYP4B1	-2.89242	-5.64313	-5.81971	-2.62673	-0.0336196	-4.22322
ENSG00000187048.8	1579	CYP4A11	10.3612	8.70247	11.9771	7.05473	-2.16297	9.51591
ENSG00000186377.6	260293	CYP4X1	0.125408	-1.26237	0.241945	-1.36284	-0.441589	-0.560446
ENSG00000186160.4	199974	CYP4Z1	0.00258644	-0.891758	0.00440089	-0.386141	-0.271755	-0.19087
ENSG00000162365.7	284541	CYP4A22	7.12815	6.12533	9.30741	5.78123	-1.30953	7.54432
ENSG00000162366.3	10158	PDZK1IP1	0.702406	0.188086	-1.1654	-0.75198	0.800336	-0.95869
ENSG00000162367.7	6886	TAL1	-0.0703909	-1.75642	-0.941347	-1.05611	-0.234615	-0.998728
ENSG00000123473.11	6491	STIL	-0.964905	0.693771	-1.57018	-0.524169	0.888453	-1.04717
ENSG00000186790.4	2301	FOXE3	-0.539885	-0.192199	-0.754005	-0.153409	0.0228301	-0.453707
ENSG00000186564.5	2306	FOXD2	0.520963	0.894074	-0.802353	-0.226016	0.548663	-0.514184
ENSG00000117834.8	200010	SLC5A9	4.62296	3.26421	3.04939	1.77651	0.0735407	2.41295
ENSG00000132122.7	54558	SPATA6	-2.3955	-2.88691	-2.13149	-1.77801	-0.159131	-1.95475
ENSG00000186094.12	84871	AGBL4	-1.19171	-1.82382	0.655842	-0.145164	-0.437199	0.255339
ENSG00000162374.12	1996	ELAVL4	-1.31734	-1.3984	-1.24286	-0.911795	-0.0621957	-1.07733
ENSG00000142700.7	63950	DMRTA2	-1.69296	-0.633724	-0.953883	-0.221682	-0.0137752	-0.587783
ENSG00000185104.15	11124	FAF1	0.0610266	0.259873	-0.124508	-1.02092	0.301449	-0.572713
ENSG00000123080.6	1031	CDKN2C	0.0292565	0.310371	-1.78457	-1.99881	0.703174	-1.89169
ENSG00000204006.4	284546	C1orf185	-0.0180068	-0.0353849	-0.0473288	-0.0997943	-0.00679849	-0.0735615
ENSG00000123091.4	26994	RNF11	-0.305297	-0.940736	-0.331213	-1.27492	-0.109309	-0.803067
ENSG00000085832.12	2060	EPS15	-0.365726	-0.754118	-0.484585	-1.64909	-0.0362468	-1.06684
ENSG00000117859.14	114883	OSBPL9	0.371395	0.199268	0.622426	-0.184037	-0.132084	0.219194
ENSG00000212624.1	677810	SNORA26	-0.0292759	-0.0300751	-0.0879233	-0.0235974	0.143512	-0.0557604
ENSG00000078618.15	4898	NRD1	0.270169	0.470172	0.310169	-0.445338	0.324079	-0.0675845
ENSG00000169213.6	5865	RAB3B	0.524197	1.20452	-0.964791	-0.485018	0.875898	-0.724904
ENSG00000117862.7	51060	TXNDC12	0.0798019	0.503985	0.371542	-0.597623	0.196319	-0.113041
ENSG00000198841.3	112970	KTI12	-0.13828	0.147072	-0.0354138	-0.642013	0.21876	-0.338713
ENSG00000134717.13	91408	BTF3L4	-0.760704	-0.44502	-0.371558	-1.20201	0.10448	-0.786782
ENSG00000157077.10	9372	ZFYVE9	-0.190779	-0.829292	-0.518643	-1.51042	0.0809063	-1.01453
ENSG00000154222.10	200014	CC2D1B	-0.0108591	0.124095	-0.313759	-0.822096	0.219759	-0.567928
ENSG00000134748.12	84950	PRPF38A	-0.474136	-0.412428	-0.571603	-1.33256	0.209868	-0.952081
ENSG00000134744.9	23318	ZCCHC11	-0.118683	-0.272505	-0.347747	-0.97815	0.222761	-0.662949
ENSG00000116157.5	2882	GPX7	-1.04549	-0.808287	-1.10859	-1.56615	0.263654	-1.33737
ENSG00000162378.8	79699	ZYG11B	0.0931582	-0.438513	0.243886	-0.4923	-0.169471	-0.124207
ENSG00000203995.5	440590	ZYG11A	1.10402	1.82218	2.40237	0.510991	-0.0274451	1.45668
ENSG00000121310.12	55268	ECHDC2	2.34112	1.50948	2.64616	2.26574	-0.852953	2.45595
ENSG00000116171.12	6342	SCP2	1.79392	1.19447	2.86375	2.07183	-0.587623	2.46779
ENSG00000174348.9	127435	PODN	-1.16625	-3.31984	-1.07273	-2.00551	-0.782655	-1.53912
ENSG00000162383.7	6512	SLC1A7	1.75555	-0.0452031	0.264424	-0.562371	-0.0662768	-0.148974
ENSG00000157184.5	1376	CPT2	1.33475	1.1139	2.47514	1.47254	-0.891755	1.97384
ENSG00000162384.9	54987	C1orf123	0.0373498	-0.227216	-0.135158	-1.18354	-0.0375851	-0.659349
ENSG00000162385.6	4116	MAGOH	0.162111	0.521478	0.245436	-0.497252	0.243484	-0.125908
ENSG00000157193.10	7804	LRP8	-3.35681	-2.07623	-2.97048	-1.95378	0.16502	-2.46213
ENSG00000143006.7	63948	DMRTB1	-0.0276353	0.215918	-0.0782596	-0.131117	0.0392359	-0.104688
ENSG00000174332.3	148979	GLIS1	-2.79535	-3.72945	-3.32747	-1.30125	-0.169609	-2.31436
ENSG00000201003.1	677836	SNORA58	-0.00205126	-0.0170428	-0.021907	-0.0248562	-0.0774352	-0.0233816
ENSG00000058799.9	54432	YIPF1	0.597679	0.658978	0.576743	-0.0381555	0.303107	0.269294
ENSG00000211452.6	1733	DIO1	8.03351	6.91292	8.44268	4.79617	-0.61331	6.61942
ENSG00000116212.10	115353	LRRC42	0.284914	0.630903	0.160482	-0.689053	0.545916	-0.264285
ENSG00000203985.6	388633	LDLRAD1	1.55929	1.16496	-0.895007	-0.212691	0.57113	-0.553849
ENSG00000116209.7	9528	TMEM59	0.449619	0.127016	0.479483	-0.738573	-0.110878	-0.129545
ENSG00000157211.10	200008	CDCP2	-0.135046	-0.532493	-0.564314	-0.159149	-0.0612059	-0.361731
ENSG00000116221.11	51253	MRPL37	0.604953	1.02535	1.43147	0.22022	-0.105811	0.825845
ENSG00000157216.11	23648	SSBP3	0.127552	-0.256949	0.0807655	-1.0745	-0.152161	-0.496869
ENSG00000162390.13	26027	ACOT11	-3.09903	-2.94052	-2.47487	-1.3722	-0.149517	-1.92353
ENSG00000243725.2	7268	TTC4	-0.115349	0.100045	-0.015755	-1.03251	0.297409	-0.524131
ENSG00000162396.5	25973	PARS2	-0.00686937	0.449138	0.0700685	-0.261839	0.215023	-0.0958851
ENSG00000006555.6	55001	TTC22	-0.051823	-0.481763	-0.359129	0.28967	0.0309732	-0.0347297
ENSG00000162398.7	163747	C1orf177	0.998032	0.852457	0.815484	0.0333643	0.0217473	0.424424
ENSG00000116133.7	1718	DHCR24	3.00792	2.75558	3.01718	2.75675	0.254623	2.88696
ENSG00000143001.4	199964	TMEM61	-1.04021	-2.15795	-3.16483	-1.18325	0.211514	-2.17404
ENSG00000162399.6	7809	BSND	-0.174134	-0.531222	-1.28011	-0.206704	0.100094	-0.743408
ENSG00000169174.9	255738	PCSK9	5.44129	5.18567	4.72379	3.79194	0.371097	4.25786
ENSG00000162402.8	23358	USP24	-0.119427	-0.286029	-0.327063	-0.944665	0.122611	-0.635864
ENSG00000162407.8	8613	PPAP2B	0.719337	-0.827767	1.0039	-0.751493	-0.791622	0.126204
ENSG00000162409.6	5563	PRKAA2	0.807299	-0.50168	-1.48606	-1.56149	0.499644	-1.52378
ENSG00000187889.8	199920	C1orf168	4.26747	2.15028	3.74326	3.03029	-0.749218	3.38678
ENSG00000157131.10	731	C8A	10.8012	10.2005	12.8055	7.86937	-1.77206	10.3374
ENSG00000021852.8	732	C8B	11.3086	9.90262	12.0446	7.86236	-1.49143	9.9535
ENSG00000173406.11	1600	DAB1	1.44211	0.552312	2.3146	0.46656	-0.217072	1.39058
ENSG00000162600.7	115209	OMA1	0.514222	0.360558	0.599095	-0.140728	0.0458563	0.229183
ENSG00000184292.5	4070	TACSTD2	-3.94775	-4.89142	-1.70824	-1.33165	-1.36925	-1.51995
ENSG00000162601.5	114803	MYSM1	-1.15251	-1.32253	-1.41892	-1.15904	0.0530847	-1.28898
ENSG00000177606.5	3725	JUN	-0.201473	-1.38461	0.184504	-0.646243	-0.729609	-0.230869
ENSG00000134709.6	51361	HOOK1	1.2298	1.41449	2.38897	1.54744	-0.424431	1.96821
ENSG00000134716.5	1573	CYP2J2	4.2903	3.86392	5.49315	2.83757	-1.11633	4.16536
ENSG00000162598.9	127795	C1orf87	-0.578805	-1.46597	-1.62732	-0.336852	0.00321787	-0.982086
ENSG00000162599.11	4774	NFIA	0.671063	-0.124971	0.767602	-0.488662	-0.384956	0.13947
ENSG00000162604.8	83941	TM2D1	-0.228239	-0.369948	-0.421626	-1.17116	0.119944	-0.796391
ENSG00000132849.14	10207	INADL	0.129253	-0.225124	-0.0333457	-0.581482	0.0659005	-0.307414
ENSG00000240563.1	54596	L1TD1	-1.58118	-2.39822	-2.43718	-0.405395	-0.0463589	-1.42129
ENSG00000162607.8	7398	USP1	-0.701074	-0.558081	-0.945844	-1.4648	0.393206	-1.20532
ENSG00000116641.11	85440	DOCK7	-0.480845	-0.554605	-0.619048	-1.21416	0.229317	-0.916604
ENSG00000132855.4	27329	ANGPTL3	10.7503	9.80308	11.5711	6.69207	-0.928541	9.1316
ENSG00000125703.10	84938	ATG4C	-0.0325746	-0.263668	-0.117301	-0.770534	0.105943	-0.443917
ENSG00000187140.4	27022	FOXD3	-1.97971	-1.64906	-0.817835	-0.619883	-0.172202	-0.718859
ENSG00000088035.11	29929	ALG6	0.216596	0.693245	0.169302	-0.524918	0.404512	-0.177808
ENSG00000142856.12	23421	ITGB3BP	-0.376542	0.137514	-0.830782	-1.11174	0.551944	-0.971259
ENSG00000116652.5	79469	DLEU2L	-0.98412	-0.813436	-1.2125	-0.657328	0.216692	-0.934915
ENSG00000079739.11	5236	PGM1	1.39098	0.822602	2.19715	1.09123	-0.691218	1.64419
ENSG00000185483.7	4919	ROR1	-1.96835	-3.30319	-3.11557	-1.48196	0.038948	-2.29876
ENSG00000177414.9	148581	UBE2U	0.256903	0.386093	-0.121625	-0.128364	0.106911	-0.124994
ENSG00000158966.9	57685	CACHD1	-1.31805	-2.50092	-2.19632	-2.18921	0.0440259	-2.19276
ENSG00000162437.10	55225	RAVER2	-1.85703	-2.14447	-2.7051	-2.50563	0.268878	-2.60536
ENSG00000162434.7	3716	JAK1	-0.13216	-0.585402	-0.130159	-1.23354	0.031152	-0.681849
ENSG00000116675.11	9829	DNAJC6	-0.134771	-0.13235	-2.44869	-2.02321	0.590527	-2.23595
ENSG00000116678.14	3953	LEPR	3.49216	1.38032	3.17224	1.41276	-0.853357	2.2925
ENSG00000213625.4	54741	LEPROT	-0.285966	-1.07932	-0.360853	-0.881571	0.051028	-0.621212
ENSG00000184588.13	5142	PDE4B	-1.14379	-1.97472	-0.725859	-1.66993	-0.383974	-1.19789
ENSG00000118473.17	84251	SGIP1	-1.308	-2.26228	-2.84877	-1.90156	0.123843	-2.37516
ENSG00000152760.5	200132	TCTEX1D1	0.408532	-0.604574	2.37129	-0.0953034	-0.930604	1.138
ENSG00000172410.4	10022	INSL5	-0.47104	-0.766316	-0.796376	-0.199013	-0.0399421	-0.497694
ENSG00000152763.12	79819	WDR78	-1.51651	-2.29586	-1.38325	-0.746989	-0.0991408	-1.06512
ENSG00000198160.10	57708	MIER1	-0.329222	-0.813871	-0.0237533	-0.64393	-0.0892565	-0.333842
ENSG00000116704.6	23169	SLC35D1	1.75612	1.35484	2.84801	1.64396	-0.54998	2.24599
ENSG00000203963.7	400757	C1orf141	-0.227564	-0.618574	-0.690296	-0.198062	-0.0132676	-0.444179
ENSG00000252433.1	677814	SNORA31	-0.0748733	-0.00638412	0.00168166	-0.00998453	-0.163115	-0.00415143
ENSG00000162594.10	149233	IL23R	-0.124993	-0.220464	-0.295296	-0.0733471	-0.0402272	-0.184321
ENSG00000081985.6	3595	IL12RB2	-1.02146	-0.734813	-0.459723	-0.296841	0.0142793	-0.378282
ENSG00000142864.10	26135	SERBP1	-0.0589057	0.0680158	0.283943	-0.736042	0.0990172	-0.226049
ENSG00000116717.7	1647	GADD45A	1.00096	0.510482	1.6651	0.0206359	-0.919365	0.842868
ENSG00000172380.5	55970	GNG12	-0.733218	-1.28146	-0.570513	-1.02456	-0.193369	-0.797534
ENSG00000162595.4	9077	DIRAS3	-1.37946	-2.79615	1.15255	-0.75639	-1.12229	0.198081
ENSG00000116745.6	6121	RPE65	-0.828381	-1.21485	-1.49113	-0.270367	0.0228256	-0.880749
ENSG00000024526.12	55635	DEPDC1	-0.348507	1.93712	-1.8119	-0.347369	0.817491	-1.07964
ENSG00000033122.14	57554	LRRC7	-0.573542	-1.51912	-0.150282	-0.681838	-0.250111	-0.41606
ENSG00000066557.5	55631	LRRC40	-0.0155309	-0.298612	0.511579	-0.292031	-0.0514269	0.109774
ENSG00000118454.8	81573	ANKRD13C	-0.514409	-0.78324	-0.623533	-1.1723	0.0349018	-0.897915
ENSG00000197568.9	11147	HHLA3	0.426044	0.578668	1.02917	-0.171208	-0.112772	0.428983
ENSG00000116761.7	1491	CTH	3.37842	3.00525	5.10081	3.23087	-1.31447	4.16584
ENSG00000050628.16	5733	PTGER3	-1.63339	-4.34504	-4.85775	-1.54371	0.0605545	-3.20073
ENSG00000132485.8	9406	ZRANB2	-0.41978	-0.454918	-0.841392	-1.44871	0.259547	-1.14505
ENSG00000172260.9	257194	NEGR1	-3.60092	-6.59177	-4.85217	-2.49226	-0.306481	-3.67222
ENSG00000254685.2	8790	FPGT	0.140748	0.0730695	-0.00877991	-0.474375	0.197636	-0.241577
ENSG00000116783.10	51086	TNNI3K	-1.80152	-3.16491	-3.00936	-1.44357	-0.0624225	-2.22646
ENSG00000178965.9	127254	C1orf173	-0.467799	-2.1826	-0.427498	-0.861631	-0.149014	-0.644565
ENSG00000116791.9	1429	CRYZ	2.12437	1.73055	2.26827	1.78518	-0.3466	2.02673
ENSG00000162623.11	127253	TYW3	-0.243112	-0.516085	-0.426609	-1.00656	0.0519572	-0.716586
ENSG00000162624.10	431707	LHX8	-0.552592	-0.232181	-0.448586	-0.19459	0.0291065	-0.321588
ENSG00000137968.12	204962	SLC44A5	-0.428771	0.122456	-0.927912	-0.685694	0.473792	-0.806803
ENSG00000117054.9	34	ACADM	1.28362	0.590208	2.11788	0.810153	-0.693796	1.46401
ENSG00000137955.11	5876	RABGGTB	0.49755	0.824915	0.525371	-0.411422	0.222327	0.0569746
ENSG00000057468.6	4438	MSH4	-0.177265	-0.0551022	-0.70535	-0.496322	0.122014	-0.600836
ENSG00000154007.6	127247	ASB17	-0.028928	-0.0322135	-0.114609	-0.124823	0.0299619	-0.119716
ENSG00000184005.9	256435	ST6GALNAC3	-0.5594	-1.92638	-0.950892	-1.08928	-0.272614	-1.02009
ENSG00000117069.10	81849	ST6GALNAC5	-3.13356	-3.68261	-4.69407	-1.4749	0.17756	-3.08448
ENSG00000142892.10	10026	PIGK	-0.153137	-0.411248	-0.149837	-1.00673	0.0635448	-0.578282
ENSG00000154027.14	26289	AK5	-2.84477	-3.72014	-3.40811	-1.81954	-0.074035	-2.61382
ENSG00000036549.8	26009	ZZZ3	-0.290008	-0.233216	-0.196899	-0.63298	0.173649	-0.41494
ENSG00000077254.10	23032	USP33	-0.465331	-0.69031	-0.753382	-1.34015	0.102223	-1.04677
ENSG00000180488.10	374986	FAM73A	-0.198981	-0.748405	-0.381389	-1.28648	0.0468664	-0.833937
ENSG00000162614.14	91624	NEXN	-1.191	-2.93629	-2.19499	-2.37634	-0.422208	-2.28567
ENSG00000162613.12	8880	FUBP1	-0.885123	-0.570145	-0.850233	-1.63498	0.307699	-1.24261
ENSG00000162616.8	11080	DNAJB4	-0.264308	-1.24764	-0.52819	-1.21391	-0.182921	-0.87105
ENSG00000137960.5	54810	GIPC2	2.07353	-0.180139	1.75352	1.20584	-0.510544	1.47968
ENSG00000122420.5	5737	PTGFR	0.869747	-1.60557	-1.79817	-0.871955	0.330798	-1.33506
ENSG00000137959.11	10964	IFI44L	-1.46737	-1.53426	-0.455415	-1.61676	-0.53089	-1.03609
ENSG00000137965.6	10561	IFI44	-0.328128	-0.0689454	0.477946	-1.15946	-0.352442	-0.340755
ENSG00000162618.8	64123	ELTD1	0.178217	-0.905608	-0.737436	-1.77331	0.0888699	-1.25538
ENSG00000117114.15	23266	LPHN2	0.470751	-0.529827	0.605771	-0.0502091	-0.562027	0.277781
ENSG00000137941.12	79739	TTLL7	-1.03056	-2.5327	-2.50025	-1.89721	0.142995	-2.19873
ENSG00000142875.15	5567	PRKACB	-0.674793	-1.58762	-1.18395	-1.89103	-0.0213724	-1.53749
ENSG00000203943.4	148418	SAMD13	-1.7055	-1.97752	-2.39481	-0.710288	0.0823954	-1.55255
ENSG00000240520.1	391051	UOX	-0.612118	-0.438893	-0.527537	-0.196686	-0.0867119	-0.362111
ENSG00000137976.7	58511	DNASE2B	-0.10958	-0.517599	-0.642349	-0.312012	0.165439	-0.477181
ENSG00000174021.6	2787	GNG5	0.304474	0.609955	0.571855	-0.279937	0.171813	0.145959
ENSG00000122432.12	64173	SPATA1	0.602968	0.343935	0.77597	-0.0816195	-0.185326	0.347175
ENSG00000117151.8	1486	CTBS	0.469854	0.165971	1.28028	0.50118	-0.49492	0.890728
ENSG00000180869.3	439927	C1orf180	-0.503921	-0.525771	-0.639731	-0.0416923	-0.00277566	-0.340711
ENSG00000117155.12	117178	SSX2IP	0.0485615	0.0962986	-0.228714	-0.63881	0.294339	-0.433762
ENSG00000153898.8	255231	MCOLN2	-1.94627	-1.67008	-1.7108	-0.872719	-0.233752	-1.29176
ENSG00000162643.8	126820	WDR63	-2.52277	-2.51586	-2.47429	-0.553634	-0.0234268	-1.51396
ENSG00000055732.8	55283	MCOLN3	-2.39337	-2.71667	-2.98511	-1.46692	0.210443	-2.22601
ENSG00000097096.8	84144	SYDE2	-0.284788	-1.40971	0.132091	-0.183824	-0.286194	-0.0258668
ENSG00000162642.9	148423	C1orf52	-0.379642	-0.467452	-0.624717	-1.10112	0.1263	-0.86292
ENSG00000142867.8	8915	BCL10	-0.54739	-0.757854	-0.459383	-0.801464	0.0553448	-0.630424
ENSG00000153904.14	23576	DDAH1	1.29967	0.462882	1.35484	0.608188	-0.232098	0.981514
ENSG00000142871.11	3491	CYR61	-0.67839	-2.68667	-0.456142	-0.133973	-1.44154	-0.295057
ENSG00000199934.1	26769	SNORD81	0	0	0	-0.00217438	0.653844	-0.00108719
ENSG00000171502.10	255631	COL24A1	-1.3313	-1.38095	-3.18589	-1.17638	0.419816	-2.18114
ENSG00000122417.11	57489	ODF2L	-2.30854	-2.40721	-2.20845	-1.73271	-0.164849	-1.97058
ENSG00000137975.7	9635	CLCA2	-2.72963	-3.35925	-3.44184	-0.800309	0.00570614	-2.12108
ENSG00000016490.11	1179	CLCA1	-0.635053	-1.16043	-1.21483	-0.305386	-0.0616309	-0.760107
ENSG00000016602.8	22802	CLCA4	-1.79258	-3.37138	-3.39966	-1.21863	-0.0239381	-2.30914
ENSG00000097033.10	51100	SH3GLB1	-0.569061	-0.913003	-0.616687	-1.58677	0.0525557	-1.10173
ENSG00000153936.12	9653	HS2ST1	-0.136741	0.00423137	0.0172631	-0.610102	0.155026	-0.29642
ENSG00000143013.8	8543	LMO4	-0.85976	-1.12793	-0.753229	-1.74564	-0.150731	-1.24944
ENSG00000065243.14	5586	PKN2	-0.527186	-0.74669	-0.519418	-0.920689	0.0267707	-0.720053
ENSG00000137947.7	2959	GTF2B	0.121339	0.0126275	0.220014	-0.622489	0.0194025	-0.201238
ENSG00000137944.12	56267	CCBL2	-0.216215	-0.47284	-0.213358	-0.776876	-0.114495	-0.495117
ENSG00000213516.5	494115	RBMXL1	-0.47469	-0.771416	-0.0125962	-0.50472	-0.1447	-0.258658
ENSG00000117226.7	2635	GBP3	-0.0141242	-0.474101	-0.203411	-0.668	-0.122047	-0.435705
ENSG00000117228.9	2633	GBP1	0.504405	0.102142	1.31946	0.417758	-0.571235	0.86861
ENSG00000162645.8	2634	GBP2	0.791732	0.301979	-1.03601	-0.750323	0.659306	-0.893166
ENSG00000213512.1	388646	GBP7	7.02739	6.46885	9.19332	4.1959	-0.802483	6.69461
ENSG00000162654.8	115361	GBP4	0.0669916	-0.554241	0.0542803	-0.477626	-0.284581	-0.211673
ENSG00000154451.10	115362	GBP5	-0.244264	0.14198	0.788883	-0.0967785	-0.336321	0.346052
ENSG00000183347.13	163351	GBP6	-1.38185	-1.38683	-0.893046	-0.483314	-0.061391	-0.68818
ENSG00000197147.8	23507	LRRC8B	-1.33248	-1.30554	-0.69706	-1.15549	-0.0134275	-0.926276
ENSG00000171488.10	84230	LRRC8C	-1.03178	-1.64895	-1.36065	-1.50264	-0.0733417	-1.43165
ENSG00000171492.10	55144	LRRC8D	0.505773	0.72392	0.38754	-0.0618616	0.471127	0.162839
ENSG00000162664.12	284695	ZNF326	-0.520844	-0.423121	-0.0340471	-0.760951	-0.0373713	-0.397499
ENSG00000143032.7	343472	BARHL2	-0.245483	-0.0640167	-0.120535	-0.344934	-0.00346535	-0.232735
ENSG00000122482.16	84146	ZNF644	-0.275258	-0.474439	-0.231052	-0.712518	0.0792369	-0.471785
ENSG00000162669.11	164045	HFM1	-1.4317	-2.21547	-2.51789	-0.972754	0.024298	-1.74532
ENSG00000097046.8	8317	CDC7	-0.941683	0.210819	-1.79833	-1.23588	0.643858	-1.5171
ENSG00000203914.3	343477	HSP90B3P	0.279617	0.456365	0.187155	-0.00274561	0.0559276	0.0922044
ENSG00000069702.6	7049	TGFBR3	0.0480995	-2.00716	-0.493387	-1.29682	-0.632642	-0.895104
ENSG00000137948.14	676	BRDT	-0.222549	0.207856	-0.249235	-0.153338	0.10149	-0.201286
ENSG00000189195.5	284697	BTBD8	-0.743482	-1.40576	-1.31163	-0.513749	0.0270824	-0.912689
ENSG00000069712.9	23285	KIAA1107	-0.73367	-1.34649	-1.17939	-1.63936	0.0763252	-1.40937
ENSG00000203910.4	388649	C1orf146	-0.0477678	-0.070894	-0.074781	-0.1796	-0.0042834	-0.12719
ENSG00000174842.12	11146	GLMN	-0.56925	-0.158849	-1.15264	-1.21424	0.296169	-1.18344
ENSG00000122484.8	79871	RPAP2	-0.36086	-0.238307	-0.403641	-0.789994	0.181541	-0.596817
ENSG00000162676.7	2672	GFI1	-0.130857	-0.442357	-0.77315	-0.353431	-0.0906501	-0.56329
ENSG00000067208.10	7813	EVI5	0.271559	-0.15215	0.473312	-0.176583	-0.128969	0.148365
ENSG00000122406.8	6125	RPL5	-0.280266	-0.274791	-0.537872	-1.49605	0.0156092	-1.01696
ENSG00000206680.1	6083	SNORD21	0	0	0	-0.744737	-0.0520457	-0.372368
ENSG00000251795.1	26782	SNORA66	-0.00262621	-0.00176665	-0.0091618	0.00297557	0.0752123	-0.00309312
ENSG00000154511.7	388650	FAM69A	0.788755	0.117581	0.988921	-0.679739	-0.204454	0.154591
ENSG00000207022.1	677831	SNORA51	-0.0156507	0.00661583	0.027257	-0.0852088	0.060427	-0.0289759
ENSG00000143033.13	22823	MTF2	-0.765914	-0.630739	-0.826165	-0.967168	0.09437	-0.896667
ENSG00000117500.8	50999	TMED5	1.15053	0.862464	1.17142	0.640346	-0.0716163	0.905885
ENSG00000122483.13	343099	CCDC18	-0.167812	0.628203	-0.057639	-0.183861	0.0927499	-0.12075
ENSG00000117505.8	1810	DR1	-0.5096	-0.507689	-0.627251	-1.0256	0.257221	-0.826425
ENSG00000137942.12	54874	FNBP1L	-0.545061	-0.517294	-0.879962	-0.920763	0.418647	-0.900362
ENSG00000137936.12	8412	BCAR3	-0.0137312	-0.218593	-0.148675	-0.940092	0.120339	-0.544384
ENSG00000067334.9	30836	DNTTIP2	-0.0753994	-0.0606115	-0.216436	-1.14853	0.165235	-0.682481
ENSG00000023909.5	2730	GCLM	1.43208	1.47025	1.93017	0.455114	0.0924895	1.19264
ENSG00000198691.7	24	ABCA4	1.1745	0.835462	0.0680012	0.14094	0.130265	0.104471
ENSG00000137962.8	9411	ARHGAP29	0.550901	-0.35549	0.168295	-0.302712	-0.073684	-0.0672085
ENSG00000117528.7	5825	ABCD3	1.22551	0.674167	1.54741	0.82105	-0.334039	1.18423
ENSG00000117525.9	2152	F3	-3.15194	-4.69271	-3.00904	-3.41973	-0.819242	-3.21439
ENSG00000143036.12	126969	SLC44A3	0.181585	-0.0977638	-0.644723	-1.05421	0.353347	-0.849466
ENSG00000117519.11	1266	CNN3	0.0555193	-0.433581	-0.469725	-1.14398	0.232396	-0.806852
ENSG00000172339.9	199857	ALG14	0.936387	1.0355	0.979198	-0.118548	0.195491	0.430325
ENSG00000152078.5	148534	TMEM56	3.65889	2.15046	3.87803	2.3738	-0.566592	3.12591
ENSG00000122481.12	25950	RWDD3	0.500144	0.378704	0.379261	-0.183905	0.0539456	0.0976778
ENSG00000117569.14	58155	PTBP2	-0.496526	-1.00383	-1.50276	-1.4273	0.261424	-1.46503
ENSG00000188641.8	1806	DPYD	1.55447	0.330547	1.59904	0.442272	-0.385331	1.02065
ENSG00000162627.12	51375	SNX7	-0.663922	-0.833968	-0.524514	-0.954849	0.178206	-0.739682
ENSG00000099260.6	54873	PALMD	1.79485	0.366441	0.924693	0.0168877	-0.0576514	0.47079
ENSG00000156869.8	391059	FRRS1	2.31024	2.16117	3.09221	1.41111	0.0539563	2.25166
ENSG00000162688.11	178	AGL	0.319013	-0.187603	1.50677	0.357585	-0.523058	0.932176
ENSG00000117620.8	23443	SLC35A3	0.573832	0.171075	0.687915	0.124709	-0.138005	0.406312
ENSG00000156875.9	64645	HIAT1	-0.515274	-0.830373	-0.582257	-1.189	0.058603	-0.885626
ENSG00000156876.8	163786	SASS6	-0.579172	0.0165457	-1.06759	-0.828578	0.48407	-0.948086
ENSG00000122477.8	127495	LRRC39	-0.755859	-0.112817	-0.898898	-0.89474	0.110862	-0.896819
ENSG00000137992.10	1629	DBT	0.524195	0.0216893	1.19848	0.219424	-0.323001	0.708951
ENSG00000079335.13	8556	CDC14A	-0.996737	-1.91932	-2.07526	-1.40432	0.0985342	-1.73979
ENSG00000181656.6	54112	GPR88	4.05376	3.16796	4.11649	0.684594	0.641359	2.40054
ENSG00000162692.6	7412	VCAM1	0.0478029	-0.449708	-0.00749627	-0.922349	-0.260974	-0.464923
ENSG00000162694.9	2135	EXTL2	-0.547534	-0.679044	-0.893336	-0.592942	0.144913	-0.743139
ENSG00000162695.7	148867	SLC30A7	0.172826	0.341693	0.481051	-0.00501131	0.102063	0.23802
ENSG00000117543.15	51611	DPH5	0.0582217	0.222668	-0.0377355	-0.732883	0.222513	-0.385309
ENSG00000118733.12	118427	OLFM3	-0.309815	-1.0303	-1.48002	-0.717702	0.0818834	-1.09886
ENSG00000060718.14	1301	COL11A1	-3.67044	-0.857938	-2.35726	-1.11777	0.365911	-1.73752
ENSG00000185946.11	55599	RNPC3	-0.583506	-0.618917	-1.66113	-1.6353	0.198088	-1.64822
ENSG00000240038.2	280	AMY2B	0.793168	0.182876	-0.105213	-0.979872	-0.0668497	-0.542543
ENSG00000243480.3	279	AMY2A	-0.0855476	-0.813792	-1.11593	-0.281554	-0.00722454	-0.69874
ENSG00000237763.5	276	AMY1A	-0.584165	-1.3522	-1.63535	-0.0254139	-0.100544	-0.830382
ENSG00000198890.6	55170	PRMT6	-1.18605	-1.26312	-0.69932	-0.793043	-0.126926	-0.746181
ENSG00000162631.14	22854	NTNG1	-3.49715	-5.07565	-5.05644	-1.11198	-0.0355286	-3.08421
ENSG00000134215.11	10451	VAV3	-2.19177	-2.28878	-2.15465	-1.41443	-0.043046	-1.78454
ENSG00000085491.11	29957	SLC25A24	-2.66634	-2.93501	-2.42778	-2.11352	-0.0451213	-2.27065
ENSG00000196427.9	148545	NBPF4	-0.601717	-0.182005	-0.428038	-0.0885959	0.0742615	-0.258317
ENSG00000186086.12	653149	NBPF6	-0.358069	-0.0182588	-0.148044	-0.0721423	0.0221217	-0.110093
ENSG00000162636.11	284611	FAM102B	-1.07752	-1.65845	-1.53188	-1.91351	-0.0570259	-1.7227
ENSG00000134186.7	55119	PRPF38B	-0.560517	-0.550489	-0.546083	-0.891746	-0.0210955	-0.718915
ENSG00000143107.4	163479	FNDC7	-0.313944	-0.118846	-0.12485	-0.123443	-0.0404807	-0.124146
ENSG00000116266.6	6814	STXBP3	-0.335582	-0.648302	-0.440295	-1.26315	0.0969131	-0.851722
ENSG00000121957.8	29899	GPSM2	-1.58287	-0.868703	-2.33675	-1.71126	0.753953	-2.02401
ENSG00000121940.11	23155	CLCC1	0.227996	0.198741	0.0563885	-0.904559	0.22759	-0.424085
ENSG00000085433.11	22911	WDR47	-1.57321	-1.94522	-1.93742	-2.35106	0.143717	-2.14424
ENSG00000197780.5	6884	TAF13	-0.320075	-0.520207	-0.147941	-0.527274	0.00393535	-0.337607
ENSG00000270066.2	677766	SCARNA2	-0.112352	0.185313	0.441926	-0.64473	-0.184996	-0.101402
ENSG00000179902.8	127003	C1orf194	-1.42933	-2.16696	-2.33018	-1.19042	0.0558685	-1.7603
ENSG00000116299.12	57535	KIAA1324	-2.66185	-3.59451	-4.72194	-1.63799	0.150852	-3.17997
ENSG00000031698.8	6301	SARS	0.117217	0.0766298	0.153308	-0.96038	0.0537116	-0.403536
ENSG00000143126.7	1952	CELSR2	-2.16356	-1.63712	-2.08345	-2.11048	0.218501	-2.09697
ENSG00000134222.12	84722	PSRC1	-0.882229	0.241502	-1.62174	-1.56677	0.50745	-1.59426
ENSG00000221986.2	343263	MYBPHL	-0.217795	-0.399761	-1.5902	-0.636184	0.242573	-1.11319
ENSG00000134243.7	6272	SORT1	-0.905013	-1.19743	-2.80021	-3.3355	0.759588	-3.06786
ENSG00000143106.8	5686	PSMA5	0.610651	0.966261	0.941685	0.0609809	0.134053	0.501333
ENSG00000143028.7	284612	SYPL2	1.98526	0.593542	1.60482	0.646437	0.00898133	1.12563
ENSG00000162650.11	127002	ATXN7L2	-0.608834	-0.129431	-1.21292	-0.716674	0.169958	-0.964797
ENSG00000174151.10	284613	CYB561D1	-1.16021	-1.24637	-2.62359	-1.45744	0.269923	-2.04052
ENSG00000181754.6	57463	AMIGO1	-0.398507	-1.3211	-1.0239	-1.49681	0.0553309	-1.26035
ENSG00000156097.8	83873	GPR61	-0.871292	-0.679113	-0.834038	-0.595467	0.0338844	-0.714753
ENSG00000065135.7	2773	GNAI3	-0.248466	-0.143141	-0.0377495	-0.793524	0.0713581	-0.415637
ENSG00000134183.7	2780	GNAT2	0.54894	0.74654	1.23792	0.014832	-0.113075	0.626377
ENSG00000116337.11	271	AMPD2	0.293002	0.482277	0.363121	-0.378022	0.0780016	-0.00745052
ENSG00000168765.11	2948	GSTM4	0.654131	0.214579	0.547901	-0.487365	0.0462189	0.0302679
ENSG00000213366.8	2946	GSTM2	-0.636491	-1.57254	0.0787278	-1.89254	-0.72708	-0.906906
ENSG00000134184.8	2944	GSTM1	0.766341	-0.538816	1.76138	0.700806	-0.51262	1.23109
ENSG00000134201.6	2949	GSTM5	-1.55808	-5.45571	-2.67783	-2.22618	-0.57754	-2.45201
ENSG00000134202.6	2947	GSTM3	-0.937906	-2.07543	-1.81026	-2.71331	-0.221286	-2.26179
ENSG00000198758.6	79574	EPS8L3	4.3352	4.68925	-0.100541	-0.220202	1.10066	-0.160371
ENSG00000184371.9	1435	CSF1	-0.477227	-1.12179	-0.59348	-1.21297	-0.0841413	-0.903225
ENSG00000168710.13	10768	AHCYL1	-0.120829	-0.441647	-0.194435	-1.58392	0.090914	-0.889178
ENSG00000156150.6	257	ALX3	-0.852981	-0.640668	-2.33331	-0.171181	0.303491	-1.25225
ENSG00000186150.3	164153	UBL4B	-0.539585	-0.471559	-1.11425	-0.457259	0.0855187	-0.785754
ENSG00000197106.6	388662	SLC6A17	-3.042	-2.11865	-3.24189	-1.65112	0.0448993	-2.44651
ENSG00000116396.9	3749	KCNC4	-1.56368	-1.90206	-2.04945	-2.21668	-0.0100184	-2.13306
ENSG00000200536.1	684959	SNORA25	-0.00449378	0.0196237	-0.00632779	-0.0143145	-0.0266475	-0.0103212
ENSG00000162775.10	64783	RBM15	-0.0239617	0.178011	0.294584	-0.27765	0.0594059	0.00846734
ENSG00000168679.13	9122	SLC16A4	-1.66937	-2.49029	0.165803	-0.894863	-0.838697	-0.36453
ENSG00000143125.5	84432	PROK1	0.0789026	-0.745987	-0.791264	-1.04634	0.110297	-0.918802
ENSG00000240194.2	643160	CYMP	-0.220404	-0.27966	-0.306393	-0.142348	-0.0333478	-0.22437
ENSG00000143105.5	3744	KCNA10	-0.112785	-0.336631	-0.377179	-0.036288	0.00323933	-0.206734
ENSG00000177301.9	3737	KCNA2	-1.31178	-1.94724	-2.01109	-1.08947	-0.0118556	-1.55028
ENSG00000177272.7	3738	KCNA3	-1.19665	-2.68226	-1.03312	-0.45956	-0.40335	-0.746338
ENSG00000143119.8	963	CD53	-0.798634	-1.24333	-0.489803	-0.867609	-0.477494	-0.678706
ENSG00000134255.9	10390	CEPT1	0.236775	0.0638997	0.579343	-0.354462	-0.254878	0.11244
ENSG00000162777.12	79961	DENND2D	-0.852845	-0.596009	-0.0946354	0.166663	-0.307318	0.0360137
ENSG00000064886.9	1117	CHI3L2	-3.03354	-3.77827	-3.97512	-1.64595	-0.0416497	-2.81054
ENSG00000134216.14	27159	CHIA	-0.515502	-1.26246	-0.834217	-0.177155	-0.0342261	-0.505686
ENSG00000085465.11	5016	OVGP1	1.52716	1.12654	1.88769	-0.31116	-0.184026	0.788266
ENSG00000116455.9	79084	WDR77	-0.301171	0.139001	-0.184042	-0.520998	0.192298	-0.35252
ENSG00000116459.6	515	ATP5F1	0.224133	0.172665	0.278908	-0.615404	0.0837323	-0.168248
ENSG00000143110.7	128346	C1orf162	-0.251099	-0.781057	0.747496	-0.66028	-1.0186	0.043608
ENSG00000121933.13	140	ADORA3	-1.03214	-0.77747	0.687939	-0.839985	-0.545682	-0.0760232
ENSG00000116473.10	5906	RAP1A	0.0510787	-0.562054	-0.148847	-1.30556	-0.0554919	-0.727205
ENSG00000064703.7	11218	DDX20	-0.447138	-0.40083	-0.815989	-0.980637	0.198146	-0.898313
ENSG00000171385.5	3752	KCND3	0.068412	-1.90798	1.43103	-0.065994	-0.746709	0.682517
ENSG00000143079.10	55917	CTTNBP2NL	-1.61469	-1.86633	-1.92731	-2.12245	0.0408562	-2.02488
ENSG00000134245.13	7482	WNT2B	-2.04884	-2.92606	-3.79997	-1.39355	0.0579257	-2.59676
ENSG00000007341.14	54879	ST7L	-0.413295	-0.503466	-0.659986	-0.880609	0.0810664	-0.770297
ENSG00000116489.8	829	CAPZA1	-0.458215	-0.160092	-0.264876	-0.695625	0.188891	-0.48025
ENSG00000155363.14	4343	MOV10	0.711954	1.14986	0.851519	0.102672	0.293253	0.477096
ENSG00000155366.12	389	RHOC	0.0826268	0.14329	-0.437627	-1.20526	0.395482	-0.821441
ENSG00000155367.11	333926	PPM1J	-1.89778	-1.58791	-1.68633	-1.70417	-0.00862065	-1.69525
ENSG00000184599.9	284467	FAM19A3	-1.76205	-1.03889	-1.29462	-0.456039	-0.0213905	-0.87533
ENSG00000155380.7	6566	SLC16A1	0.746162	1.11577	1.99404	0.218073	-0.115387	1.10606
ENSG00000198799.7	9860	LRIG2	-1.00505	-1.07596	-1.37772	-1.01985	0.132954	-1.19878
ENSG00000081026.14	260425	MAGI3	-0.234745	-0.999583	-0.438404	-0.878777	0.0351565	-0.65859
ENSG00000116793.11	10745	PHTF1	-0.61155	-0.386821	-0.351662	-0.949057	0.0451724	-0.65036
ENSG00000081019.9	54665	RSBN1	-0.902819	-1.36035	-0.941577	-1.2975	-0.0435242	-1.11954
ENSG00000134242.11	26191	PTPN22	-1.02862	-1.48879	-0.801359	-0.540463	-0.29519	-0.670911
ENSG00000188761.7	440603	BCL2L15	-1.42962	-2.18	-2.9445	-0.652827	0.061758	-1.79866
ENSG00000134262.8	10717	AP4B1	-0.281825	-0.314818	-0.723966	-1.10545	0.158708	-0.91471
ENSG00000118655.4	64858	DCLRE1B	-0.710749	-0.361798	-1.10193	-1.12747	0.29525	-1.1147
ENSG00000163349.17	204851	HIPK1	-0.565768	-1.02504	-0.899819	-1.44649	0.102494	-1.17316
ENSG00000116774.7	56944	OLFML3	-1.62592	-3.11768	-0.760409	-1.25428	-1.39695	-1.00734
ENSG00000134207.10	148281	SYT6	-1.64805	-1.30928	-1.68987	-0.564656	0.0490321	-1.12726
ENSG00000197323.6	51592	TRIM33	-0.338805	-0.571521	-0.550672	-1.17472	0.222063	-0.862698
ENSG00000116752.5	10286	BCAS2	0.0612238	-0.0750116	0.0682692	-0.851706	0.0247403	-0.391719
ENSG00000175984.10	163259	DENND2C	0.504368	0.00970642	0.291466	0.148372	0.152463	0.219919
ENSG00000116748.15	270	AMPD1	-0.751957	-2.06508	-0.75481	-0.347807	-0.650839	-0.551309
ENSG00000213281.4	4893	NRAS	0.094484	0.318159	-0.0141775	-0.513494	0.568075	-0.263836
ENSG00000009307.11	7812	CSDE1	-0.194627	-0.650667	-0.472293	-1.70868	0.126818	-1.09048
ENSG00000198765.7	6847	SYCP1	-0.147267	-0.0982879	-0.0586161	-0.11691	-0.0584818	-0.0877633
ENSG00000134200.2	7252	TSHB	-0.0412604	-0.234735	-0.229149	-0.291504	0.0382402	-0.260326
ENSG00000134198.5	10100	TSPAN2	-2.2768	-4.80461	-4.27215	-2.14892	-0.114455	-3.21054
ENSG00000207502.1	677823	SNORA42	-0.0151384	-0.022598	-0.0407363	-0.000454386	0.11712	-0.0205953
ENSG00000173218.10	81839	VANGL1	-1.04993	-0.730346	-0.966506	-0.66729	0.194638	-0.816898
ENSG00000118729.10	845	CASQ2	0.283733	-2.6998	-3.8613	-2.66225	0.263154	-3.26178
ENSG00000177551.5	4808	NHLH2	-0.950391	-1.08308	-1.30807	-0.449912	0.0558674	-0.878991
ENSG00000163393.8	55356	SLC22A15	-0.965551	-0.927217	-2.04771	-1.58784	0.325659	-1.81777
ENSG00000163399.11	476	ATP1A1	-0.551464	-0.46024	-0.93718	-1.86514	0.542911	-1.40116
ENSG00000116815.11	965	CD58	-0.314362	-0.220859	-0.952016	-1.39276	0.349439	-1.17239
ENSG00000143061.13	3321	IGSF3	-2.12667	-1.46281	-3.418	-1.8095	0.706604	-2.61375
ENSG00000116824.4	914	CD2	-0.0413882	-0.470975	-0.358843	-0.162376	-0.274226	-0.26061
ENSG00000134247.9	5738	PTGFRN	-0.860538	-0.671298	-1.20879	-1.11545	0.44867	-1.16212
ENSG00000116830.7	8458	TTF2	-1.30956	-0.600264	-1.66029	-1.1984	0.587616	-1.42935
ENSG00000134253.5	80263	TRIM45	-0.623581	-0.164506	-2.31668	-1.68184	0.524036	-1.99926
ENSG00000134258.12	79679	VTCN1	-1.69624	-2.55522	0.703052	-0.167535	-0.812486	0.267758
ENSG00000198162.8	10905	MAN1A2	-0.118454	-0.454073	0.000146586	-0.533771	0.0414265	-0.266812
ENSG00000183508.4	54855	FAM46C	-0.334432	-1.50804	0.106183	0.0772663	-0.683963	0.0917244
ENSG00000212266.1	677822	SNORA40	-0.0525382	0.0643121	-0.023192	-0.0037499	0.0436747	-0.013471
ENSG00000196505.6	54834	GDAP2	-0.141759	-0.18071	0.0351482	-0.269941	0.117485	-0.117397
ENSG00000065183.11	10885	WDR3	-0.327815	0.0832438	0.436802	-0.489506	0.000296221	-0.0263521
ENSG00000155761.9	200162	SPAG17	-2.87777	-2.48103	-2.86253	-0.629347	0.0480692	-1.74594
ENSG00000092607.9	6913	TBX15	2.1796	3.23507	6.12215	1.87381	-1.21549	3.99798
ENSG00000116874.7	10352	WARS2	-0.082634	-0.0231058	-0.150522	-0.716541	0.179577	-0.433531
ENSG00000116882.10	51179	HAO2	6.38292	4.83846	9.53826	6.22486	-2.31104	7.88156
ENSG00000203859.5	3284	HSD3B2	0.396799	-0.0388899	0.750042	-0.021915	-0.185068	0.364064
ENSG00000203857.5	3283	HSD3B1	1.39634	1.51739	2.68741	0.137636	-0.0720517	1.41252
ENSG00000143067.4	90874	ZNF697	0.0394418	0.402047	0.36652	-0.140618	0.170421	0.112951
ENSG00000092621.7	26227	PHGDH	-0.0479764	-0.378458	1.87649	0.320937	-1.3316	1.09871
ENSG00000134240.7	3158	HMGCS2	10.1605	7.55388	9.35695	7.68717	-0.988442	8.52206
ENSG00000134193.10	83998	REG4	0.0382924	-0.213668	-0.588472	-0.267259	0.061682	-0.427866
ENSG00000215864.3	343505	NBPF7	-0.138473	-0.030794	-0.281876	-0.047806	-0.0552833	-0.164841
ENSG00000134249.6	11085	ADAM30	0.0916172	0.13558	0.00826819	-0.0928006	-0.00150581	-0.0422662
ENSG00000134250.13	4853	NOTCH2	-0.537882	-0.857521	-0.517703	-0.897018	-0.00842537	-0.70736
ENSG00000188610.8	653820	FAM72B	-0.357642	1.47638	-0.977577	-0.406448	0.45286	-0.692013
ENSG00000223345.3	337875	HIST2H2BA	-1.185	-1.07852	-1.42303	-1.12757	0.047176	-1.2753
ENSG00000198019.8	2210	FCGR1B	-1.11055	-0.455111	-0.209201	-0.486417	-0.0973396	-0.347809
ENSG00000215784.4	728833	FAM72D	-0.336045	1.68988	-1.25155	-0.355602	1.04475	-0.803576
ENSG00000255854.1	653505	PPIAL4B	-0.00168578	0	0	-0.0163461	0.251472	-0.00817304
ENSG00000168614.13	440670	NBPF9	-0.175239	-0.0436784	0.471225	0.133228	0.0335685	0.302227
ENSG00000178104.15	9659	PDE4DIP	0.370228	0.213391	0.452196	-1.15375	-0.022878	-0.350776
ENSG00000223380.3	9554	SEC22B	0.0732916	0.0974139	0.523321	-0.288753	-0.122971	0.117284
ENSG00000213240.7	388677	NOTCH2NL	0.685829	0.517692	0.487765	-0.4838	0.0315042	0.00198272
ENSG00000163386.16	440673	NBPF10	-0.460792	-1.02282	-0.710866	-0.478263	0.0427389	-0.594565
ENSG00000168509.13	148738	HFE2	10.3998	9.83176	10.6145	5.23816	0.123571	7.92635
ENSG00000117289.7	10628	TXNIP	-0.688513	-1.97716	-0.918709	-2.36883	-0.538529	-1.64377
ENSG00000121851.8	84265	POLR3GL	0.877299	0.558914	0.690181	-0.802655	0.225116	-0.056237
ENSG00000152022.7	128077	LIX1L	0.328991	-0.161553	-0.66685	-1.41994	0.464763	-1.04339
ENSG00000131795.8	9939	RBM8A	-0.0334901	0.312124	-0.141024	-1.1383	0.229295	-0.639662
ENSG00000211451.7	114814	GNRHR2	-0.19156	-0.250065	-0.480649	-1.15326	0.204085	-0.816956
ENSG00000131779.6	8799	PEX11B	0.227543	0.299387	-0.0175537	-1.15827	0.47688	-0.587913
ENSG00000143127.8	8515	ITGA10	-0.844528	-1.37342	-2.05152	-1.60798	-0.015586	-1.82975
ENSG00000198483.8	148741	ANKRD35	-0.230868	-1.94718	-0.508948	-1.62342	-0.0681358	-1.06618
ENSG00000131788.11	10401	PIAS3	-1.13733	-0.784519	-1.88045	-2.11118	0.421244	-1.99581
ENSG00000186364.7	200035	NUDT17	-0.541593	-0.19332	-1.97659	-1.17374	0.312539	-1.57516
ENSG00000186141.4	10623	POLR3C	-0.145311	0.130744	-0.479695	-1.30026	0.602527	-0.889976
ENSG00000117281.11	11126	CD160	0.223798	-0.568939	0.934412	0.027404	-0.549413	0.480908
ENSG00000174827.9	5174	PDZK1	6.45231	6.14113	5.70303	3.89618	0.613128	4.79961
ENSG00000117262.14	653519	GPR89A	0.604906	0.953701	0.661683	-0.0990585	0.37499	0.281312
ENSG00000196644.8	728932	GPR89C	0.582536	1.1052	0.889581	-0.00522232	0.137811	0.442179
ENSG00000215860.3	728939	PDZK1P1	2.77973	2.62188	1.45894	0.0208898	0.355696	0.739914
ENSG00000131791.6	5565	PRKAB2	1.7231	1.52244	0.913786	0.284503	0.726052	0.599144
ENSG00000131781.8	2330	FMO5	5.72417	4.13491	5.27627	3.25693	-0.213817	4.2666
ENSG00000180867.9	171423	PDIA3P	0.366524	0.857718	0.610899	-0.462574	0.505739	0.0741622
ENSG00000131778.13	9557	CHD1L	0.827463	1.05916	0.404891	-0.0726233	0.588902	0.166134
ENSG00000116128.5	607	BCL9	-0.710735	-0.510998	-1.71698	-1.44777	0.739741	-1.58238
ENSG00000162836.7	51205	ACP6	0.743255	0.867043	0.363764	-0.422716	0.434978	-0.0294756
ENSG00000143140.6	2702	GJA5	0.318179	-0.820726	-2.02755	-1.51943	0.327212	-1.77349
ENSG00000121634.4	2703	GJA8	-0.0877238	-0.110966	-0.193909	-0.0597838	-0.0148886	-0.126846
ENSG00000188092.10	51463	GPR89B	0.113557	0.0993335	0.346118	-0.150876	0.306074	0.097621
ENSG00000122497.13	25832	NBPF14	-0.457902	-0.888107	-0.797838	-0.155043	-0.0625027	-0.47644
ENSG00000256374.1	645142	PPIAL4D	-0.0937291	0.0942203	-0.302648	-0.00332279	0.132784	-0.152985
ENSG00000243452.3	284565	NBPF15	-0.325105	-0.197602	-0.0834866	-0.170291	0.00987426	-0.126889
ENSG00000203827.7	728936	NBPF16	-0.529819	-0.50361	-0.499381	-0.436291	-0.0463728	-0.467836
ENSG00000198161.5	653598	PPIAL4C	0.307485	0.609175	-0.049123	-0.00612322	0.0720309	-0.0276231
ENSG00000150337.9	2209	FCGR1A	-1.36907	-0.435115	-0.353912	-0.730032	-0.0019681	-0.541972
ENSG00000203814.5	440689	HIST2H2BF	-1.45753	-0.596831	-1.37494	-0.488832	0.300274	-0.931885
ENSG00000183598.3	653604	HIST2H3D	-0.382022	0.12378	-0.405507	-0.198845	0.261592	-0.302176
ENSG00000183941.8	8370	HIST2H4A	0.416804	1.04698	-0.814132	-0.0111971	0.532994	-0.412665
ENSG00000203811.1	126961	HIST2H3C	-0.168032	0.77521	-0.704682	-0.00797579	0.323884	-0.356329
ENSG00000183558.5	8337	HIST2H2AA3	0.998047	1.94464	1.23092	-0.0673954	0.460949	0.581764
ENSG00000184678.8	8349	HIST2H2BE	-0.610855	-0.137446	-0.379525	-1.33826	0.579887	-0.858892
ENSG00000184260.4	8338	HIST2H2AC	0.80581	1.23008	0.453265	-0.512324	0.563716	-0.0295294
ENSG00000184270.3	317772	HIST2H2AB	-0.16985	0.214118	-0.00834103	-0.184755	0.19322	-0.0965479
ENSG00000178096.8	51027	BOLA1	0.887181	1.05708	0.313178	-0.440543	0.471369	-0.0636823
ENSG00000159164.5	9900	SV2A	-2.63421	-2.72689	-2.60077	-2.90048	-0.0416093	-2.75063
ENSG00000143368.9	10262	SF3B4	0.039316	0.564419	-0.483812	-1.20899	0.903657	-0.846399
ENSG00000014914.15	10903	MTMR11	-0.307685	-0.497252	-2.09292	-1.7247	0.56016	-1.90881
ENSG00000163113.10	56957	OTUD7B	0.463183	0.282222	0.0737118	-0.972576	0.222396	-0.449432
ENSG00000136631.8	11311	VPS45	-0.0963689	0.069137	-1.0789	-1.3678	0.71138	-1.22335
ENSG00000023902.9	51177	PLEKHO1	-0.773594	-1.26197	-1.33496	-2.7076	-0.0673029	-2.02128
ENSG00000143401.10	81611	ANP32E	-0.185822	0.072093	-0.227111	-1.12475	0.331675	-0.675929
ENSG00000118298.6	23632	CA14	1.70645	1.74714	2.4997	0.0179136	-0.144128	1.25881
ENSG00000117362.8	51107	APH1A	0.42625	0.805043	0.450088	-0.0144455	0.646912	0.217821
ENSG00000118292.4	79630	C1orf54	-0.493556	-0.919623	-0.76252	-1.91076	-0.187142	-1.33664
ENSG00000159208.11	148523	C1orf51	0.368437	0.814767	-0.52755	-0.968561	0.57504	-0.748056
ENSG00000187145.10	54460	MRPS21	0.564665	0.978208	0.089195	-0.967921	0.634915	-0.439363
ENSG00000117360.8	9129	PRPF3	-0.0852806	0.295301	-0.669246	-0.60447	0.491597	-0.636858
ENSG00000143374.10	80222	TARS2	0.584716	1.11897	0.986628	-0.0220043	0.27513	0.482312
ENSG00000143369.10	1893	ECM1	-1.79155	-2.16462	1.52097	-0.0516093	-1.88491	0.73468
ENSG00000143382.9	54507	ADAMTSL4	2.02442	0.809049	1.24541	0.46263	0.0777208	0.854022
ENSG00000143384.8	4170	MCL1	0.203543	-0.129995	0.921378	-0.190034	-0.540941	0.365672
ENSG00000143420.13	2029	ENSA	0.271812	0.284886	-0.259107	-1.15999	0.541976	-0.709546
ENSG00000143457.6	55204	GOLPH3L	-0.35552	-0.170138	-1.0763	-1.16231	0.599073	-1.1193
ENSG00000143452.11	84072	HORMAD1	-1.0763	-0.131291	-0.331092	-0.303317	0.0533742	-0.317204
ENSG00000163131.6	1520	CTSS	0.42074	0.181875	0.797674	0.0540539	-0.273244	0.425864
ENSG00000143387.8	1513	CTSK	-2.0314	-2.42454	-2.82423	-2.45784	0.0662709	-2.64103
ENSG00000143437.16	405	ARNT	0.695343	0.366996	0.360621	-0.562811	0.234627	-0.101095
ENSG00000143379.8	9869	SETDB1	-0.037095	0.424447	-0.539981	-1.02494	0.610417	-0.782463
ENSG00000143412.5	8416	ANXA9	3.67623	3.29224	3.27265	1.40348	0.261999	2.33806
ENSG00000143409.11	55793	FAM63A	0.432435	0.0190682	-0.297869	-1.00806	0.257761	-0.652963
ENSG00000143363.11	58497	PRUNE	0.0996986	0.163159	-0.653827	-0.908334	0.611564	-0.781081
ENSG00000163141.14	149428	BNIPL	-1.26293	-1.40783	-2.72717	-0.766986	0.197371	-1.74708
ENSG00000143443.9	54964	C1orf56	0.950199	1.23035	0.799504	-0.349019	0.301076	0.225243
ENSG00000197622.8	56882	CDC42SE1	-0.719514	-0.435863	-0.920749	-1.55093	0.303615	-1.23584
ENSG00000213190.2	10962	MLLT11	-1.41951	-1.15904	-1.58603	-2.33785	0.440423	-1.96194
ENSG00000143458.7	2553	GABPB2	-0.1777	-0.169527	-1.0143	-1.1594	0.162267	-1.08685
ENSG00000143434.11	10500	SEMA6C	1.03672	0.667716	-0.68018	-0.754037	0.366803	-0.717109
ENSG00000163154.5	79626	TNFAIP8L2	-0.243456	-0.46878	0.245027	-0.754444	-0.27004	-0.254709
ENSG00000163155.7	388695	LYSMD1	0.25128	0.528128	-0.249363	-0.809165	0.522581	-0.529264
ENSG00000163156.7	79005	SCNM1	0.121834	0.740917	-0.548329	-1.27535	0.805481	-0.911839
ENSG00000163157.10	29765	TMOD4	-0.867456	-1.0265	-1.3478	-0.737917	0.00673387	-1.04286
ENSG00000163159.7	6944	VPS72	-0.0279793	0.447733	-0.585663	-1.54803	0.730116	-1.06685
ENSG00000143398.15	8394	PIP5K1A	-0.392312	-0.139676	-0.446734	-0.922249	0.267993	-0.684491
ENSG00000159352.11	5710	PSMD4	1.04597	1.41248	0.426086	-0.745752	0.821738	-0.159833
ENSG00000143373.13	57592	ZNF687	0.00972765	0.387626	-0.529272	-1.09508	0.442853	-0.812178
ENSG00000143393.12	5298	PI4KB	-0.332393	-0.211874	-0.990459	-1.36522	0.49214	-1.17784
ENSG00000143390.13	5993	RFX5	-0.207749	0.0194446	-1.22534	-1.6842	0.74774	-1.45477
ENSG00000143416.16	8991	SELENBP1	2.58256	0.674334	1.39741	1.58774	-0.329896	1.49257
ENSG00000159377.6	5692	PSMB4	0.623635	1.15428	0.430908	-0.51128	1.04233	-0.0401856
ENSG00000143442.17	23126	POGZ	-0.270074	-0.167104	-0.922816	-1.15801	0.447063	-1.04041
ENSG00000143375.10	57530	CGN	2.27955	1.96588	2.52802	2.52922	0.112282	2.52862
ENSG00000252840.1	677825	SNORA44	-0.00880705	0.00440757	-0.00626085	0.0976264	-0.0552628	0.0456828
ENSG00000143367.11	7286	TUFT1	-0.525196	-0.266722	-1.1981	-0.978847	0.74628	-1.08847
ENSG00000143376.8	81609	SNX27	0.066555	0.0378481	-0.689792	-1.38364	0.723668	-1.03671
ENSG00000143436.6	65005	MRPL9	0.218209	0.652084	-0.0587456	-1.0952	0.551274	-0.576972
ENSG00000143450.10	51686	OAZ3	0.164889	0.633849	-0.456082	-0.420396	0.271341	-0.438239
ENSG00000182134.11	11022	TDRKH	0.0685684	0.472727	-0.815091	-1.03776	0.598237	-0.926423
ENSG00000213171.2	339398	LINGO4	1.68655	1.09875	1.71002	0.154737	-0.0418345	0.932379
ENSG00000143365.12	6097	RORC	4.04342	2.86949	3.52745	3.07708	-0.0528103	3.30226
ENSG00000225556.1	100191040	C2CD4D	-1.30518	-0.584257	-1.31319	-0.422464	0.242468	-0.867826
ENSG00000196407.7	284486	THEM5	0.264036	0.512063	-0.759462	-0.278454	0.268908	-0.518958
ENSG00000159445.8	117145	THEM4	0.338877	0.482451	-0.0971627	-0.339456	0.396694	-0.218309
ENSG00000197747.4	6281	S100A10	-0.327	0.00539952	-1.07531	-1.39278	0.899185	-1.23405
ENSG00000163191.5	6282	S100A11	-2.47844	-1.58318	-1.95817	-2.42144	0.0942274	-2.1898
ENSG00000182898.3	126637	TCHHL1	-0.281961	-0.0174065	-0.0449256	-0.0172534	-0.00659385	-0.0310895
ENSG00000159450.8	7062	TCHH	-1.33579	-1.16385	0.811384	-0.301114	-0.361093	0.255135
ENSG00000215853.3	126638	RPTN	-0.731531	-0.335784	-0.253428	-0.233534	0.0126653	-0.243481
ENSG00000197915.5	388697	HRNR	-1.67624	-1.69845	-1.73907	-0.164828	0.0218001	-0.95195
ENSG00000143631.10	2312	FLG	-2.28979	-2.47221	-2.57818	-0.684092	-0.0280152	-1.63113
ENSG00000143520.6	388698	FLG2	-0.733362	-0.515002	-0.459822	-0.422577	-0.022267	-0.4412
ENSG00000143536.7	49860	CRNN	-0.640333	-0.488299	-0.493808	-0.56678	-0.0789442	-0.530294
ENSG00000186207.4	254910	LCE5A	-0.31358	-0.113317	-0.185301	-0.336051	0.00982747	-0.260676
ENSG00000169509.5	54544	CRCT1	-0.626051	-0.258629	-0.164256	-0.718494	-0.018639	-0.441375
ENSG00000185966.3	353145	LCE3E	-0.491878	-0.194247	-0.118079	-0.295102	-0.0338642	-0.206591
ENSG00000163202.4	84648	LCE3D	-0.614048	-0.130718	-0.110361	-0.436063	-0.0192457	-0.273212
ENSG00000244057.2	353144	LCE3C	-0.0606423	0.00623778	-0.00890966	-0.0471135	0.014193	-0.0280116
ENSG00000187238.5	353143	LCE3B	-0.00480903	0	0	-0.00390274	0.00732031	-0.00195137
ENSG00000185962.1	353142	LCE3A	-0.178377	-0.0291469	0.0158438	-0.117776	0.0108799	-0.0509662
ENSG00000187223.3	353141	LCE2D	0.217327	0.222895	0.888651	-0.0962567	-0.0882835	0.396197
ENSG00000187180.3	353140	LCE2C	-0.17841	0.0212583	0.0835461	-0.267896	-0.0170352	-0.0921749
ENSG00000159455.7	26239	LCE2B	-0.18725	-0.0822712	-0.0557463	-0.325574	-0.0181945	-0.19066
ENSG00000187173.3	353139	LCE2A	-0.267021	-0.0758285	-0.104174	-0.246186	-0.0494238	-0.17518
ENSG00000187170.4	199834	LCE4A	-0.0212099	0.00364225	-0.00124077	-0.0600622	-0.019165	-0.0306515
ENSG00000198854.4	553168	C1orf68	-0.308009	-0.0872487	-0.0774449	-0.370003	-0.0599199	-0.223724
ENSG00000203786.5	448834	KPRP	-0.398976	-0.0726394	-0.267825	-0.513082	0.0435969	-0.390454
ENSG00000240386.2	353137	LCE1F	-0.119188	0.0478739	-0.0045817	-0.274338	-0.02619	-0.13946
ENSG00000186226.7	353135	LCE1E	-0.307549	0.0113509	-0.166336	-0.189922	-0.00173249	-0.178129
ENSG00000172155.7	353134	LCE1D	-0.114329	-0.0311097	-0.0406873	-0.225045	-0.0601343	-0.132866
ENSG00000197084.4	353133	LCE1C	-0.367148	-0.198742	-0.390832	-0.403361	-0.00576353	-0.397096
ENSG00000196734.6	353132	LCE1B	-0.245011	-0.0205324	-0.0577943	-0.296002	0.00414426	-0.176898
ENSG00000186844.4	353131	LCE1A	-0.118345	-0.0393488	-0.0406661	-0.317929	0.00172971	-0.179298
ENSG00000235942.2	448835	LCE6A	-0.0633561	0.0458032	-0.0176019	-0.256189	-0.0425562	-0.136895
ENSG00000163206.5	4184	SMCP	-0.275333	0.0155046	-0.0199778	-0.257091	-0.0242832	-0.138534
ENSG00000163207.5	3713	IVL	-2.09647	-1.58815	-1.6847	-0.859692	-0.0154063	-1.2722
ENSG00000184148.3	163778	SPRR4	-0.457892	-0.143034	-0.0867708	-0.382931	-0.0357835	-0.234851
ENSG00000169474.3	6698	SPRR1A	-1.76073	-1.17543	-1.01004	-0.843549	-0.0520103	-0.926797
ENSG00000163209.10	6707	SPRR3	-1.58057	-1.16514	-0.986985	-0.486914	-0.0443188	-0.73695
ENSG00000169469.7	6699	SPRR1B	-1.99485	-0.969	-0.861633	-0.842899	-0.0124636	-0.852266
ENSG00000163216.6	6703	SPRR2D	-1.68948	-0.774914	-0.617774	-0.626315	-0.0346512	-0.622045
ENSG00000241794.1	6700	SPRR2A	-1.69392	-0.941152	-0.51586	-0.529689	-0.0571192	-0.522774
ENSG00000196805.6	6701	SPRR2B	-0.772294	-0.223992	-0.101185	-0.384804	0.0109259	-0.242995
ENSG00000203785.4	6704	SPRR2E	-1.19727	-0.583995	-0.33829	-0.724315	0.00206362	-0.531302
ENSG00000244094.1	6705	SPRR2F	-1.18009	-0.570099	-0.568961	-0.524411	-0.019786	-0.546686
ENSG00000229035.2	6702	SPRR2C	-0.635211	-0.235872	-0.181769	-0.4507	-0.0443267	-0.316234
ENSG00000159516.8	6706	SPRR2G	-0.825443	-0.368775	-0.211856	-0.602571	-0.0348794	-0.407213
ENSG00000203784.2	149018	LELP1	-0.0582674	0.00386806	-0.00160283	-0.209269	0.000248232	-0.105436
ENSG00000203782.5	4014	LOR	-0.576652	-0.624879	-0.677924	-0.689508	-0.0846683	-0.683716
ENSG00000159527.3	114771	PGLYRP3	-0.898725	-0.260778	-0.250746	-0.509783	-0.0410734	-0.380265
ENSG00000163218.10	57115	PGLYRP4	-1.12801	-0.593756	-0.772949	-0.409464	-0.0333889	-0.591206
ENSG00000163220.10	6280	S100A9	-1.42789	-1.12478	0.163318	0.0417108	-0.569487	0.102514
ENSG00000163221.7	6283	S100A12	-0.826453	-1.43507	1.22771	0.630687	-0.636796	0.929198
ENSG00000143546.5	6279	S100A8	-1.73537	-1.75989	0.701818	0.150701	-1.08725	0.426259
ENSG00000184330.7	338324	S100A7A	-0.994862	-0.156969	-0.0619966	-0.0717434	-0.0277634	-0.06687
ENSG00000197364.6	645922	S100A7L2	-0.000522304	0	0	-0.004816	-0.0155991	-0.002408
ENSG00000143556.4	6278	S100A7	-1.49443	-0.478662	-0.634954	-0.742446	0.0904371	-0.6887
ENSG00000197956.5	6277	S100A6	-3.02682	-3.00059	-3.41203	-4.17325	-0.143059	-3.79264
ENSG00000196420.3	6276	S100A5	-1.41757	-0.964683	-1.09356	-0.435357	-0.0391286	-0.764458
ENSG00000196154.7	6275	S100A4	-1.38254	-2.04374	-2.12872	-2.64572	-0.0642601	-2.38722
ENSG00000188015.5	6274	S100A3	-1.5321	-1.26195	-3.02791	-1.62509	0.311119	-2.3265
ENSG00000196754.6	6273	S100A2	-4.19137	-3.2532	-4.20201	-1.64721	0.163747	-2.92461
ENSG00000188643.6	140576	S100A16	0.421194	0.57265	0.712374	0.18179	0.021921	0.447082
ENSG00000189334.4	57402	S100A14	-0.215663	-0.887808	-0.512134	0.00148587	-0.311966	-0.255324
ENSG00000189171.9	6284	S100A13	-0.466901	-0.26403	-0.526598	-1.90682	-0.0393891	-1.21671
ENSG00000160678.7	6271	S100A1	-0.919191	-0.397718	-1.33563	-1.24256	0.163104	-1.28909
ENSG00000143621.12	3608	ILF2	-0.229983	0.34893	-0.608655	-1.23633	1.03186	-0.922492
ENSG00000169418.9	4881	NPR1	0.236717	-1.56233	-0.950396	-1.48977	-0.134506	-1.22008
ENSG00000143624.9	65123	INTS3	0.0153701	0.156908	-0.586671	-1.08928	0.461376	-0.837976
ENSG00000143554.9	11000	SLC27A3	1.48758	1.23252	1.1138	-0.120644	0.0215086	0.496576
ENSG00000143614.7	57459	GATAD2B	-0.398844	-0.381997	-0.913597	-1.17815	0.427054	-1.04587
ENSG00000198837.5	9909	DENND4B	-0.191608	0.0733902	-1.05102	-1.27371	0.488676	-1.16237
ENSG00000160741.12	200186	CRTC2	0.200862	0.469591	-0.105284	-0.793226	0.317844	-0.449255
ENSG00000143570.13	27173	SLC39A1	0.438682	0.838548	0.127843	-0.347893	0.66816	-0.110025
ENSG00000143578.11	148327	CREB3L4	0.0539665	0.461242	-0.417354	-0.053583	0.429578	-0.235469
ENSG00000143543.10	10899	JTB	0.807141	1.13318	0.762712	-0.177347	0.449841	0.292682
ENSG00000143545.4	5872	RAB13	0.356108	0.651321	0.411998	-0.577932	0.336091	-0.0829667
ENSG00000177954.7	6232	RPS27	-0.224369	-0.369375	-0.646681	-1.24709	0.218145	-0.946887
ENSG00000143552.5	91181	NUP210L	-0.44523	-0.628235	-0.811404	-0.21027	0.021779	-0.510837
ENSG00000143549.15	7170	TPM3	-0.161403	0.283437	-0.322824	-1.34464	0.264137	-0.833732
ENSG00000163263.6	388701	C1orf189	-0.177391	-0.472323	-0.530715	-0.247241	0.064328	-0.388978
ENSG00000143612.14	25912	C1orf43	0.80424	1.0393	0.683684	-0.484106	0.404348	0.0997888
ENSG00000143569.14	9898	UBAP2L	-0.29212	0.22876	-0.770022	-1.23066	0.633885	-1.00034
ENSG00000143575.10	10456	HAX1	0.704324	1.01496	0.532517	-0.600529	0.546547	-0.0340061
ENSG00000143595.8	89872	AQP10	0.650772	0.169425	-0.876769	-0.136581	0.238205	-0.506675
ENSG00000143515.12	57198	ATP8B2	-1.221	-1.79835	-2.27659	-2.59552	0.11409	-2.43606
ENSG00000160712.8	3570	IL6R	2.37503	1.33372	1.49031	1.80323	0.274959	1.64677
ENSG00000169291.5	126669	SHE	0.688097	-0.785074	-0.433592	-1.08911	-0.0303968	-0.76135
ENSG00000163239.8	126668	TDRD10	1.35745	0.123497	-0.253821	-0.345013	0.128079	-0.299417
ENSG00000160714.5	55585	UBE2Q1	0.370463	0.710644	-0.0488142	-0.812443	0.68577	-0.430629
ENSG00000160716.4	1141	CHRNB2	-1.72046	-1.32515	-2.35262	-0.935177	0.103286	-1.6439
ENSG00000160710.11	103	ADAR	0.0670937	0.282204	-0.118204	-0.813265	0.805586	-0.465734
ENSG00000143603.14	3782	KCNN3	-0.992385	-1.42344	-2.69356	-1.55556	0.311648	-2.12456
ENSG00000163344.5	10654	PMVK	1.09391	1.29397	0.71422	-6.28783e-05	0.53071	0.357079
ENSG00000163346.12	57326	PBXIP1	-0.104113	-0.554159	-0.911352	-2.30767	0.314962	-1.60951
ENSG00000163348.3	90780	PYGO2	-0.0812333	0.368751	-0.835978	-1.08821	0.754393	-0.962093
ENSG00000160691.14	6464	SHC1	0.567195	1.0342	0.141697	-0.458514	0.643771	-0.158408
ENSG00000173207.8	1163	CKS1B	0.530622	1.55893	0.393633	0.137437	0.874447	0.265535
ENSG00000160688.14	80308	FLAD1	0.656613	1.41026	0.423952	-0.356326	0.693708	0.0338134
ENSG00000163352.5	55891	LENEP	-0.0755134	0.158983	-0.215632	-0.112246	0.0918362	-0.163939
ENSG00000160685.9	51043	ZBTB7B	0.701589	0.844249	0.158714	0.0511553	0.182502	0.104935
ENSG00000163354.10	127579	DCST2	0.747604	1.22748	-0.49069	-0.332762	0.142045	-0.411726
ENSG00000163357.6	149095	DCST1	0.0247969	0.217603	-0.195143	-0.295609	0.0460647	-0.245376
ENSG00000143537.9	8751	ADAM15	-0.160589	0.00760122	-1.20147	-1.76908	0.488427	-1.48527
ENSG00000243364.3	1945	EFNA4	0.0773437	1.07862	-0.415502	-0.174128	0.674353	-0.294815
ENSG00000143590.9	1944	EFNA3	-1.04344	0.310362	-1.43948	-1.0965	0.428262	-1.26799
ENSG00000169242.7	1942	EFNA1	2.50158	2.6089	1.93362	2.90902	0.492012	2.42132
ENSG00000179085.7	54344	DPM3	1.05804	1.1651	0.84139	-0.216789	0.36341	0.312301
ENSG00000163463.7	200185	KRTCAP2	0.967425	1.51114	0.544365	-0.539783	0.875302	0.00229102
ENSG00000163462.13	80128	TRIM46	-2.28951	-1.70735	-2.87578	-1.71975	0.0758225	-2.29776
ENSG00000185499.12	4582	MUC1	-4.49569	-4.98984	-4.88632	-2.75473	-0.0681282	-3.82052
ENSG00000169231.9	7059	THBS3	-0.56479	-0.376336	-1.14155	-0.940967	0.172648	-1.04126
ENSG00000173171.10	4580	MTX1	0.720304	1.24142	0.626061	-0.482743	0.584392	0.071659
ENSG00000160766.10	2630	GBAP1	1.03836	1.44159	-0.0651779	-1.41301	0.526041	-0.739094
ENSG00000177628.11	2629	GBA	0.997627	1.3395	0.0733557	-1.06914	0.893106	-0.497891
ENSG00000116521.6	10067	SCAMP3	0.631932	1.19285	-0.0319216	-0.719051	0.991817	-0.375486
ENSG00000176444.14	1196	CLK2	-0.108062	0.371517	-0.570335	-0.425475	0.535039	-0.497905
ENSG00000143630.5	57657	HCN3	0.727403	1.29748	0.386793	0.547244	0.422998	0.467018
ENSG00000143627.13	5313	PKLR	9.05068	8.78409	9.50503	4.43285	-0.00506196	6.96894
ENSG00000160752.10	2224	FDPS	1.57315	1.82388	0.940274	0.282711	1.06896	0.611493
ENSG00000160753.11	23623	RUSC1	-0.788141	-0.461785	-1.78696	-2.1284	0.6358	-1.95768
ENSG00000116539.6	55870	ASH1L	-0.497885	-0.844942	-1.26833	-1.65368	0.244852	-1.46101
ENSG00000125459.10	55154	MSTO1	0.404318	1.00567	-0.712709	-0.203811	0.684632	-0.45826
ENSG00000163374.15	55249	YY1AP1	0.101612	0.209962	-0.410805	-1.15668	0.4716	-0.783743
ENSG00000132676.11	7818	DAP3	0.63058	1.06205	0.377639	-0.447303	0.860452	-0.0348321
ENSG00000203761.4	100129405	MSTO2P	-0.079821	0.611273	-1.26379	-0.888684	0.49015	-1.07624
ENSG00000116580.14	54856	GON4L	-0.468096	-0.335638	-1.02087	-1.09669	0.284077	-1.05878
ENSG00000132718.7	23208	SYT11	-2.02579	-2.84095	-2.96492	-3.79125	0.0861613	-3.37809
ENSG00000143622.6	6016	RIT1	-0.761213	-0.61364	-1.23598	-1.35272	0.403072	-1.29435
ENSG00000132680.6	22889	KIAA0907	-0.416346	0.322498	-0.985365	-1.05536	0.685869	-1.02036
ENSG00000252808.1	677771	SCARNA4	-0.0155562	-0.00278124	0.00445059	-0.135663	0.166626	-0.0656062
ENSG00000173080.4	339403	RXFP4	-0.582636	-0.678188	-1.06111	-0.160719	0.0849592	-0.610916
ENSG00000116584.13	9181	ARHGEF2	-1.31392	-1.38058	-2.28011	-2.55389	0.323277	-2.417
ENSG00000163479.9	6746	SSR2	0.444395	0.838982	-0.265157	-0.444128	0.840865	-0.354643
ENSG00000160803.7	56893	UBQLN4	0.2462	0.610274	-0.323293	-0.777901	0.724495	-0.550597
ENSG00000132698.9	57111	RAB25	-4.97323	-5.85663	-2.27842	-1.29639	-1.13647	-1.78741
ENSG00000254726.2	92312	MEX3A	-1.02666	0.700187	-0.720865	-0.0557524	0.493557	-0.388309
ENSG00000160789.15	4000	LMNA	0.442843	0.412928	-0.483857	-1.32145	0.655769	-0.902652
ENSG00000196189.8	64218	SEMA4A	-2.58127	-2.97622	-2.47607	-2.23871	-0.202983	-2.35739
ENSG00000160785.9	9673	SLC25A44	1.01047	0.978416	0.938017	0.177279	0.359765	0.557648
ENSG00000160783.15	11243	PMF1	0.665236	0.97347	0.31513	-0.422638	0.486179	-0.0537538
ENSG00000242252.1	632	BGLAP	0.218823	0.608754	0.0270091	-0.748663	0.233942	-0.360827
ENSG00000160781.11	79957	PAQR6	-0.937381	-0.0521448	-1.398	-1.77377	0.0952624	-1.58588
ENSG00000198952.7	23381	SMG5	0.394332	0.82031	-0.530996	-0.567856	0.755823	-0.549426
ENSG00000163472.14	84283	TMEM79	-0.560534	0.2349	-0.905796	-0.71232	0.50239	-0.809058
ENSG00000198715.7	112770	C1orf85	1.30155	1.8749	0.864486	-0.0192893	0.843988	0.422598
ENSG00000189030.8	391104	VHLL	-0.100776	0.0285289	-0.094646	-0.031954	0.017666	-0.0633
ENSG00000163468.10	7203	CCT3	0.398128	1.15922	0.0575606	-0.746647	1.19194	-0.344543
ENSG00000132677.8	57127	RHBG	4.05796	4.25771	4.79322	1.22056	0.381759	3.00689
ENSG00000125462.12	10485	C1orf61	-0.580309	-0.091448	-1.11564	-1.52437	0.160284	-1.32
ENSG00000116604.13	4209	MEF2D	-0.0842356	-0.53159	-1.1126	-1.89141	0.336855	-1.50201
ENSG00000183856.6	128239	IQGAP3	0.106878	2.90288	-1.35188	-0.457482	0.787738	-0.904682
ENSG00000187862.7	164118	TTC24	-0.732711	-0.680016	-0.740676	-0.168411	-0.0789065	-0.454543
ENSG00000163382.7	128240	APOA1BP	0.691058	1.15898	0.429606	-0.504213	0.835306	-0.0373036
ENSG00000160818.12	54865	GPATCH4	0.378317	0.794053	-0.0385389	-0.863305	0.493519	-0.450922
ENSG00000132702.8	60484	HAPLN2	-0.968662	-1.80042	-2.19834	-2.37469	-0.0451087	-2.28651
ENSG00000132692.14	63827	BCAN	-0.839179	0.262938	-2.74031	-2.20705	0.30578	-2.47368
ENSG00000132688.10	10763	NES	-0.614225	-1.29277	-2.42513	-2.4407	0.443922	-2.43291
ENSG00000143320.4	1382	CRABP2	-4.75861	-4.11762	-4.37686	-2.88025	0.0428633	-3.62855
ENSG00000143319.12	81875	ISG20L2	-0.172126	0.130726	-0.330581	-0.695426	0.563184	-0.513004
ENSG00000143314.8	79590	MRPL24	1.26661	1.71822	1.06045	-0.0495925	0.756761	0.505428
ENSG00000143321.14	3068	HDGF	0.650245	1.17839	1.01027	-0.00180753	0.414492	0.50423
ENSG00000143294.10	5546	PRCC	0.217235	0.620522	-0.279678	-1.09947	0.753098	-0.689574
ENSG00000027869.7	9047	SH2D2A	-0.788224	-0.124833	0.0742775	-0.196192	-0.2163	-0.0609572
ENSG00000198400.7	4914	NTRK1	-1.7603	-2.21001	-2.0201	-0.787655	-0.0780407	-1.40388
ENSG00000027644.4	3645	INSRR	-1.00113	-1.37273	-2.02332	-0.492624	0.054515	-1.25797
ENSG00000132694.14	9826	ARHGEF11	-0.0553984	0.131884	-0.978937	-1.11303	0.540337	-1.04598
ENSG00000117036.7	2117	ETV3	-1.17189	-1.63492	-1.2957	-1.20477	0.1198	-1.25024
ENSG00000235700.1	360155	CYCSP52	-0.0894096	-0.0844061	-0.132366	-0.0949592	0.0690736	-0.113662
ENSG00000143297.14	83416	FCRL5	-1.1895	-1.66605	-0.0364334	-0.238406	-0.46577	-0.13742
ENSG00000163518.6	83417	FCRL4	-0.64202	-0.747313	-0.890485	-0.0935882	-0.0296219	-0.492036
ENSG00000160856.16	115352	FCRL3	-0.533637	-0.784705	0.133004	0.00529383	-0.390508	0.0691488
ENSG00000132704.11	79368	FCRL2	-0.830288	-1.34363	-0.905449	-0.138312	-0.258385	-0.521881
ENSG00000163534.10	115350	FCRL1	-0.580514	-1.34896	-0.899549	-0.0958858	-0.204481	-0.497717
ENSG00000073754.5	922	CD5L	4.25835	3.31378	8.38863	1.83593	-2.01401	5.11228
ENSG00000183853.13	55243	KIRREL	-2.87959	-3.27382	-2.5271	-2.04686	-0.0721335	-2.28698
ENSG00000158473.6	912	CD1D	1.01382	0.424023	2.82538	1.96349	-1.00139	2.39444
ENSG00000158477.6	909	CD1A	-1.50629	-1.6564	-2.07962	-0.264036	-0.0145398	-1.17183
ENSG00000158481.8	911	CD1C	0.0477826	-1.89771	-0.596163	-0.526148	-0.391485	-0.561155
ENSG00000158485.6	910	CD1B	-0.179079	-0.921503	-1.39656	-0.0935803	0.0434114	-0.745071
ENSG00000158488.11	913	CD1E	-0.382623	-1.74353	-1.10108	-0.209159	-0.237909	-0.655119
ENSG00000186306.1	128360	OR10T2	-0.0721914	-0.313343	-0.313343	-0.00409168	0.0110708	-0.158717
ENSG00000180708.4	391107	OR10K2	-0.0322418	-0.105809	-0.107575	-0.00178002	-0.0178391	-0.0546773
ENSG00000173285.2	391109	OR10K1	-0.0243932	-0.191599	-0.195584	-0.00273871	-0.0117251	-0.0991614
ENSG00000198965.3	343406	OR10R2	-0.115024	-0.54226	-0.54226	-0.000366359	0.0130958	-0.271313
ENSG00000197532.1	391112	OR6Y1	-0.0060464	-0.00124881	-0.00124881	-0.000669451	-0.00801575	-0.000959131
ENSG00000186440.1	128366	OR6P1	-0.00763026	0	0	-0.0023826	-0.0507344	-0.0011913
ENSG00000186400.3	128367	OR10X1	-0.00350457	-0.0150604	-0.0167655	-0.00150271	-0.0166548	-0.00913411
ENSG00000198967.3	128368	OR10Z1	-0.00381663	-0.000590025	-0.000590025	-0.00306144	-0.00860028	-0.00182573
ENSG00000163554.7	6708	SPTA1	0.169535	-0.0148883	-0.508392	-0.000270308	0.113633	-0.254331
ENSG00000196171.2	81448	OR6K2	-0.00492119	-0.00986148	-0.0135361	-0.00215528	0.0035841	-0.00784571
ENSG00000203757.1	391114	OR6K3	-0.0362107	-0.346842	-0.340177	-0.00923638	0.0151048	-0.174707
ENSG00000180433.4	128371	OR6K6	-0.0140111	-0.00274454	-0.00274454	-0.000677451	-0.0199968	-0.001711
ENSG00000197403.2	128372	OR6N1	-0.0096382	-0.0536685	-0.0415397	-0.00104788	-0.03137	-0.0212938
ENSG00000188340.1	81442	OR6N2	-0.00784486	-0.012423	-0.012423	0.00342148	-0.0255129	-0.00450078
ENSG00000163563.7	4332	MNDA	-1.1499	-1.56269	-0.551688	-0.389342	-0.306209	-0.470515
ENSG00000163564.10	149628	PYHIN1	0.0139342	-0.506488	0.523694	0.0220681	-0.442528	0.272881
ENSG00000163565.14	3428	IFI16	-1.76582	-1.64123	-1.07412	-2.20715	-0.498964	-1.64063
ENSG00000163568.9	9447	AIM2	-1.85721	-1.0022	-0.0893523	-0.611096	-0.408083	-0.350224
ENSG00000162706.8	57863	CADM3	-3.35695	-5.34161	-3.82276	-3.77046	-0.280431	-3.79661
ENSG00000213088.5	2532	DARC	-2.10576	-5.08713	-5.16337	-4.44764	-0.162975	-4.80551
ENSG00000179639.6	2205	FCER1A	-0.403438	-2.37417	-1.16005	-0.751251	-0.556184	-0.955652
ENSG00000196266.4	441911	OR10J3	0.131097	0.127737	0.0788472	0.0299993	-0.0169662	0.0544233
ENSG00000196184.7	26476	OR10J1	-0.0142655	-0.00460203	0.029937	-0.0657536	-0.0600345	-0.0179083
ENSG00000184155.7	127385	OR10J5	0.215091	0.161789	0.189043	0.0945087	0.063309	0.141776
ENSG00000132703.3	325	APCS	12.2268	11.7552	13.8469	10.1997	-1.15487	12.0233
ENSG00000132693.8	1401	CRP	10.9491	10.2755	12.9703	10.5376	-1.37376	11.754
ENSG00000158716.4	54935	DUSP23	1.72201	1.98806	1.4695	0.958111	0.654113	1.21381
ENSG00000181036.9	343413	FCRL6	0.106395	-0.648098	0.639119	0.166493	-0.362275	0.402806
ENSG00000158714.6	56833	SLAMF8	-0.585165	-0.0530565	-0.607258	-1.31822	0.224519	-0.962739
ENSG00000188004.5	284677	C1orf204	-2.33292	-2.65348	-3.50199	-2.16493	0.0805536	-2.83346
ENSG00000243284.1	391123	VSIG8	-1.21231	-1.37298	-1.64239	-1.00682	0.0165356	-1.3246
ENSG00000213085.5	25790	CCDC19	-1.66524	-1.78597	-2.66904	-1.04531	0.166025	-1.85718
ENSG00000158710.10	8407	TAGLN2	0.0176821	0.433146	-0.470713	-0.907627	0.732525	-0.68917
ENSG00000085552.12	57549	IGSF9	0.0867658	0.458875	2.43506	2.60081	-0.503774	2.51794
ENSG00000162723.5	89886	SLAMF9	1.08411	1.85765	1.94746	0.618827	0.00971096	1.28314
ENSG00000143315.5	93183	PIGM	0.464302	0.650955	0.199546	-0.294838	0.498717	-0.0476459
ENSG00000177807.6	3766	KCNJ10	-0.954046	-1.31742	0.970188	-1.42611	-0.519882	-0.227961
ENSG00000162728.4	3765	KCNJ9	-0.823004	-1.0004	-1.42786	-1.50414	-0.00390152	-1.466
ENSG00000162729.9	93185	IGSF8	0.905416	1.10581	0.762456	-0.57323	0.242701	0.0946128
ENSG00000018625.10	477	ATP1A2	-0.633008	-4.20183	-4.76875	-4.389	0.060111	-4.57888
ENSG00000132681.12	480	ATP1A4	-0.698892	-1.18003	-1.46727	-0.35869	0.0611823	-0.912981
ENSG00000143318.8	844	CASQ1	-1.41081	-2.35281	-3.01511	-1.60292	0.0189294	-2.30901
ENSG00000162734.8	8682	PEA15	-0.641613	-0.669399	-1.81959	-3.38824	0.891589	-2.60392
ENSG00000162735.14	5824	PEX19	1.0151	0.795906	0.991792	-0.172136	0.217288	0.409828
ENSG00000122218.10	1314	COPA	0.189301	0.468822	-0.0148871	-1.02602	0.612693	-0.520455
ENSG00000235082.2	474338	SUMO1P3	0.233151	0.46261	0.541715	-0.150331	0.0765551	0.195692
ENSG00000162736.11	23385	NCSTN	0.18023	0.460293	0.0251021	-0.969621	0.626444	-0.47226
ENSG00000171786.5	4807	NHLH1	-1.08945	-0.573216	-1.00235	-0.327175	0.0140065	-0.664763
ENSG00000162738.5	57216	VANGL2	-4.54441	-4.28164	-3.71423	-2.56843	-0.130083	-3.14133
ENSG00000162739.9	114836	SLAMF6	-0.30189	-0.692317	0.287795	-0.236044	-0.446594	0.0258753
ENSG00000066294.10	8832	CD84	-1.00285	-1.18814	-0.201152	-0.617621	-0.18652	-0.409387
ENSG00000117090.10	6504	SLAMF1	-0.167287	-0.865739	-0.756982	-0.419452	-0.16369	-0.588217
ENSG00000117091.5	962	CD48	-0.24938	-0.760953	-0.00122133	-0.376438	-0.531784	-0.18883
ENSG00000026751.12	57823	SLAMF7	-0.465663	-0.394294	0.478751	-0.0610006	-0.421956	0.208875
ENSG00000122224.13	4063	LY9	-0.0389549	-0.762539	0.124136	-0.194488	-0.288407	-0.0351763
ENSG00000122223.8	51744	CD244	0.0211314	-1.03468	1.04026	0.305074	-0.575887	0.672667
ENSG00000179914.4	55600	ITLN1	-0.458375	-2.81656	1.28398	-0.34645	-1.52776	0.468764
ENSG00000158764.6	142683	ITLN2	1.44283	0.528545	-0.214748	-0.151807	0.141394	-0.183277
ENSG00000158769.13	50848	F11R	1.02282	1.15221	1.13609	1.24387	0.15613	1.18998
ENSG00000215845.6	100131187	TSTD1	0.995065	0.797439	0.893888	0.0620644	0.0712261	0.477976
ENSG00000158773.10	7391	USF1	0.31874	0.56175	-0.257833	-0.54109	0.402766	-0.399462
ENSG00000186517.9	257106	ARHGAP30	-0.695145	-1.11771	-0.529832	-0.866381	-0.322621	-0.698106
ENSG00000143217.7	81607	PVRL4	-3.69624	-3.34333	-3.73684	-1.23758	0.0555496	-2.48721
ENSG00000162755.9	126823	KLHDC9	0.515898	0.0815881	-0.149383	-1.10101	0.217852	-0.625194
ENSG00000143256.4	5202	PFDN2	0.499242	1.10437	0.549189	-0.718341	0.369607	-0.0845759
ENSG00000158793.9	4817	NIT1	1.07623	1.06661	1.06029	0.312319	0.0124213	0.686306
ENSG00000158796.12	9191	DEDD	0.322142	0.430483	-0.208338	-0.932681	0.506226	-0.57051
ENSG00000143222.7	51506	UFC1	0.196847	0.409343	-0.348965	-1.4141	0.704796	-0.881534
ENSG00000143258.11	27005	USP21	-0.653873	-0.358707	-1.4653	-1.38975	0.435683	-1.42753
ENSG00000143224.13	5498	PPOX	0.499415	0.78886	-0.274229	-1.21729	0.596311	-0.74576
ENSG00000158850.10	8703	B4GALT3	-0.059236	0.510795	-0.261064	-0.874789	0.52565	-0.567926
ENSG00000158859.9	9507	ADAMTS4	0.115263	-0.0882494	0.161256	-1.30186	-0.368676	-0.570301
ENSG00000158864.8	4720	NDUFS2	1.16499	1.23697	1.18651	-0.0867988	0.269462	0.549858
ENSG00000158869.6	2207	FCER1G	-0.323848	-0.235369	0.618872	-0.5166	-0.613022	0.0511364
ENSG00000158874.7	336	APOA2	15.8945	15.6324	16.0992	11.4455	0.142788	13.7723
ENSG00000158882.8	84134	TOMM40L	1.21545	1.34339	-0.330037	0.582542	0.787442	0.126253
ENSG00000143257.7	9970	NR1I3	6.26136	5.73215	7.47568	5.43292	-0.825434	6.4543
ENSG00000248485.1	654790	PCP4L1	1.45909	-0.586471	0.374855	-1.10994	-0.044874	-0.367541
ENSG00000158887.11	4359	MPZ	1.79657	1.09054	-0.353412	-1.07537	0.488186	-0.71439
ENSG00000143252.10	6391	SDHC	1.09013	1.2726	1.15286	0.33627	0.318172	0.744565
ENSG00000188931.3	257177	C1orf192	-0.507874	-0.8927	-0.65705	-1.31094	0.094765	-0.983996
ENSG00000143226.9	2212	FCGR2A	-0.80425	-0.660046	-0.900607	-1.13207	0.0533131	-1.01634
ENSG00000173110.6	3310	HSPA6	-0.317191	0.322513	-0.153617	0.0860527	-0.0158056	-0.033782
ENSG00000203747.5	2214	FCGR3A	-0.316275	-0.0172212	1.51056	0.114182	-0.599263	0.812373
ENSG00000072694.14	2213	FCGR2B	-0.79451	-1.43279	2.17365	0.668971	-1.26176	1.42131
ENSG00000244682.3	9103	FCGR2C	-0.883552	-1.27545	1.4307	-1.03763	-0.386958	0.196533
ENSG00000225217.1	3311	HSPA7	-0.565219	-0.13856	-0.864828	-1.07835	-0.118329	-0.97159
ENSG00000162747.5	2215	FCGR3B	0.0048851	-1.10862	0.894635	0.409835	-0.552823	0.652235
ENSG00000132185.12	84824	FCRLA	-0.882632	-0.868728	-0.732876	-0.406673	-0.144881	-0.569775
ENSG00000162746.10	127943	FCRLB	-0.580585	-0.382926	-0.213529	-0.512422	-0.0786932	-0.362976
ENSG00000081721.7	11266	DUSP12	-0.143335	0.177498	-0.729398	-1.21218	0.598293	-0.970788
ENSG00000118217.5	22926	ATF6	0.53533	0.484058	0.467085	-0.513381	0.3677	-0.0231479
ENSG00000162745.6	25903	OLFML2B	-1.32697	-0.756982	-3.71678	-2.25525	0.874669	-2.98601
ENSG00000198929.8	9722	NOS1AP	0.618182	0.0760852	0.164279	-0.0865369	0.115473	0.0388709
ENSG00000171722.7	284680	C1orf111	0.25907	0.394161	0.523735	0.0788615	0.017654	0.301298
ENSG00000198574.4	117157	SH2D1B	0.183141	-0.890665	0.591886	0.0896479	-0.323615	0.340767
ENSG00000152332.11	127933	UHMK1	-0.316342	-0.472875	0.271559	-0.218288	0.369965	0.0266352
ENSG00000117143.9	6675	UAP1	1.12382	0.987895	1.57076	0.338756	-0.302544	0.954758
ENSG00000162733.12	4921	DDR2	-1.95664	-3.30186	-2.56604	-2.47154	-0.207945	-2.51879
ENSG00000132196.9	51478	HSD17B7	1.34023	1.81507	1.25355	1.38161	0.222332	1.31758
ENSG00000185860.9	339512	C1orf110	-1.10124	-1.42119	-1.45192	-0.219999	-0.0219482	-0.835961
ENSG00000117152.9	5999	RGS4	-1.49546	-1.68032	-0.305672	-1.43653	-0.417309	-0.871099
ENSG00000143248.8	8490	RGS5	0.180849	-0.65921	-1.83568	-3.10877	0.85615	-2.47222
ENSG00000143228.8	83540	NUF2	-0.36618	2.42141	-2.01766	-0.707778	1.25401	-1.36272
ENSG00000185630.14	5087	PBX1	-2.88957	-4.0287	-2.74261	-2.85064	-0.653072	-2.79662
ENSG00000162761.10	4009	LMX1A	0.226954	-0.556284	-0.766117	-0.22093	-0.00974275	-0.493523
ENSG00000143171.8	6258	RXRG	-0.313789	-1.87461	-1.73678	-1.58648	-0.0161769	-1.66163
ENSG00000162763.3	440699	LRRC52	0.216135	0.0582385	-0.552756	-0.162926	0.12858	-0.357841
ENSG00000143198.8	4259	MGST3	0.308641	0.216658	0.0337656	-1.11249	0.143677	-0.539363
ENSG00000143149.8	223	ALDH9A1	0.717341	0.406738	1.39604	-0.0571006	-0.380049	0.669471
ENSG00000143183.12	54499	TMCO1	1.03274	1.26233	0.684747	-0.0390605	0.746392	0.322843
ENSG00000143179.8	7371	UCK2	0.383464	1.25536	0.0567732	-0.640666	0.887546	-0.291946
ENSG00000188859.5	149297	FAM78B	0.357564	0.374965	-0.535828	-0.68662	0.234327	-0.611224
ENSG00000215834.4	116123	FMO9P	-0.136997	-0.119607	-0.473804	-0.1067	0.0895132	-0.290252
ENSG00000143157.7	57645	POGK	-0.378428	-0.103504	-0.756032	-1.35077	0.723294	-1.0534
ENSG00000143194.8	84944	MAEL	0.501723	0.410631	-0.891931	-0.564702	0.448637	-0.728317
ENSG00000143167.7	10223	GPA33	-1.98271	-2.90681	-2.35041	-0.417717	-0.104143	-1.38406
ENSG00000198842.5	92235	DUSP27	-1.75268	-1.87647	-2.25055	-0.573462	0.0178737	-1.412
ENSG00000143190.17	5451	POU2F1	-0.491305	-0.31332	-0.398435	-1.16543	0.321678	-0.781931
ENSG00000198821.6	919	CD247	-0.00513758	-0.783811	0.0336544	0.148057	-0.453046	0.0908557
ENSG00000143162.7	8804	CREG1	1.40284	1.10901	1.42541	0.0577365	0.00744695	0.741574
ENSG00000198771.6	92241	RCSD1	-0.689948	-1.61922	-0.885172	-1.27068	-0.302382	-1.07793
ENSG00000197965.7	9019	MPZL1	-0.590441	-0.344577	-1.15354	-1.68228	0.579556	-1.41791
ENSG00000143147.10	23432	GPR161	-2.43001	-2.44268	-3.19438	-1.75455	0.145816	-2.47446
ENSG00000143155.8	261726	TIPRL	0.225063	0.354551	-0.115791	-0.639336	0.357984	-0.377564
ENSG00000213064.5	375035	SFT2D2	0.917731	1.04388	0.721636	-0.608602	0.287579	0.056517
ENSG00000143178.8	9095	TBX19	-0.421729	-0.410864	-1.3804	-0.960236	0.244379	-1.17032
ENSG00000143185.3	6846	XCL2	0.50107	0.199578	0.762809	0.556011	-0.277949	0.65941
ENSG00000143184.4	6375	XCL1	0.142334	0.0588046	0.440537	0.166632	-0.123968	0.303585
ENSG00000143196.4	1805	DPT	-0.5554	-4.71979	-0.60458	-1.10467	-2.11157	-0.854624
ENSG00000143153.8	481	ATP1B1	0.935385	0.574233	0.111839	-0.645947	0.524189	-0.267054
ENSG00000143156.9	29922	NME7	-0.415376	-0.214603	-0.678667	-1.29975	0.321076	-0.989209
ENSG00000117475.9	8548	BLZF1	0.00647696	0.0729446	-0.416544	-1.01315	0.197927	-0.714846
ENSG00000117479.8	10560	SLC19A2	0.927358	0.648862	1.20563	0.102622	-0.059059	0.654126
ENSG00000198734.6	2153	F5	7.62885	6.98063	7.27519	4.37385	0.239519	5.82452
ENSG00000174175.12	6403	SELP	-0.869897	-3.42207	-0.874537	-1.09836	-0.727636	-0.98645
ENSG00000000460.12	55732	C1orf112	0.119294	1.18027	0.074751	-0.479258	0.736936	-0.202254
ENSG00000188404.4	6402	SELL	-0.723876	-1.21176	-0.0692156	-0.377494	-0.442324	-0.223355
ENSG00000007908.11	6401	SELE	0.121946	-2.18639	0.0194207	0.32424	-0.542929	0.171831
ENSG00000000457.9	57147	SCYL3	0.380519	0.33262	0.208912	-0.276607	0.176077	-0.0338473
ENSG00000075945.8	22920	KIFAP3	-0.282988	-0.297107	-0.695716	-1.99667	0.440083	-1.34619
ENSG00000116132.7	5396	PRRX1	-3.14652	-3.43993	-5.50371	-3.13197	0.300744	-4.31784
ENSG00000007933.8	2328	FMO3	6.95188	6.13791	8.17821	5.25844	-0.932176	6.71832
ENSG00000117507.4	388714	FMO6P	-0.286402	-0.431268	-0.63853	-0.137458	0.0228566	-0.387994
ENSG00000094963.9	2327	FMO2	-0.593256	-3.38635	-1.55985	-1.56608	-0.789431	-1.56297
ENSG00000010932.11	2326	FMO1	-0.101828	-0.903585	-1.59102	-0.829178	0.320588	-1.2101
ENSG00000076258.5	2329	FMO4	2.36834	1.72712	2.93581	1.61463	-0.4575	2.27522
ENSG00000034971.10	4653	MYOC	-1.28	-4.95504	-4.95249	-2.35893	-0.05273	-3.65571
ENSG00000117533.10	8674	VAMP4	-0.127287	-0.373698	-0.619177	-1.42664	0.306429	-1.02291
ENSG00000253060.1	677681	SCARNA20	-0.0130874	-0.00493483	-0.00662189	-0.0239367	0.0565049	-0.0152793
ENSG00000197959.9	26052	DNM3	-1.32336	-2.10517	-3.46895	-1.91515	0.337735	-2.69205
ENSG00000135845.5	5279	PIGC	0.268652	0.593534	-0.455091	-1.0853	0.791075	-0.770197
ENSG00000180999.6	92346	C1orf105	1.88562	2.2294	1.40863	-0.113202	0.166784	0.647715
ENSG00000117560.6	356	FASLG	-0.099866	-0.203069	0.458712	0.210878	-0.206633	0.334795
ENSG00000120337.7	8995	TNFSF18	-0.374201	-0.292568	-0.307727	-0.179582	0.0300971	-0.243655
ENSG00000117586.6	7292	TNFSF4	-0.0476472	0.409497	-0.933325	-0.594952	0.52291	-0.764138
ENSG00000117592.8	9588	PRDX6	1.37134	1.2701	1.59236	0.256254	-0.0423207	0.924306
ENSG00000183831.6	339416	ANKRD45	-1.35689	-1.84975	-2.59781	-0.884386	0.186563	-1.7411
ENSG00000076321.6	27252	KLHL20	-0.0733606	-0.376998	-0.154197	-0.72473	0.146385	-0.439464
ENSG00000120334.11	91687	CENPL	-0.42122	0.691844	-1.39688	-0.816946	0.751289	-1.10691
ENSG00000117593.8	55157	DARS2	0.453613	1.19931	0.44413	-0.310321	0.842177	0.0669045
ENSG00000234741.3	60674	GAS5	-0.30819	0.386396	-1.27926	-1.25773	0.462071	-1.26849
ENSG00000208317.1	692198	SNORD78	0	0	0	-0.0191299	0.278127	-0.00956494
ENSG00000185278.10	84614	ZBTB37	0.369246	0.192018	0.197369	-0.941894	0.195975	-0.372262
ENSG00000117601.9	462	SERPINC1	13.3071	12.5358	14.142	9.47807	-0.665511	11.81
ENSG00000135870.7	149041	RC3H1	0.0133735	-0.347369	-0.151489	-0.793158	0.179922	-0.472323
ENSG00000152061.17	9910	RABGAP1L	-0.328276	-0.825109	-1.12969	-1.44077	0.0636496	-1.28523
ENSG00000203737.2	9293	GPR52	-0.153786	-0.388594	-0.487014	-0.282268	0.0643225	-0.384641
ENSG00000116161.13	27101	CACYBP	-0.0106113	0.46444	-0.506609	-1.3752	0.475125	-0.940906
ENSG00000120333.4	63931	MRPS14	0.513789	0.723808	0.273718	-0.852928	0.337785	-0.289605
ENSG00000120332.11	63923	TNN	0.763413	0.103919	1.79882	0.0886306	-0.389861	0.943725
ENSG00000235750.5	9674	KIAA0040	-0.578061	-1.14379	-0.137211	-0.70565	-0.350731	-0.42143
ENSG00000116147.12	7143	TNR	-0.62715	-1.23127	1.14823	-1.20331	-0.196867	-0.0275383
ENSG00000143207.15	64326	RFWD2	0.471141	0.650884	-0.0108232	-0.82079	0.61017	-0.415807
ENSG00000252906.1	677679	SCARNA3	-0.033624	-0.0212724	-0.0321079	-0.0673251	0.26083	-0.0497165
ENSG00000116183.6	60676	PAPPA2	1.32869	-0.452284	0.114607	-0.175165	0.178509	-0.0302791
ENSG00000152092.11	460	ASTN1	-1.35902	-2.39813	-1.25495	-1.46719	-0.140944	-1.36107
ENSG00000120341.14	89866	SEC16B	3.70004	3.38642	3.59122	2.36487	0.0963647	2.97804
ENSG00000075391.12	9462	RASAL2	-0.69642	-0.774369	-1.34574	-1.70846	0.33771	-1.5271
ENSG00000116191.13	55103	RALGPS2	1.21767	1.36983	1.60554	0.519717	0.14668	1.06263
ENSG00000116194.8	9068	ANGPTL1	0.805348	-2.5123	0.31592	-1.47211	-0.851384	-0.578097
ENSG00000116199.7	9917	FAM20B	0.14232	-0.0255448	-0.666178	-1.51474	0.601186	-1.09046
ENSG00000186283.9	64222	TOR3A	0.112342	0.571465	-0.192044	-0.48295	0.756715	-0.337497
ENSG00000143322.15	27	ABL2	-0.501752	-0.254022	-0.88446	-1.25977	0.303723	-1.07212
ENSG00000212338.1	26781	SNORA67	-0.308469	0.00526162	-0.142192	-0.00624251	-0.275196	-0.0742171
ENSG00000057252.8	6646	SOAT1	-0.369853	-0.112705	-0.0805904	-0.459694	0.19985	-0.270142
ENSG00000116218.8	7827	NPHS2	-0.105647	-1.25926	-1.4453	-0.214516	-0.0198096	-0.829909
ENSG00000162782.11	163589	TDRD5	-2.34546	-1.91458	-2.78191	-0.536004	0.177024	-1.65895
ENSG00000169905.8	163590	TOR1AIP2	0.7102	0.676948	0.969247	0.504786	0.252937	0.737017
ENSG00000143337.14	26092	TOR1AIP1	-0.188727	-0.594991	-0.511879	-1.29045	0.223791	-0.901164
ENSG00000135837.11	9857	CEP350	-0.0106064	0.00747667	-0.510624	-1.24617	0.45509	-0.878395
ENSG00000116260.12	5768	QSOX1	-1.59853	-1.68163	-0.725824	-1.19195	-0.635766	-0.958889
ENSG00000121454.4	89884	LHX4	0.264651	0.388371	-1.47229	-0.641771	0.365397	-1.05703
ENSG00000135847.5	84320	ACBD6	0.0240734	0.505354	-0.530388	-1.41497	0.631524	-0.972678
ENSG00000143324.9	9213	XPR1	-0.783348	-0.394613	-0.964431	-1.48289	0.497131	-1.22366
ENSG00000135835.6	57710	KIAA1614	-1.29656	-1.97824	-3.17155	-1.59325	0.109176	-2.3824
ENSG00000135823.9	10228	STX6	-1.12033	-0.648601	-1.49934	-1.74497	0.494614	-1.62216
ENSG00000153029.10	3140	MR1	-0.254829	-0.095858	-0.11855	-1.02002	0.0686148	-0.569285
ENSG00000162783.8	51278	IER5	-0.446889	-0.331873	-0.897283	-1.46173	0.301475	-1.1795
ENSG00000198216.6	777	CACNA1E	-1.15158	-0.687966	-2.13316	-0.865981	0.110841	-1.49957
ENSG00000179930.5	127665	ZNF648	2.40899	2.76564	1.94643	0.197032	0.402916	1.07173
ENSG00000135821.12	2752	GLUL	1.67065	1.10139	0.638079	-1.93208	0.712412	-0.646998
ENSG00000203730.2	127670	TEDDM1	0.0421038	0.0653245	-0.587779	-0.127235	0.0575179	-0.357507
ENSG00000121446.13	353299	RGSL1	2.02589	1.94812	1.82426	-0.0399566	0.219795	0.892151
ENSG00000135828.7	6041	RNASEL	-1.28476	-1.73922	-1.47146	-1.37214	-0.0631196	-1.4218
ENSG00000143333.6	6004	RGS16	-1.06724	-1.14345	-0.55703	-0.53843	-0.150383	-0.54773
ENSG00000135824.8	85397	RGS8	-0.376793	-0.394051	-0.375237	-0.379098	-0.0416995	-0.377168
ENSG00000135838.9	80896	NPL	0.634727	0.752821	0.843378	-0.305681	0.0813049	0.268849
ENSG00000135829.12	1660	DHX9	-0.579749	-0.406985	-0.722442	-1.49658	0.322914	-1.10951
ENSG00000135862.5	3915	LAMC1	-0.313125	-0.127562	-1.34237	-2.25643	0.981667	-1.7994
ENSG00000058085.10	3918	LAMC2	-4.3689	-4.86494	-3.19817	-1.58048	-0.329219	-2.38932
ENSG00000157064.6	23057	NMNAT2	-2.7315	-3.12038	-3.97135	-2.15255	0.0851631	-3.06195
ENSG00000116698.16	9887	SMG7	-0.123351	0.269175	-0.275701	-0.930607	0.437498	-0.603154
ENSG00000116701.10	4688	NCF2	-0.286569	-0.3947	-0.459432	-0.683388	0.113695	-0.57141
ENSG00000162704.11	10092	ARPC5	0.195016	0.358213	-0.354026	-0.99025	0.579874	-0.672138
ENSG00000143344.11	23179	RGL1	-0.794872	-1.78463	-0.853588	-2.0824	-0.555142	-1.46799
ENSG00000173627.6	403314	APOBEC4	-0.61029	-1.13843	-1.21631	-0.152189	-0.0245152	-0.684251
ENSG00000116667.8	81563	C1orf21	-0.57476	-1.46902	-0.744958	-1.44482	-0.206177	-1.09489
ENSG00000116406.14	80267	EDEM3	0.597039	0.515478	0.465043	-0.167911	0.319168	0.148566
ENSG00000135842.12	116496	FAM129A	-1.91968	-2.94228	-3.10647	-2.76068	0.0794072	-2.93358
ENSG00000121481.6	6045	RNF2	-0.997616	-0.695278	-0.894451	-1.25024	0.219612	-1.07234
ENSG00000116679.11	10625	IVNS1ABP	-0.738464	-0.573585	-0.657226	-1.00969	0.293208	-0.833457
ENSG00000143341.7	83872	HMCN1	-0.615896	-1.06128	0.23379	-0.331163	-0.299088	-0.0486869
ENSG00000116690.7	10216	PRG4	6.90604	5.14335	7.68539	4.22279	-1.02442	5.95409
ENSG00000047410.9	7175	TPR	-0.231454	-0.063152	-0.693595	-1.23854	0.329945	-0.966066
ENSG00000157181.10	54953	C1orf27	0.690432	0.90522	0.345506	-0.204198	0.35716	0.0706543
ENSG00000262180.1	10896	OCLM	-0.272504	-0.093674	-0.52731	-0.46459	0.102912	-0.49595
ENSG00000116703.12	5132	PDC	-0.255002	-0.213753	-0.297218	-0.111397	0.072307	-0.204308
ENSG00000073756.7	5743	PTGS2	-2.73211	-4.80599	-1.81357	-0.493696	-0.910177	-1.15363
ENSG00000116711.8	5321	PLA2G4A	-3.17778	-4.27679	-2.93465	-1.98613	-0.316662	-2.46039
ENSG00000150681.5	64407	RGS18	-0.405772	-1.09654	0.277247	-0.336707	-0.457203	-0.02973
ENSG00000253148.1	431704	RGS21	-0.0923606	-0.0216757	0.0291712	-0.00368318	-0.004685	0.012744
ENSG00000090104.7	5996	RGS1	-1.3549	-1.4566	-0.39357	-1.36025	-0.563386	-0.876909
ENSG00000127074.10	6003	RGS13	-0.91374	-2.56378	-2.85648	-0.275717	0.0388874	-1.5661
ENSG00000116741.6	5997	RGS2	-1.00122	-2.55557	-1.48011	-2.14919	-0.832234	-1.81465
ENSG00000116750.9	51377	UCHL5	0.486878	0.648068	0.237678	-0.589357	0.548636	-0.17584
ENSG00000116747.8	6738	TROVE2	0.0982086	0.0398414	-0.373134	-1.11684	0.462934	-0.744989
ENSG00000023572.4	51022	GLRX2	1.08634	1.39419	1.01518	-0.192384	0.373766	0.411397
ENSG00000134371.9	79577	CDC73	-0.215229	-0.243866	-0.405305	-1.28487	0.306398	-0.845088
ENSG00000162630.5	8707	B3GALT2	-0.539584	-2.30716	-1.41977	-1.17627	-0.13172	-1.29802
ENSG00000162687.12	343450	KCNT2	2.30199	1.09544	2.06314	0.587699	-0.0997344	1.32542
ENSG00000000971.11	3075	CFH	5.36795	4.47266	5.30953	3.67849	-0.534292	4.49401
ENSG00000116785.9	10878	CFHR3	7.61873	7.11881	9.85171	5.96573	-1.20026	7.90872
ENSG00000244414.2	3078	CFHR1	11.8337	10.97	11.992	7.14038	-0.454051	9.56617
ENSG00000134365.8	10877	CFHR4	7.98645	7.35899	9.72252	4.42125	-0.902067	7.07188
ENSG00000080910.7	3080	CFHR2	11.9442	11.5494	12.8869	7.97213	-0.49334	10.4295
ENSG00000134389.8	81494	CFHR5	9.77149	9.38659	11.0879	5.21145	-0.190231	8.14969
ENSG00000143278.3	2165	F13B	10.04	9.67433	11.0333	4.64076	-0.306944	7.83704
ENSG00000066279.12	259266	ASPM	0.552737	3.33504	-0.534387	-0.265012	1.84703	-0.399699
ENSG00000177888.7	360023	ZBTB41	-0.0376362	0.0695968	-0.637657	-0.878848	0.566022	-0.758252
ENSG00000134376.10	23418	CRB1	-1.18932	-1.58036	-1.73493	-0.488745	0.0255869	-1.11184
ENSG00000213047.7	163486	DENND1B	-0.347955	-0.437884	-0.665439	-0.348487	0.175641	-0.506963
ENSG00000203724.6	388722	C1orf53	1.74487	2.56507	2.686	1.26867	0.0781082	1.97733
ENSG00000143355.11	56956	LHX9	0.810957	1.37063	1.69148	0.00444482	0.0389583	0.84796
ENSG00000151414.10	140609	NEK7	0.00349389	-0.598996	-0.686539	-1.50698	0.460044	-1.09676
ENSG00000151418.7	127124	ATP6V1G3	-0.469156	-0.974064	-1.06491	-0.122065	0.0108876	-0.593488
ENSG00000081237.14	5788	PTPRC	-0.750701	-1.64388	-0.447691	-0.301924	-0.517985	-0.374808
ENSG00000116833.9	2494	NR5A2	4.21332	3.07182	3.74417	2.26269	0.0895353	3.00343
ENSG00000162702.7	23528	ZNF281	0.488119	0.356721	0.805516	0.512501	0.19432	0.659009
ENSG00000118193.7	9928	KIF14	-0.196023	2.44883	-0.480866	-0.196601	0.930963	-0.338734
ENSG00000118197.9	83479	DDX59	0.370963	0.424163	-0.0746359	-0.8474	0.34525	-0.461018
ENSG00000170128.2	2848	GPR25	-0.509362	-0.663081	-0.762397	-0.20522	-0.0225452	-0.483809
ENSG00000163362.6	55765	C1orf106	-1.12183	-0.866464	-2.02108	-1.01911	0.6418	-1.52009
ENSG00000116852.10	23046	KIF21B	0.107053	0.120934	-1.10058	-1.07126	0.218869	-1.08592
ENSG00000081248.6	779	CACNA1S	0.0167157	-0.767026	-1.53862	-0.280385	0.0557173	-0.909501
ENSG00000116857.12	252839	TMEM9	0.359624	0.713138	-0.0504573	-0.676159	0.591619	-0.363308
ENSG00000081277.7	5317	PKP1	-4.02126	-4.30656	-4.54268	-1.42843	0.000863534	-2.98556
ENSG00000118194.14	7139	TNNT2	-1.25399	-2.44258	-3.57172	-1.36524	0.116434	-2.46848
ENSG00000159166.9	3898	LAD1	1.40278	1.15429	1.1812	1.674	0.0511161	1.4276
ENSG00000159173.14	7135	TNNI1	1.54747	1.08187	1.66747	0.133251	-0.0719697	0.900363
ENSG00000174307.5	23612	PHLDA3	-1.96479	-1.69585	-2.31502	-3.32817	0.0175146	-2.82159
ENSG00000159176.9	1465	CSRP1	-0.685611	-2.38156	-1.74114	-2.44848	-0.291055	-2.09481
ENSG00000134369.11	89796	NAV1	-2.34613	-2.07153	-2.56645	-2.25337	0.19263	-2.40991
ENSG00000198700.5	55705	IPO9	-0.121328	0.302578	-0.429194	-1.0563	0.442564	-0.742745
ENSG00000163431.11	25802	LMOD1	-0.356883	-3.58755	-3.84244	-3.63522	0.113574	-3.73883
ENSG00000134375.6	10440	TIMM17A	0.821992	1.15002	0.784781	-0.0662073	0.180752	0.359287
ENSG00000176393.6	6051	RNPEP	0.203654	0.491086	0.22902	-0.609476	0.372213	-0.190228
ENSG00000163435.11	1999	ELF3	1.8025	1.27386	1.37137	2.1271	0.0336865	1.74923
ENSG00000170075.8	9283	GPR37L1	-0.355711	-0.117154	-0.92554	-1.43971	0.16329	-1.18263
ENSG00000143862.3	127829	ARL8A	0.0625851	0.191217	0.24016	-0.990094	0.0694175	-0.374967
ENSG00000143851.11	5778	PTPN7	-0.708362	-0.682964	-0.982781	-0.696201	-0.102552	-0.839491
ENSG00000133067.13	59352	LGR6	-0.229043	-1.63952	-0.710643	-0.829215	-0.322151	-0.769929
ENSG00000077152.5	29089	UBE2T	-0.386017	1.65936	-1.90498	-1.49936	1.62634	-1.70217
ENSG00000077157.16	4660	PPP1R12B	-0.723104	-2.86516	-2.49928	-2.31586	-0.0322549	-2.40757
ENSG00000143858.7	127833	SYT2	-1.48897	-1.45136	-2.28462	-0.879902	0.0320332	-1.58226
ENSG00000183155.4	5877	RABIF	0.249136	0.75355	-0.105896	-0.840113	0.448212	-0.473005
ENSG00000117153.11	59349	KLHL12	-0.0740893	0.202416	-0.637617	-1.00301	0.642247	-0.820316
ENSG00000159346.8	51094	ADIPOR1	0.496972	0.795798	0.502779	-0.642348	0.491113	-0.0697844
ENSG00000159348.8	51706	CYB5R1	0.657516	0.631433	-0.0048005	-0.986543	0.440049	-0.495672
ENSG00000163444.7	92703	TMEM183A	0.238018	0.434592	-0.0600886	-1.25294	0.365719	-0.656515
ENSG00000143847.11	8497	PPFIA4	-3.07257	-2.09582	-3.2968	-2.23144	0.193778	-2.76412
ENSG00000122180.4	4656	MYOG	-0.584828	-0.435895	-0.457046	-0.235272	-0.0468347	-0.346159
ENSG00000163485.11	134	ADORA1	-1.65197	-1.81878	-1.77457	-2.0182	0.00279232	-1.89639
ENSG00000133055.4	4608	MYBPH	-0.222488	-0.0989261	0.0541191	0.497251	-0.163059	0.275685
ENSG00000133048.8	1116	CHI3L1	2.4443	2.67178	3.42132	2.68419	-0.641998	3.05275
ENSG00000133063.11	1118	CHIT1	-1.69335	-1.35123	-1.35222	-0.292503	0.322315	-0.822359
ENSG00000159388.5	7832	BTG2	-1.6103	-2.98761	-2.39088	-3.35014	-0.343447	-2.87051
ENSG00000122176.10	2331	FMOD	-2.07228	-3.11227	-1.73578	-1.93022	-0.49608	-1.833
ENSG00000188783.5	5549	PRELP	-0.962247	-3.75976	-1.28896	-2.17207	-0.889735	-1.73052
ENSG00000188770.5	26254	OPTC	-0.274175	-0.463824	-0.50569	-0.192253	-0.00630458	-0.348972
ENSG00000058668.10	493	ATP2B4	-0.976516	-1.75008	-2.05481	-1.73269	0.38138	-1.89375
ENSG00000122188.8	54900	LAX1	-0.56099	-1.2246	-0.500184	-0.353023	-0.286687	-0.426604
ENSG00000058673.11	9877	ZC3H11A	-0.0909173	-0.031815	-0.307495	-0.503427	0.270218	-0.405461
ENSG00000182004.8	6635	SNRPE	0.460799	1.15086	0.0932595	-0.796578	0.484187	-0.351659
ENSG00000143842.10	9580	SOX13	0.874839	0.551083	-0.192451	-0.617831	0.610179	-0.405141
ENSG00000143845.10	55224	ETNK2	2.90409	2.75573	4.14472	2.48861	-0.351715	3.31667
ENSG00000143839.12	5972	REN	1.1369	0.355372	-0.276958	0.0446077	0.373376	-0.116175
ENSG00000170498.7	3814	KISS1	2.98422	3.51079	2.38455	0.99315	0.391947	1.68885
ENSG00000174567.7	127845	GOLT1A	5.64075	5.26622	5.64875	4.96722	-0.131208	5.30798
ENSG00000143850.8	22874	PLEKHA6	1.58887	0.686399	0.804726	0.599455	0.187291	0.70209
ENSG00000158615.8	84919	PPP1R15B	0.483317	0.164164	0.608318	-0.151899	0.0689424	0.22821
ENSG00000133056.9	5287	PIK3C2B	-0.291927	-0.852525	-1.79185	-1.26796	0.509794	-1.52991
ENSG00000198625.8	4194	MDM4	-0.295089	-0.278134	-1.03621	-0.843894	0.284288	-0.94005
ENSG00000170382.7	10446	LRRN2	-1.67639	-2.53222	-3.20087	-1.47318	0.00844955	-2.33703
ENSG00000163531.11	23114	NFASC	-0.535372	-2.35146	-1.89513	-2.01881	-0.146756	-1.95697
ENSG00000184144.5	6900	CNTN2	-1.15477	-2.01547	-2.25321	-1.89671	0.0184593	-2.07496
ENSG00000174529.6	388730	TMEM81	0.627949	1.03546	0.0112776	-0.315685	0.382612	-0.152204
ENSG00000117222.9	5929	RBBP5	-0.145078	-0.102635	-0.216229	-0.709064	0.474298	-0.462647
ENSG00000133069.10	9911	TMCC2	-2.98728	-2.70976	-2.76331	-2.475	-0.0339033	-2.61915
ENSG00000163545.7	81788	NUAK2	-0.206609	0.190312	0.214842	-0.217611	0.083442	-0.00138449
ENSG00000162873.10	55220	KLHDC8A	-2.3387	-1.3621	-2.18355	-1.69819	0.105729	-1.94087
ENSG00000186007.5	93273	LEMD1	-2.47311	-1.11925	-1.21954	-0.523277	-0.00191949	-0.871409
ENSG00000174514.8	148808	MFSD4	-1.6391	-3.33705	-3.20623	-1.83232	-0.0421399	-2.51928
ENSG00000158711.9	2005	ELK4	0.187977	0.344399	0.0774056	-0.511432	0.217884	-0.217013
ENSG00000158715.5	85414	SLC45A3	0.722395	-0.165149	1.0704	1.10598	-0.336661	1.08819
ENSG00000069275.12	64710	NUCKS1	0.265179	0.248271	-0.0119796	-1.10861	0.340027	-0.560293
ENSG00000201944.1	26775	SNORA72	-0.0323416	0.124788	-0.0518864	-0.128581	0.279986	-0.0902338
ENSG00000117280.8	8934	RAB7L1	0.68773	0.548785	0.251404	-0.327729	0.527962	-0.0381625
ENSG00000133065.6	254428	SLC41A1	-1.55515	-1.56871	-2.1734	-2.45808	0.383654	-2.31574
ENSG00000174502.14	115019	SLC26A9	-1.83109	-2.42673	-2.50351	-0.823062	0.0273019	-1.66329
ENSG00000196550.6	729533	FAM72A	-0.533007	1.12427	-1.38822	-0.406289	0.410101	-0.897257
ENSG00000198049.5	553	AVPR1B	-0.694634	-0.675168	-0.771215	-0.146271	-0.0296876	-0.458743
ENSG00000196533.6	440712	C1orf186	-0.978649	-2.33898	-2.19328	-0.365213	-0.00519244	-1.27925
ENSG00000252692.1	26788	SNORD60	0	0	0	-0.00850833	0.0168637	-0.00425416
ENSG00000196188.6	1510	CTSE	-1.34983	-2.21349	-1.75665	-0.416566	-0.0460004	-1.08661
ENSG00000163486.8	23380	SRGAP2	-0.688809	-0.415748	-1.2116	-2.04333	0.248471	-1.62746
ENSG00000143466.9	9641	IKBKE	-1.22638	-0.559434	-1.65693	-1.18534	0.185797	-1.42113
ENSG00000136653.15	83593	RASSF5	-0.327456	-0.829403	0.030246	-0.0599378	-0.297903	-0.0148459
ENSG00000143479.11	8444	DYRK3	-0.52403	-0.825184	-0.749333	-0.588725	0.091604	-0.669029
ENSG00000162889.6	9261	MAPKAPK2	0.0796327	0.238596	-0.337515	-0.645771	0.406595	-0.491643
ENSG00000136634.5	3586	IL10	-1.15077	-1.11991	0.613322	-0.480079	-0.305281	0.0666211
ENSG00000142224.11	29949	IL19	-0.933359	-0.910954	-0.967827	-0.114234	-0.0155801	-0.541031
ENSG00000162891.6	50604	IL20	-0.531488	-0.540875	-0.588327	-0.0465461	-0.0329319	-0.317437
ENSG00000162892.11	11009	IL24	-1.30148	-0.887651	-0.513192	-0.308233	-0.243996	-0.410712
ENSG00000162894.7	9214	FAIM3	-0.896056	-1.24582	-0.282732	-0.361714	-0.479234	-0.322223
ENSG00000162896.5	5284	PIGR	3.14582	-0.243744	1.1716	2.22349	-0.764002	1.69755
ENSG00000162897.10	83953	FCAMR	3.33236	2.19832	4.17963	1.28336	-0.412303	2.73149
ENSG00000182795.12	79098	C1orf116	-2.1685	-3.00269	-2.0664	-1.01963	-0.169231	-1.54301
ENSG00000180667.6	55432	YOD1	-0.0829265	-0.000863166	-0.0599962	-0.717177	0.233728	-0.388587
ENSG00000123836.10	5208	PFKFB2	-0.993035	-0.997008	-2.06045	-1.48591	0.336142	-1.77318
ENSG00000123843.8	725	C4BPB	9.45912	8.74707	9.36984	7.00212	-0.379075	8.18598
ENSG00000123838.6	722	C4BPA	10.6922	8.62235	10.296	8.03978	-0.991997	9.16789
ENSG00000196352.9	1604	CD55	-1.45353	-2.05675	-1.42933	-1.76745	-0.281885	-1.59839
ENSG00000117322.12	1380	CR2	-1.58435	-2.75992	-2.55734	-0.364882	-0.14303	-1.46111
ENSG00000203710.6	1378	CR1	-0.63844	-2.38599	0.0319546	-0.292802	-0.457081	-0.130424
ENSG00000197721.12	1379	CR1L	-0.829589	-0.562893	0.693066	-0.00295151	-0.282824	0.345057
ENSG00000117335.14	4179	CD46	0.463849	0.371421	-0.0145603	-0.471089	0.415796	-0.242825
ENSG00000174059.12	947	CD34	0.361736	-0.866317	-2.94968	-3.40083	0.808202	-3.17525
ENSG00000076356.6	5362	PLXNA2	-0.324386	-0.694025	-1.39463	-1.63088	0.209406	-1.51275
ENSG00000008118.5	57172	CAMK1G	-1.3486	-1.88498	-2.01601	-1.26825	-0.128856	-1.64213
ENSG00000196878.8	3914	LAMB3	-0.959271	-1.25128	-1.49693	0.0795843	0.247912	-0.708675
ENSG00000123689.5	50486	G0S2	2.62827	1.08619	3.12778	3.2913	-0.953417	3.20954
ENSG00000117594.5	3290	HSD11B1	5.87741	3.73391	6.94928	4.75332	-1.7003	5.8513
ENSG00000009790.10	80342	TRAF3IP3	-0.398606	-0.806188	-0.688403	-0.351884	-0.173244	-0.520144
ENSG00000162757.3	148304	C1orf74	-0.145515	0.480177	-0.35307	-0.525312	0.507693	-0.439191
ENSG00000117595.6	3664	IRF6	0.947742	0.604843	0.99179	1.12114	0.375124	1.05647
ENSG00000143469.12	255928	SYT14	-2.51438	-1.37217	-1.51809	-0.415909	0.0187409	-0.966997
ENSG00000082497.7	56256	SERTAD4	-3.31113	-4.16796	-4.46936	-1.61643	0.125947	-3.04289
ENSG00000054392.8	55733	HHAT	0.174538	0.0303219	-0.609518	-0.559851	0.435946	-0.584684
ENSG00000143473.7	3756	KCNH1	-1.76749	-1.95511	-1.94377	-0.48504	-0.0124736	-1.2144
ENSG00000117625.9	55758	RCOR3	-0.328522	-0.392715	-1.10553	-1.12262	0.456994	-1.11407
ENSG00000082512.10	7188	TRAF5	-1.24144	-1.18671	-2.61104	-1.98735	0.383469	-2.29919
ENSG00000198570.5	343035	RD3	-1.01401	-0.976367	-1.03186	-0.313362	-0.0301095	-0.672611
ENSG00000170385.9	7779	SLC30A1	1.15872	0.895744	2.07322	1.63816	-0.19455	1.85569
ENSG00000117650.8	4751	NEK2	-0.0768221	2.7075	-1.3828	-0.476289	1.35737	-0.929546
ENSG00000123684.8	9926	LPGAT1	1.65401	1.67755	1.00805	0.43974	0.680387	0.723893
ENSG00000143493.8	25896	INTS7	0.375394	1.11805	0.475067	-0.236039	0.543773	0.119514
ENSG00000143476.13	51514	DTL	-0.241912	2.04821	-1.35073	-0.38194	1.21161	-0.866334
ENSG00000066027.7	5525	PPP2R5A	1.10581	0.681587	0.283315	-0.393164	0.661281	-0.0549246
ENSG00000201544.1	692157	SNORA16B	-0.0112542	-0.0067138	0.0106715	-0.364281	0.161899	-0.176804
ENSG00000117691.5	29937	NENF	0.531741	0.683496	0.0904341	-1.25207	0.465241	-0.58082
ENSG00000162772.12	467	ATF3	0.445202	-1.31643	0.533292	0.376672	-0.650152	0.454982
ENSG00000162771.6	149647	FAM71A	-0.139448	-0.576882	-0.569106	-0.182326	-0.0263376	-0.375716
ENSG00000117697.10	25936	NSL1	0.304943	0.346978	-0.0108918	-0.656291	0.318	-0.333592
ENSG00000203705.6	128387	TATDN3	0.416718	0.416795	-0.0596889	-0.994517	0.395156	-0.527103
ENSG00000162769.8	28982	FLVCR1	0.101166	0.888984	-1.32771	-1.10447	0.873939	-1.21609
ENSG00000143494.11	79805	VASH2	-0.589818	-0.666906	-2.62532	-0.734452	0.434784	-1.67989
ENSG00000174606.8	90806	ANGEL2	-0.0114904	-0.0105499	-0.441937	-1.02164	0.493829	-0.73179
ENSG00000136643.7	26750	RPS6KC1	-0.0516662	-0.0859044	-0.737039	-1.07036	0.585682	-0.903699
ENSG00000117707.11	5629	PROX1	4.33296	3.41082	4.85622	3.22229	-0.115084	4.03926
ENSG00000143499.9	56950	SMYD2	0.595959	1.07975	0.273044	-0.119267	0.607197	0.0768882
ENSG00000152104.7	5784	PTPN14	-1.511	-1.57262	-2.23726	-2.0997	0.267467	-2.16848
ENSG00000117724.8	1063	CENPF	-0.751386	1.74336	-2.03947	-0.580879	1.47652	-1.31017
ENSG00000082482.9	3776	KCNK2	-2.66884	-2.69181	-2.26999	-1.46335	-0.0604814	-1.86667
ENSG00000136636.8	51133	KCTD3	1.10906	1.0484	1.01777	-0.26197	0.360588	0.3779
ENSG00000042781.8	7399	USH2A	4.19254	3.89667	6.09269	0.758007	-0.271755	3.42535
ENSG00000196482.12	2104	ESRRG	-1.86653	-3.01648	-0.840955	-0.686196	-0.51609	-0.763576
ENSG00000092978.6	55105	GPATCH2	-0.403568	-0.0966157	-0.582992	-0.751582	0.392836	-0.667287
ENSG00000162814.6	128153	SPATA17	-2.43826	-1.87352	-2.62359	-0.389068	0.0994075	-1.50633
ENSG00000067533.5	51018	RRP15	0.129761	0.387382	-0.19199	-0.810875	0.490541	-0.501433
ENSG00000092969.7	7042	TGFB2	-1.06493	-1.78685	-2.36415	-1.95626	0.166899	-2.16021
ENSG00000143353.7	127018	LYPLAL1	1.25555	1.02735	0.666874	-0.401974	0.407645	0.13245
ENSG00000196660.6	55532	SLC30A10	7.37892	7.24369	7.26173	3.12485	0.340942	5.19329
ENSG00000136628.13	2058	EPRS	-0.11755	0.298458	-0.473308	-1.33745	0.721426	-0.905379
ENSG00000162813.13	10380	BPNT1	0.305766	0.44592	0.130774	-0.426556	0.34642	-0.147891
ENSG00000067704.8	55699	IARS2	0.592752	0.75705	0.625266	-0.444048	0.493688	0.0906087
ENSG00000118873.11	25782	RAB3GAP2	-0.153206	-0.052412	-0.496223	-0.888345	0.376818	-0.692284
ENSG00000222370.1	677818	SNORA36B	-0.00514223	0	0	-0.0468562	-0.00453735	-0.0234281
ENSG00000213033.4	6791	AURKAPS1	-0.408737	0.476396	-0.687032	-0.0650474	0.216036	-0.37604
ENSG00000116141.11	4139	MARK1	-3.04893	-3.34897	-3.49934	-2.38601	0.0448598	-2.94267
ENSG00000162817.6	79762	C1orf115	2.99313	1.26731	1.80446	1.59862	0.078502	1.70154
ENSG00000136630.11	3142	HLX	1.16259	1.00729	1.45244	0.608811	-0.184598	1.03062
ENSG00000143507.13	11221	DUSP10	1.74963	1.68274	2.90884	1.38026	-0.340003	2.14455
ENSG00000143498.13	9015	TAF1A	-0.682686	-0.269726	-1.39804	-0.720061	0.439618	-1.05905
ENSG00000154305.12	375056	MIA3	1.10628	0.928317	1.10676	-0.0874913	0.0396613	0.509637
ENSG00000154309.7	84976	DISP1	0.62521	0.115132	-0.146308	-0.911118	0.151358	-0.528713
ENSG00000187554.7	7100	TLR5	-0.509444	-1.22523	-1.41743	-1.05649	0.214365	-1.23696
ENSG00000143502.10	55061	SUSD4	-0.0847591	-0.22726	-0.180395	-1.15371	0.359568	-0.667051
ENSG00000178395.5	164127	C1orf65	0.0420908	0.341676	-0.488643	-0.150335	0.0757395	-0.319489
ENSG00000203697.7	388743	CAPN8	-0.796631	-1.68067	-3.04795	-0.487566	0.196985	-1.76776
ENSG00000162909.13	824	CAPN2	-0.807837	-0.946103	-1.62644	-2.48947	0.320582	-2.05795
ENSG00000143514.12	7159	TP53BP2	0.50563	0.455166	-0.086114	-1.20077	0.712362	-0.64344
ENSG00000143756.7	23219	FBXO28	-0.27473	-0.304926	0.169145	-0.632021	0.0124194	-0.231438
ENSG00000143753.8	8560	DEGS1	-0.504554	-0.40141	-0.834767	-1.58047	0.392633	-1.20762
ENSG00000143748.13	4931	NVL	-0.392251	0.109894	-0.98428	-1.14002	0.569449	-1.06215
ENSG00000143771.7	29097	CNIH4	0.14739	0.482903	-0.543179	-1.05531	0.724362	-0.799246
ENSG00000162923.10	80232	WDR26	0.039732	0.0799197	-0.180546	-0.983829	0.264884	-0.582188
ENSG00000143786.3	149111	CNIH3	-1.72034	-1.46659	-1.6007	-0.899457	0.074102	-1.25008
ENSG00000185842.10	1772	DNAH14	0.931844	1.86838	0.463748	0.120446	0.277237	0.292097
ENSG00000143815.10	3930	LBR	0.974998	0.6163	0.199636	-0.431676	0.585438	-0.11602
ENSG00000154380.12	55740	ENAH	-0.118519	-0.164988	-1.59252	-2.14797	0.875302	-1.87024
ENSG00000143742.8	6726	SRP9	0.496525	0.65392	0.303179	-0.444596	0.363953	-0.0707087
ENSG00000143819.8	2052	EPHX1	4.3644	3.57421	3.5919	2.06289	0.318498	2.8274
ENSG00000196187.7	9725	TMEM63A	0.534016	0.164078	0.204153	-0.345685	-0.0325572	-0.0707657
ENSG00000243709.1	10637	LEFTY1	-0.176953	-1.02437	-0.509755	-0.582511	-0.226211	-0.546133
ENSG00000143811.12	29920	PYCR2	-0.0348425	0.273921	-0.542437	-0.993605	0.52751	-0.768021
ENSG00000143768.7	7044	LEFTY2	-1.98462	-4.24232	-3.9577	-1.06771	-0.0783054	-2.51271
ENSG00000163041.5	3020	H3F3A	-0.00810963	0.35359	-0.253186	-1.22242	0.509607	-0.737802
ENSG00000182827.8	64746	ACBD3	-0.0127635	0.100353	-0.208795	-0.777648	0.424961	-0.493222
ENSG00000185155.7	83881	MIXL1	-0.672483	-0.389411	-0.508268	-0.235244	-0.038934	-0.371756
ENSG00000183814.11	286826	LIN9	-0.578041	0.0951519	-1.44836	-0.89882	0.581831	-1.17359
ENSG00000143799.8	142	PARP1	-0.0214442	0.405641	-0.253796	-1.00476	0.683206	-0.629279
ENSG00000203685.5	375057	C1orf95	-1.38537	-3.15918	-3.84779	-2.52558	0.0693774	-3.18669
ENSG00000143772.5	3707	ITPKB	-2.18985	-3.02633	-3.00851	-3.3093	-0.0746363	-3.15891
ENSG00000143801.12	5664	PSEN2	0.354165	0.370679	-0.0539823	-0.876904	0.2997	-0.465443
ENSG00000143776.14	8476	CDC42BPA	0.166717	-0.375838	-0.455191	-1.1718	0.260184	-0.813495
ENSG00000181450.13	339500	ZNF678	-0.897471	-0.827316	-0.950787	-0.705931	0.163898	-0.828359
ENSG00000081692.8	65094	JMJD4	0.587493	0.982169	0.0584031	-0.310744	0.469076	-0.12617
ENSG00000143816.7	7483	WNT9A	-2.50994	-3.41718	-2.51056	-1.83403	-0.226715	-2.1723
ENSG00000154342.4	89780	WNT3A	-0.270382	-0.720265	-2.38344	-0.303146	0.174915	-1.34329
ENSG00000143761.9	375	ARF1	0.209434	0.426723	0.0294534	-0.769159	0.501045	-0.369853
ENSG00000143793.8	79169	C1orf35	0.171612	0.721722	-0.587931	-0.973398	0.524593	-0.780665
ENSG00000162910.14	128308	MRPL55	1.14769	1.55052	0.980175	-0.0440948	0.471693	0.46804
ENSG00000143774.12	2987	GUK1	0.441001	0.642505	0.182588	-0.88895	0.24896	-0.353181
ENSG00000154358.15	84033	OBSCN	-2.59857	-2.63755	-3.187	-1.86564	-0.0139814	-2.52632
ENSG00000154370.9	81559	TRIM11	-0.276296	0.322751	-0.79183	-1.15905	0.444857	-0.975438
ENSG00000162931.7	51127	TRIM17	-2.02447	-1.83245	-3.23005	-1.59151	0.194386	-2.41078
ENSG00000168148.3	8290	HIST3H3	-0.135319	-0.0457108	-0.0991588	-0.222814	0.0586558	-0.160987
ENSG00000181218.4	92815	HIST3H2A	-3.20038	-1.5822	-2.37218	-2.76102	0.152312	-2.5666
ENSG00000196890.3	128312	HIST3H2BB	-1.35633	-0.525042	-0.977456	-0.73073	0.0781558	-0.854093
ENSG00000168159.9	149603	RNF187	0.282885	0.771299	0.0584579	-0.866497	0.392635	-0.40402
ENSG00000116574.4	58480	RHOU	1.71038	0.80288	0.89691	-0.169179	0.105422	0.363865
ENSG00000168118.7	5867	RAB4A	0.828243	0.75197	0.492015	-0.6637	0.34913	-0.0858426
ENSG00000143632.10	58	ACTA1	-0.92977	-1.37175	-2.19188	-1.40865	0.137752	-1.80027
ENSG00000069248.9	55746	NUP133	-0.300927	-0.128587	-0.690422	-1.57618	0.65749	-1.1333
ENSG00000135776.4	23456	ABCB10	0.947549	0.734015	0.534562	-0.28359	0.286307	0.125486
ENSG00000135801.5	27097	TAF5L	0.243864	0.305657	0.106044	-0.515796	0.27037	-0.204876
ENSG00000143641.8	2590	GALNT2	0.741842	1.02733	1.29705	0.886183	-0.0474896	1.09162
ENSG00000177614.5	79605	PGBD5	0.448074	0.777855	0.801638	-0.334827	0.253898	0.233406
ENSG00000135775.9	22796	COG2	-0.197923	0.114448	-0.869613	-1.01855	0.724499	-0.944083
ENSG00000135744.7	183	AGT	8.24131	7.37763	7.77928	5.4773	0.102894	6.62829
ENSG00000135773.8	10753	CAPN9	-1.39235	-2.20608	-3.04089	-0.744983	0.144691	-1.89293
ENSG00000119280.12	84886	C1orf198	-0.000884106	-0.361835	-1.47399	-2.04046	0.644477	-1.75723
ENSG00000143643.8	79573	TTC13	0.351883	0.767537	-0.723685	-0.8568	0.733865	-0.790242
ENSG00000173409.9	64801	ARV1	0.457668	0.609287	0.21724	-0.751941	0.42948	-0.26735
ENSG00000182118.5	375061	FAM89A	0.0810784	-0.387665	0.0421273	-0.800099	0.0008412	-0.378986
ENSG00000119283.11	440730	TRIM67	0.030738	0.71093	0.168646	-0.383383	0.00938912	-0.107369
ENSG00000143633.8	128061	C1orf131	0.42403	0.820573	0.136363	-0.267395	0.562229	-0.0655158
ENSG00000116906.7	8443	GNPAT	0.683099	0.837612	0.0144921	-0.81356	0.904573	-0.399534
ENSG00000116903.6	149371	EXOC8	0.0615127	-0.0674984	-0.208145	-0.685646	0.289125	-0.446895
ENSG00000135766.8	54583	EGLN1	0.860742	0.753397	0.642073	-0.584434	0.408014	0.0288194
ENSG00000116918.9	7257	TSNAX	0.205564	0.162038	-0.279488	-1.09276	0.47387	-0.686122
ENSG00000162946.16	27185	DISC1	-1.29231	-1.02403	-1.01703	-0.971621	0.00705185	-0.994327
ENSG00000116991.6	57568	SIPA1L2	-0.168045	-0.115021	-0.856666	-1.43816	0.55764	-1.14741
ENSG00000135749.14	80003	PCNXL2	-2.55718	-2.30752	-3.30448	-1.98017	0.103237	-2.64232
ENSG00000135750.10	3775	KCNK1	0.0258413	-0.369593	0.558939	-0.691414	-0.150562	-0.0662379
ENSG00000183780.8	148641	SLC35F3	-2.53919	-2.46262	-2.40165	-1.13097	-0.0307111	-1.76631
ENSG00000059588.5	6894	TARBP1	0.129219	0.781533	-0.951408	-1.4867	0.956531	-1.21905
ENSG00000168264.6	359948	IRF2BP2	0.574732	0.562507	0.132383	-0.614065	0.612968	-0.240841
ENSG00000173726.6	9804	TOMM20	0.124784	0.321895	-0.29505	-1.51497	0.656195	-0.905008
ENSG00000207181.1	677802	SNORA14B	-0.0415549	-0.0260161	0.0238654	-0.157431	0.225691	-0.0667828
ENSG00000188739.10	23029	RBM34	0.278079	0.678771	-0.189499	-0.70089	0.490651	-0.445194
ENSG00000054267.16	51742	ARID4B	-0.208872	-0.382853	-0.645853	-1.23084	0.304928	-0.938348
ENSG00000152904.7	9453	GGPS1	-0.328779	-0.208868	-0.725696	-1.42163	0.519119	-1.07366
ENSG00000116957.8	6905	TBCE	0.922957	1.37452	0.293242	-0.656765	0.851013	-0.181761
ENSG00000162885.8	148789	B3GALNT2	-0.106501	-0.0676817	-0.952333	-1.1797	0.441175	-1.06602
ENSG00000168243.6	2786	GNG4	-1.69041	-1.35487	-4.28088	-1.77528	0.735747	-3.02808
ENSG00000143669.9	1130	LYST	-0.31285	-0.831422	-0.805189	-1.13999	0.106796	-0.97259
ENSG00000116962.10	4811	NID1	1.40333	0.874231	1.28598	-0.196416	-0.0214936	0.544781
ENSG00000077585.9	7107	GPR137B	-0.817554	-0.687117	-0.078155	-1.5414	-0.0739199	-0.809775
ENSG00000086619.9	56605	ERO1LB	1.63172	1.20163	1.31668	0.155069	0.222287	0.735875
ENSG00000186197.8	128178	EDARADD	-1.2663	-0.773499	-1.73387	-0.498403	0.2841	-1.11614
ENSG00000116977.14	3964	LGALS8	0.583727	0.569415	0.340827	-0.358432	0.293673	-0.0088022
ENSG00000119285.6	55127	HEATR1	-0.317638	0.303064	-0.602439	-0.983815	0.580574	-0.793127
ENSG00000077522.8	88	ACTN2	1.12799	-0.19172	-2.11748	-2.24549	0.54077	-2.18149
ENSG00000116984.8	4548	MTR	-0.247738	-0.453696	-1.05079	-1.39261	0.419572	-1.2217
ENSG00000198626.11	6262	RYR2	-1.68484	-3.13172	-3.47753	-1.83036	0.104594	-2.65395
ENSG00000116996.5	57829	ZP4	-0.167056	-0.0491146	-0.0491146	-0.00868016	0.0111692	-0.0288974
ENSG00000133019.7	1131	CHRM3	-0.0971876	-1.19229	-1.89471	-0.843214	0.488445	-1.36896
ENSG00000155816.15	56776	FMN2	-2.53328	-3.91193	-4.27453	-1.41318	0.0944414	-2.84386
ENSG00000180875.4	64388	GREM2	2.6627	-0.813448	2.66205	2.19025	-1.21951	2.42615
ENSG00000182901.11	6000	RGS7	-1.7945	-1.89075	-1.49355	-1.16373	-0.0120722	-1.32864
ENSG00000091483.6	2271	FH	1.88304	1.95548	2.13628	0.900304	-0.0638163	1.51829
ENSG00000117009.7	8564	KMO	3.53106	2.62469	5.33335	3.34171	-1.61111	4.33753
ENSG00000054277.8	23596	OPN3	1.1556	1.06211	0.420304	0.43869	0.407553	0.429497
ENSG00000203668.1	1122	CHML	-0.256935	0.062044	-1.32113	-1.03544	0.474724	-1.17828
ENSG00000162843.13	128025	WDR64	-0.0157903	-0.160951	0.507095	-0.0788481	-0.175864	0.214124
ENSG00000174371.12	9156	EXO1	-0.317361	2.33615	-1.58705	-0.292827	1.02194	-0.939937
ENSG00000197769.5	440738	MAP1LC3C	-1.21375	-2.0116	-1.68055	-1.15681	-0.0529417	-1.41868
ENSG00000180287.12	200150	PLD5	-1.05933	-2.39235	-2.12039	-0.771842	-0.0987763	-1.44611
ENSG00000143702.11	9859	CEP170	-0.975994	-0.786455	-1.07968	-1.57127	0.23269	-1.32547
ENSG00000054282.11	10806	SDCCAG8	-0.46654	-0.508388	-0.838146	-1.30853	0.19668	-1.07334
ENSG00000117020.12	10000	AKT3	-1.96693	-2.87804	-2.26416	-2.73045	-0.153106	-2.4973
ENSG00000173728.6	200159	C1orf100	0.00122634	0.0330784	-0.013976	-0.252274	0.0445456	-0.133125
ENSG00000035687.9	159	ADSS	-0.422038	-0.27694	-0.61347	-1.27399	0.359167	-0.94373
ENSG00000179397.13	257044	C1orf101	0.163365	-0.121617	-0.178853	-0.343395	0.0206326	-0.261124
ENSG00000153187.12	3192	HNRNPU	-0.237991	-0.0168119	-0.415125	-1.45339	0.456814	-0.934258
ENSG00000203666.8	84288	EFCAB2	0.647735	0.484988	-0.147803	-0.511276	0.373776	-0.32954
ENSG00000162849.11	55083	KIF26B	-2.65962	-1.35126	-1.59361	-0.786247	0.058082	-1.18993
ENSG00000185420.14	64754	SMYD3	-0.0408944	0.435597	-1.00004	-1.33443	0.987397	-1.16724
ENSG00000162851.6	64216	TFB2M	1.09166	1.47553	1.3703	0.85708	0.144466	1.11369
ENSG00000143653.9	51097	SCCPDH	2.1897	1.93714	2.00345	0.928082	0.37703	1.46577
ENSG00000153207.10	25909	AHCTF1	0.179538	0.374983	-0.136759	-1.11014	0.517709	-0.623447
ENSG00000135747.7	93474	ZNF670	-0.328026	-0.323087	-0.43742	-0.41873	0.0943691	-0.428075
ENSG00000197472.10	57116	ZNF695	-2.01918	-0.160788	-1.84615	-0.116489	0.330222	-0.981321
ENSG00000188295.10	79862	ZNF669	-0.611407	-0.477734	-1.22368	-0.907367	0.316816	-1.06552
ENSG00000196418.8	7678	ZNF124	-0.740878	-0.590741	-1.01084	-0.534279	0.16416	-0.772559
ENSG00000197617.6	317705	VN1R5	-0.0787751	-0.0178315	-0.153754	-0.0471416	0.0160811	-0.100448
ENSG00000162714.8	84838	ZNF496	-1.40057	-1.33479	-1.29257	-1.65241	0.049226	-1.47249
ENSG00000162711.12	114548	NLRP3	-1.05961	-1.91107	-0.825235	-0.831178	-0.303954	-0.828207
ENSG00000177535.6	127623	OR2B11	-0.0826873	-0.226829	-0.164903	-0.0303322	-0.0049638	-0.0976175
ENSG00000203664.5	441932	OR2W5	-0.0220589	-0.0247318	-0.0407655	-0.0130791	-0.0205255	-0.0269223
ENSG00000196242.6	81472	OR2C3	-0.0981967	-0.0447513	-0.158127	-0.0633798	0.00158083	-0.110753
ENSG00000177489.1	81470	OR2G2	-0.0134608	-0.00682453	0.0129475	-0.00537678	0.0140911	0.00378534
ENSG00000177476.2	81469	OR2G3	-0.00684378	-0.0093925	-0.0108575	-0.0058454	-0.0221714	-0.00835143
ENSG00000197437.2	441933	OR13G1	-0.0491426	-0.0299423	-0.0454375	-0.030345	-0.012596	-0.0378913
ENSG00000169214.2	343169	OR6F1	-0.0795948	-0.0680699	-0.0632726	-0.041243	0.0217311	-0.0522578
ENSG00000221888.2	26188	OR1C1	-0.0994631	-0.0631577	-0.0710652	-0.059163	0.0113894	-0.0651141
ENSG00000197591.2	391189	OR11L1	-0.0225364	0.00232345	-0.00581105	-0.0209241	-0.0284077	-0.0133676
ENSG00000162722.8	25893	TRIM58	-2.59759	-3.25321	-1.78676	-0.46648	-0.204365	-1.12662
ENSG00000238243.2	343171	OR2W3	-1.5216	-2.12852	-1.64049	-0.708488	-0.0892787	-1.17449
ENSG00000177462.6	343172	OR2T8	-0.391985	-0.460953	-0.407186	-0.159524	-0.0362213	-0.283355
ENSG00000196936.3	391190	OR2L8	-0.0300435	-0.0466489	-0.0480052	-0.0102069	0.0346321	-0.0291061
ENSG00000187080.7	391191	OR2AK2	-0.0447079	-0.0502009	-0.0546346	-0.0373523	0.0108613	-0.0459934
ENSG00000224227.2	26247	OR2L1P	-0.217183	-0.274784	-0.272625	-0.0660999	-0.0976502	-0.169362
ENSG00000203663.2	26246	OR2L2	-0.278189	-0.295075	-0.314201	-0.144985	0.0435884	-0.229593
ENSG00000198128.3	391192	OR2L3	-0.0957245	-0.136457	-0.144714	-0.0873384	-0.0180909	-0.116026
ENSG00000196071.3	284521	OR2L13	-0.86986	-1.22315	-1.33876	-0.569615	0.00735126	-0.954189
ENSG00000177233.2	388762	OR2M1P	-0.00962814	-0.00690116	-0.00818795	-0.0225841	-0.0533242	-0.015386
ENSG00000162727.3	127059	OR2M5	-0.00635799	-0.00733429	-0.00733429	-0.00638142	-0.00262062	-0.00685785
ENSG00000198601.2	391194	OR2M2	-0.0114521	-0.0146684	-0.0146684	-0.00774959	-0.00297252	-0.011209
ENSG00000228198.1	127062	OR2M3	-0.0192891	-0.0232861	-0.026198	-0.0131092	0.002479	-0.0196536
ENSG00000171180.1	26245	OR2M4	-0.0593219	-0.0974523	-0.101116	-0.0285982	-0.0172271	-0.0648572
ENSG00000177212.2	391195	OR2T33	-0.138161	-0.174383	-0.159629	-0.0625726	-0.0545716	-0.111101
ENSG00000177201.1	127064	OR2T12	-0.0124804	-0.0282486	-0.0282486	-0.00423467	-0.00984887	-0.0162416
ENSG00000177186.2	391196	OR2M7	-0.0136094	-0.000587672	-0.00185101	-0.00551103	0.000789123	-0.00368102
ENSG00000196944.3	127074	OR2T4	-0.0712971	-0.0847615	-0.094354	-0.0229422	-0.0274343	-0.0586481
ENSG00000198104.2	254879	OR2T6	-0.012239	-0.0490062	-0.0505941	-0.00692942	-0.0333264	-0.0287617
ENSG00000175143.3	26696	OR2T1	-0.00516044	0	0	-0.00270076	-0.0215775	-0.00135038
ENSG00000196240.2	401992	OR2T2	-0.0554033	-0.109902	-0.117692	-0.00938669	-0.0383887	-0.0635396
ENSG00000196539.2	343173	OR2T3	-0.00321635	-0.0226551	-0.0737203	-0.0231585	0.05303	-0.0484394
ENSG00000203661.2	401993	OR2T5	-0.0848475	-0.219273	-0.250171	-0.00587509	-0.0189093	-0.128023
ENSG00000188558.4	391211	OR2G6	-0.0350043	-0.100531	-0.125215	-0.028825	0.0144455	-0.0770201
ENSG00000182783.3	343563	OR2T29	-0.00117912	-0.0162962	-0.0162962	-0.00198446	-8.04453e-05	-0.00914035
ENSG00000183310.2	127068	OR2T34	0.00706161	-0.0104752	-0.0324534	-0.0078848	0.0223569	-0.0201691
ENSG00000184022.2	127069	OR2T10	-0.263146	-0.556053	-0.551734	-0.0429047	-0.0261254	-0.297319
ENSG00000183130.2	127077	OR2T11	-0.0309468	-0.0160585	-0.0177637	-0.0101197	-0.0414493	-0.0139417
ENSG00000177151.3	403244	OR2T35	-0.0089936	-0.0232214	-0.0232214	-0.00299872	-0.0235516	-0.0131101
ENSG00000187701.3	403239	OR2T27	-0.00226733	-0.0251205	-0.0266359	-0.00498923	-0.0148443	-0.0158126
ENSG00000175137.9	80851	SH3BP5L	0.0991201	0.304121	-0.602373	-0.679964	0.480155	-0.641169
ENSG00000171161.8	79894	ZNF672	0.312521	0.497165	0.140074	-0.4152	0.347684	-0.137563
ENSG00000171163.11	55657	ZNF692	-0.00463856	0.783799	-0.904973	-0.852822	0.581416	-0.878898
ENSG00000185220.7	267002	PGBD2	-0.299156	-0.219327	-0.37771	-0.0229593	0.109029	-0.200335
ENSG00000184731.5	642273	FAM110C	0.485721	0.147144	2.03098	1.53353	-0.692929	1.78225
ENSG00000035115.17	26751	SH3YL1	-2.18563	-2.51052	-1.42441	-1.62724	-0.746944	-1.52582
ENSG00000143727.11	52	ACP1	0.305407	0.631883	0.543309	-0.494892	0.235136	0.0242086
ENSG00000151353.10	129787	TMEM18	-0.271044	-0.350222	-0.306576	-0.940652	0.00184226	-0.623614
ENSG00000172554.7	54221	SNTG2	-0.957381	-2.3861	-2.42938	-0.742246	-0.0435359	-1.58581
ENSG00000115705.16	7173	TPO	-1.35484	-2.24109	-2.14907	-1.04159	-0.0307367	-1.59533
ENSG00000130508.6	7837	PXDN	-1.44644	-1.40101	-0.635655	-1.12862	-0.360655	-0.882138
ENSG00000186487.13	23040	MYT1L	-0.95838	-1.67304	-1.77097	-0.965147	-0.0254761	-1.36806
ENSG00000032389.8	7260	TSSC1	-0.348541	0.0968068	-0.32862	-0.654359	0.395152	-0.49149
ENSG00000182551.9	55256	ADI1	2.13775	1.814	3.03875	1.79572	-0.786056	2.41723
ENSG00000171865.5	246243	RNASEH1	0.0773186	0.463976	-0.0749327	-0.773342	0.418206	-0.424137
ENSG00000171863.8	6201	RPS7	0.222275	0.528503	0.0457921	-0.818862	0.506065	-0.386535
ENSG00000118004.13	78989	COLEC11	3.5496	2.73121	5.18648	3.67653	-1.52301	4.4315
ENSG00000151360.5	55821	ALLC	0.521389	0.248179	1.98521	0.995632	-0.745905	1.49042
ENSG00000176887.5	6664	SOX11	-2.71236	-0.605136	-1.82129	-0.38754	0.13537	-1.10442
ENSG00000134321.7	91543	RSAD2	-1.18372	-1.37489	-0.456841	-1.04815	-0.304949	-0.752495
ENSG00000151692.10	9781	RNF144A	-1.99434	-2.19822	-3.0303	-2.90585	0.382378	-2.96808
ENSG00000115738.5	3398	ID2	1.47364	0.758929	2.33901	1.53256	-1.012	1.93579
ENSG00000143797.7	129642	MBOAT2	-4.30846	-4.16197	-3.52011	-2.74749	-0.228298	-3.1338
ENSG00000119185.8	9270	ITGB1BP1	-0.509433	-0.524522	-1.42852	-2.02561	0.474009	-1.72707
ENSG00000119203.9	51692	CPSF3	-0.211259	0.412228	-0.116726	-0.773861	0.532987	-0.445294
ENSG00000134330.14	285148	IAH1	0.37482	0.4996	0.526097	-0.727591	0.194647	-0.100747
ENSG00000151694.8	6868	ADAM17	-1.34041	-1.14569	-1.26401	-1.64577	0.135065	-1.45489
ENSG00000134308.9	10971	YWHAQ	-0.834186	-0.740951	-0.872971	-1.94427	0.253992	-1.40862
ENSG00000115750.12	9014	TAF1B	-0.73997	-0.60383	-1.0078	-1.05447	0.269484	-1.03114
ENSG00000134317.13	29841	GRHL1	0.182148	0.371296	0.966914	0.969573	-0.144428	0.968243
ENSG00000172059.6	8462	KLF11	0.908326	0.190954	1.40742	-0.047896	-0.426611	0.679761
ENSG00000205795.4	192668	CYS1	-2.42705	-4.8243	-1.85688	-1.91993	-0.64551	-1.88841
ENSG00000171848.9	6241	RRM2	0.0287403	2.63305	-0.646871	-0.160168	1.54976	-0.40352
ENSG00000163009.4	348738	C2orf48	-0.436514	0.66695	-0.435186	-0.0703968	0.134049	-0.252791
ENSG00000115756.8	3241	HPCAL1	0.218188	-0.119666	-0.187447	-0.524578	0.151029	-0.356013
ENSG00000115758.8	4953	ODC1	-0.107582	-0.0626522	-0.263831	-0.264045	0.381489	-0.263938
ENSG00000115761.11	79954	NOL10	-0.00996769	0.450321	0.0846904	-0.51605	0.179509	-0.21568
ENSG00000143882.5	245973	ATP6V1C2	-0.481449	-0.0534089	-0.666264	-0.558259	0.13761	-0.612262
ENSG00000143870.8	10130	PDIA6	0.633638	1.07635	0.693834	-0.0630472	0.476208	0.315393
ENSG00000162975.3	3754	KCNF1	-0.456517	-0.856742	-2.50635	-1.36075	0.24171	-1.93355
ENSG00000150873.7	130813	C2orf50	-1.79073	-1.9384	-2.02752	-0.357848	-0.0234312	-1.19269
ENSG00000162976.8	130814	PQLC3	-0.831611	-1.10201	-0.696299	-1.54492	-0.158219	-1.12061
ENSG00000134318.9	9475	ROCK2	-0.333729	-1.20492	-0.899375	-1.19925	0.224519	-1.04931
ENSG00000169016.12	1876	E2F6	-0.359506	-0.0329603	-0.384442	-0.759449	0.317552	-0.571945
ENSG00000169006.6	23620	NTSR2	-0.787345	-0.561412	-0.789519	-1.41078	-0.00591224	-1.10015
ENSG00000134324.7	23175	LPIN1	0.21008	-0.100622	0.000520546	-0.718885	0.164461	-0.359182
ENSG00000071575.7	28951	TRIB2	-0.99849	-1.0649	-1.44915	-1.32303	0.24531	-1.38609
ENSG00000162981.12	151354	FAM84A	-2.76484	-2.97875	-2.32452	-1.55317	-0.168775	-1.93884
ENSG00000079785.10	1653	DDX1	-0.0639802	-0.0138728	-0.176176	-1.20485	0.325962	-0.690512
ENSG00000233718.1	10408	MYCNOS	-0.239588	0.178307	-0.521679	-0.154872	0.152291	-0.338275
ENSG00000134323.10	4613	MYCN	-0.817214	0.0511383	-2.21732	-0.654432	0.491552	-1.43588
ENSG00000197872.7	81553	FAM49A	-0.806141	-1.70547	-1.13091	-2.24141	-0.144269	-1.68616
ENSG00000163032.7	7447	VSNL1	2.6444	1.67591	2.48182	-0.692066	0.0293434	0.894878
ENSG00000163029.11	79677	SMC6	-0.0214086	0.392814	0.043972	-0.111865	0.231514	-0.0339465
ENSG00000151379.3	343930	MSGN1	-0.176726	-0.0550558	-0.0519642	-0.0369454	-0.03089	-0.0444548
ENSG00000170745.7	3790	KCNS3	-1.28342	-1.6604	-1.09075	-1.00849	-0.282029	-1.04962
ENSG00000240857.1	57665	RDH14	0.225357	0.169113	0.239983	-0.527491	0.0777189	-0.143754
ENSG00000185013.12	93034	NT5C1B	-0.115796	0.0815101	0.483819	0.00870624	-0.0272761	0.246262
ENSG00000143867.5	130497	OSR1	-1.02567	-3.17891	-4.08312	-1.95866	0.176859	-3.02089
ENSG00000183891.5	130502	TTC32	0.477886	0.372362	0.305615	-1.23282	0.146428	-0.463602
ENSG00000118965.10	57539	WDR35	-1.35192	-1.50523	-1.64829	-1.62918	0.157047	-1.63873
ENSG00000132031.8	4148	MATN3	-2.03081	-1.95455	-4.01003	-1.48642	0.469229	-2.74823
ENSG00000068697.6	9741	LAPTM4A	0.0377627	-0.15267	0.130088	-0.775913	-0.0759215	-0.322912
ENSG00000115884.6	6382	SDC1	2.95039	3.29461	3.73514	5.09652	-0.0265351	4.41583
ENSG00000055917.11	23369	PUM2	-0.212651	-0.325984	-0.234881	-0.820328	0.249372	-0.527604
ENSG00000143878.8	388	RHOB	1.2348	-0.10071	1.60498	-0.477005	-0.995609	0.563987
ENSG00000118960.8	64342	HS1BP3	0.510779	0.577603	0.156653	-0.53953	0.317128	-0.191439
ENSG00000143869.5	151449	GDF7	1.71326	0.678272	2.02489	1.13326	-0.240406	1.57908
ENSG00000118961.10	60526	C2orf43	0.141452	0.166549	0.105836	-0.236397	0.1512	-0.0652802
ENSG00000084674.9	338	APOB	13.4196	11.5785	12.8097	7.74506	-0.335895	10.2774
ENSG00000119771.10	114818	KLHL29	-0.123797	-0.759677	-1.51252	-1.39408	0.172778	-1.4533
ENSG00000119778.10	54454	ATAD2B	-0.293761	-0.263187	-0.233024	-0.789062	0.0849663	-0.511043
ENSG00000163026.7	80304	C2orf44	-0.0684454	0.313549	-0.423792	-0.592621	0.518328	-0.508206
ENSG00000119782.9	2281	FKBP1B	0.249437	-0.388658	-0.103102	-1.29742	0.140995	-0.700261
ENSG00000115129.9	9540	TP53I3	0.454639	0.598325	-1.03169	-0.791498	0.94805	-0.911593
ENSG00000176732.6	375189	PFN4	-0.01379	0.500099	-0.785032	-0.75741	0.317194	-0.771221
ENSG00000198399.10	50618	ITSN2	-0.0478583	-0.444319	-0.41437	-0.823013	0.0871143	-0.618692
ENSG00000084676.11	8648	NCOA1	-0.492192	-1.0443	-0.666382	-1.64465	0.0527664	-1.15552
ENSG00000138092.6	79172	CENPO	-0.999046	0.171946	-0.802445	-1.27118	0.247525	-1.03681
ENSG00000138031.10	109	ADCY3	-2.10061	-2.19479	-2.37511	-3.0613	-0.0750418	-2.71821
ENSG00000115138.6	5443	POMC	-1.16455	-1.41108	-0.752692	-1.0037	-0.159179	-0.878195
ENSG00000119772.12	1788	DNMT3A	-0.281387	0.273559	-0.939749	-1.14321	0.38762	-1.04148
ENSG00000138101.14	1838	DTNB	-0.60226	-0.232191	-0.758587	-1.23838	0.264327	-0.998484
ENSG00000143970.12	55252	ASXL2	-0.980741	-1.17174	-0.92971	-0.99247	0.259559	-0.96109
ENSG00000084731.9	3797	KIF3C	-2.58284	-2.24997	-2.341	-2.77769	0.0247596	-2.55934
ENSG00000084733.6	10890	RAB10	-0.303129	-0.111842	-0.429011	-1.45154	0.444832	-0.940276
ENSG00000084754.6	3030	HADHA	0.716166	0.501154	0.950823	-0.19967	-0.185803	0.375576
ENSG00000138029.9	3032	HADHB	0.907281	0.685702	1.35776	0.0916019	-0.39098	0.724682
ENSG00000173567.10	165082	GPR113	-1.02347	-1.36355	-1.39605	-0.24255	-0.0384961	-0.819298
ENSG00000115155.12	9381	OTOF	-0.816804	-0.547673	-0.886043	-0.545926	-0.055805	-0.715984
ENSG00000171303.5	3777	KCNK3	-2.55036	-4.78773	-3.06281	-2.00216	-0.229514	-2.53249
ENSG00000115163.10	1058	CENPA	-0.680648	2.16578	-1.54552	-0.471104	1.22057	-1.00831
ENSG00000157851.12	56896	DPYSL5	-2.38725	-1.42967	-1.86803	-1.45132	-0.00259756	-1.65968
ENSG00000084764.6	22924	MAPRE3	0.0521021	-0.449127	-0.136594	-0.922794	-0.0757199	-0.529694
ENSG00000084693.11	60509	AGBL5	-0.440812	-0.334327	-1.07832	-1.60359	0.418084	-1.34095
ENSG00000138080.9	11117	EMILIN1	-1.26152	-2.44636	-0.799727	-0.857098	-0.683023	-0.828412
ENSG00000138030.8	3795	KHK	4.7171	3.90977	5.33177	4.17334	-0.590316	4.75256
ENSG00000138028.10	10669	CGREF1	1.9778	2.49885	1.29886	0.0611812	0.468777	0.680018
ENSG00000143994.9	84696	ABHD1	1.555	1.21547	2.37687	0.513893	-0.10826	1.44538
ENSG00000138073.9	10113	PREB	0.870578	1.08547	0.607725	0.561301	0.392715	0.584513
ENSG00000186143.6	339779	C2orf53	-0.0442856	-0.0206589	-0.0083199	-0.148001	-0.0160652	-0.0781606
ENSG00000163792.5	150921	TCF23	-0.196734	-1.01839	-1.11937	-0.474875	-0.0103527	-0.797121
ENSG00000138074.10	8884	SLC5A6	1.21495	1.86563	1.64317	1.73765	0.337156	1.69041
ENSG00000084774.9	790	CAD	-0.754378	0.0955856	-1.23655	-0.500548	0.557536	-0.868549
ENSG00000115194.6	7781	SLC30A3	0.12248	0.00360988	-1.88209	-0.780295	0.31223	-1.33119
ENSG00000163793.8	285126	DNAJC5G	-0.0937927	-0.292118	-0.554672	-0.426659	0.0268427	-0.490665
ENSG00000138100.9	57159	TRIM54	-0.0674155	0.261471	-1.46647	-1.1814	0.240106	-1.32393
ENSG00000163794.6	7349	UCN	0.395277	1.23843	0.125219	-0.101563	0.158608	0.0118278
ENSG00000115204.10	4358	MPV17	-0.714039	-0.242692	-1.15236	-1.25234	0.556039	-1.20235
ENSG00000115207.9	2976	GTF3C2	-0.760071	-0.293712	-0.763349	-0.981946	0.351943	-0.872647
ENSG00000115211.11	8890	EIF2B4	0.150021	0.343362	-0.0721987	-0.884462	0.344897	-0.47833
ENSG00000115234.6	9784	SNX17	0.0744985	0.0251739	-0.0812367	-0.717475	0.256494	-0.399356
ENSG00000163795.9	130557	ZNF513	0.337587	0.567864	0.343588	-0.0679347	0.0091682	0.137826
ENSG00000115241.9	5496	PPM1G	-0.221239	0.340245	-0.259228	-0.983546	0.532543	-0.621387
ENSG00000115216.9	29959	NRBP1	0.0861604	0.200804	-0.0886758	-1.04632	0.341837	-0.567497
ENSG00000157992.8	200634	KRTCAP3	-2.37603	-2.27188	0.511072	0.21513	-0.904315	0.363101
ENSG00000138002.10	26160	IFT172	-1.15058	-1.15076	-1.8241	-1.75218	0.184862	-1.78814
ENSG00000115226.5	64838	FNDC4	2.56254	2.06367	3.60039	2.25066	-0.921446	2.92553
ENSG00000084734.4	2646	GCKR	7.54155	7.41939	9.21452	5.6472	-1.04518	7.43086
ENSG00000221843.2	84226	C2orf16	0.350953	0.580235	0.138428	0.25456	0.0292824	0.196494
ENSG00000243943.5	84450	ZNF512	-0.767508	-0.876872	-1.67876	-1.79958	0.434172	-1.73917
ENSG00000176714.9	79635	CCDC121	-0.436905	-0.81123	-0.927519	-0.928242	0.137897	-0.92788
ENSG00000119760.11	9913	SUPT7L	-0.236637	-0.0809932	-0.417047	-0.785837	0.190389	-0.601442
ENSG00000163798.9	22950	SLC4A1AP	-0.134415	-0.0024281	-0.285908	-1.26157	0.339976	-0.773738
ENSG00000243147.3	9553	MRPL33	0.0270042	0.0768106	-0.295518	-1.28442	0.210944	-0.78997
ENSG00000171174.9	64080	RBKS	2.2397	2.1844	2.9188	1.24908	-0.414812	2.08394
ENSG00000158019.16	9577	BRE	-0.119874	-0.0297074	-0.464481	-1.07824	0.281656	-0.771362
ENSG00000075426.7	2355	FOSL2	-1.14424	-1.7526	-1.35482	-1.9555	-0.168329	-1.65516
ENSG00000163803.8	151056	PLB1	-1.74997	-1.74829	-1.4777	-1.16131	-0.0550642	-1.31951
ENSG00000213639.5	5500	PPP1CB	-0.809998	-1.15596	-1.07597	-1.96032	0.131012	-1.51814
ENSG00000163806.11	245711	SPDYA	-0.366161	0.154436	-0.732319	-0.47234	0.17236	-0.60233
ENSG00000163811.7	23160	WDR43	-0.29277	0.0883911	0.114901	-0.660785	0.121022	-0.272942
ENSG00000264994.1	692209	SNORD92	0	0	0	0.0346239	0.0317548	0.017312
ENSG00000265145.1	26796	SNORD53	0	0	0	-0.00578067	-0.0240343	-0.00289033
ENSG00000115295.15	79745	CLIP4	-1.39917	-2.32362	-2.13577	-2.68861	0.0198738	-2.41219
ENSG00000171094.11	238	ALK	-2.37319	-1.81389	-1.77143	-0.448293	0.00367287	-1.10986
ENSG00000119801.8	51646	YPEL5	-0.0294514	-0.557726	-0.609083	-1.40291	0.0999949	-1.00599
ENSG00000207187.1	26784	SNORA64	-0.0202625	-0.0632655	0.0681755	-0.0171769	0.075295	0.0254993
ENSG00000213626.7	81606	LBH	-1.53442	-1.89211	-1.97722	-1.69024	-0.221236	-1.83373
ENSG00000162949.12	92291	CAPN13	-2.16116	-3.18854	-4.03175	-0.693269	0.0969988	-2.36251
ENSG00000158089.10	79623	GALNT14	-3.26603	-2.43077	-1.01802	-0.834381	-0.363877	-0.9262
ENSG00000214711.5	440854	CAPN14	-1.47925	-1.09512	-1.84196	-0.46872	0.105712	-1.15534
ENSG00000013016.10	30845	EHD3	-1.54915	-2.25834	0.0995232	-1.22297	-0.822228	-0.561723
ENSG00000158125.5	7498	XDH	5.04979	4.88119	7.10333	4.01663	-1.04211	5.55998
ENSG00000049319.2	6716	SRD5A2	4.73243	3.29391	7.11373	3.05815	-1.64695	5.08594
ENSG00000162959.9	51072	MEMO1	0.357106	0.741673	0.524403	-0.643991	0.223954	-0.0597941
ENSG00000162961.9	84661	DPY30	0.210229	0.671544	0.31356	-0.908165	0.307898	-0.297303
ENSG00000021574.7	6683	SPAST	-0.300095	-0.212942	-0.326401	-0.874167	0.235545	-0.600284
ENSG00000152683.10	55676	SLC30A6	-0.506189	-0.261132	-0.276615	-0.613856	0.199895	-0.445235
ENSG00000091106.14	58484	NLRC4	-0.378492	-0.801736	0.160206	-0.281649	-0.297714	-0.0607216
ENSG00000119820.6	84272	YIPF4	0.170902	0.240443	0.669007	-0.585844	-0.0224153	0.0415814
ENSG00000115760.9	57448	BIRC6	-0.311914	-0.455762	-0.184843	-0.853969	0.0719907	-0.519406
ENSG00000018699.7	55622	TTC27	-0.0843117	0.245147	-0.303468	-0.906767	0.375097	-0.605118
ENSG00000049323.11	4052	LTBP1	-1.30456	-2.18523	-0.909599	-1.58971	-0.475108	-1.24966
ENSG00000152689.13	25780	RASGRP3	0.0682894	-0.0398494	-0.443977	-0.912184	0.19023	-0.678081
ENSG00000119812.14	25940	FAM98A	-0.153912	0.00801123	-0.0414067	-0.929977	-0.01123	-0.485692
ENSG00000239649.2	151325	MYADML	-0.0813274	-0.0216184	-0.0424046	-0.0884477	-0.0898459	-0.0654262
ENSG00000150938.5	51232	CRIM1	-0.840114	-1.85621	-1.4707	-2.521	-0.151165	-1.99585
ENSG00000171055.10	9637	FEZ2	-0.356775	-0.832351	-0.747424	-1.66729	0.0873677	-1.20736
ENSG00000205221.8	5212	VIT	-1.8672	-4.58268	-4.55506	-2.16393	-0.0582571	-3.3595
ENSG00000115808.7	6801	STRN	-1.35737	-1.54351	-1.01455	-1.51458	0.0862743	-1.26456
ENSG00000008869.7	54497	HEATR5B	-0.631264	-0.828864	-0.762513	-0.790968	0.0734212	-0.77674
ENSG00000055332.12	5610	EIF2AK2	-0.530024	-0.0694336	-0.0321279	-1.21782	0.0708405	-0.624975
ENSG00000138068.6	391365	SULT6B1	0.0441007	0.0692565	0.00142742	-0.0307954	-0.0383473	-0.014684
ENSG00000115816.9	10153	CEBPZ	-0.187135	-0.0880092	-0.0307163	-1.15027	0.0197855	-0.590492
ENSG00000115825.5	23683	PRKD3	-0.914905	-1.06976	-0.91092	-1.32784	0.0736269	-1.11938
ENSG00000115828.11	25797	QPCT	-2.69847	-2.09645	-2.58512	-2.09703	0.213931	-2.34107
ENSG00000163171.6	10602	CDC42EP3	-1.83677	-2.83789	-2.47949	-2.20068	-0.173774	-2.34009
ENSG00000138061.7	1545	CYP1B1	-0.157145	-1.78334	-1.74865	-1.343	0.0397525	-1.54583
ENSG00000143891.12	130589	GALM	1.7666	1.38578	1.95236	1.41838	-0.183735	1.68537
ENSG00000152147.6	79833	GEMIN6	0.482386	1.17064	0.653852	-0.0407268	0.466397	0.306563
ENSG00000163214.16	90957	DHX57	-0.471158	-0.215754	-1.1366	-1.23615	0.357969	-1.18638
ENSG00000188010.8	378464	MORN2	-0.33472	-0.0478084	-0.54663	-1.51034	0.224554	-1.02848
ENSG00000115904.8	6654	SOS1	-0.399787	-0.513917	-0.606502	-1.21394	0.283728	-0.910219
ENSG00000205111.4	344387	CDKL4	-0.28285	-0.0497464	-0.335984	-0.155837	0.0663531	-0.245911
ENSG00000011566.10	8491	MAP4K3	-0.184374	-0.309877	-0.514057	-1.14637	0.318467	-0.830213
ENSG00000138050.10	80745	THUMPD2	-0.527143	-0.29908	-0.830192	-1.2548	0.195632	-1.0425
ENSG00000183023.14	6546	SLC8A1	-1.75061	-3.49924	-1.88894	-1.40532	-0.287793	-1.64713
ENSG00000143924.14	27436	EML4	0.775668	0.974842	0.894714	0.352892	0.217382	0.623803
ENSG00000115944.10	9167	COX7A2L	0.0628164	0.148569	0.160696	-0.743279	0.280316	-0.291292
ENSG00000221300.1	692195	SNORD75	0	0	0	0.00269979	0.323274	0.00134989
ENSG00000171126.7	170850	KCNG3	-2.08983	-2.26231	-2.75424	-0.296458	0.0360688	-1.52535
ENSG00000057935.9	57504	MTA3	-0.901285	-0.864518	-1.67099	-1.90725	0.451	-1.78912
ENSG00000162881.5	165140	OXER1	3.56676	2.37215	3.35857	2.50834	-0.350855	2.93346
ENSG00000162882.10	23498	HAAO	4.58334	3.01312	4.73188	3.81146	-0.770689	4.27167
ENSG00000115970.14	63892	THADA	-0.338911	-0.184666	-0.548802	-0.566066	0.201061	-0.557434
ENSG00000152518.5	678	ZFP36L2	-0.266265	-0.937868	-0.595342	-1.08421	-0.208557	-0.839778
ENSG00000152527.9	130271	PLEKHH2	-2.24632	-3.54861	-2.55624	-2.05603	-0.345144	-2.30614
ENSG00000138036.14	51626	DYNC2LI1	-0.629847	-0.694968	-1.05897	-1.57854	0.231497	-1.31876
ENSG00000138075.7	64240	ABCG5	7.42273	7.25088	8.53984	5.41	-0.352597	6.97492
ENSG00000143921.6	64241	ABCG8	8.53776	7.91495	9.30554	5.11667	-0.288402	7.21111
ENSG00000138095.14	10128	LRPPRC	0.0616399	0.234935	0.146791	-0.787592	0.307521	-0.3204
ENSG00000138032.16	5495	PPM1B	0.266508	-0.100954	0.142189	-0.923403	0.0990623	-0.390607
ENSG00000138079.9	6519	SLC3A1	0.776583	0.0119801	3.30292	0.412196	-0.725228	1.85756
ENSG00000138078.11	9581	PREPL	-0.72	-1.0023	-0.981438	-1.90616	0.172037	-1.4438
ENSG00000138083.3	6496	SIX3	-1.27628	-0.517633	-0.846179	-0.74909	0.0438842	-0.797635
ENSG00000170577.7	10736	SIX2	-2.17937	-1.58969	-3.9239	-1.25573	0.282784	-2.58982
ENSG00000068784.8	55133	SRBD1	-0.262321	-0.286002	-0.0684369	-0.602116	0.0281597	-0.335277
ENSG00000171132.9	5581	PRKCE	-0.161301	-1.0307	-0.542966	-0.613403	0.0714335	-0.578185
ENSG00000116016.9	2034	EPAS1	0.61636	-0.779441	0.0713811	-0.424053	-0.399771	-0.176336
ENSG00000250565.2	90423	ATP6V1E2	-0.604357	-0.23021	-0.81516	-0.746364	0.323204	-0.780762
ENSG00000119729.6	23433	RHOQ	-1.12384	-1.40773	-1.71025	-2.10427	0.203883	-1.90726
ENSG00000151665.8	5281	PIGF	0.028092	0.42366	-0.0621328	-0.818807	0.330635	-0.44047
ENSG00000119878.5	9419	CRIPT	0.00363128	0.1784	0.11628	-1.13191	0.271424	-0.507817
ENSG00000171150.7	9655	SOCS5	-0.45959	-0.842499	-1.12769	-1.29794	0.294451	-1.21282
ENSG00000180398.7	90411	MCFD2	0.690892	0.59765	0.816507	0.0137983	0.14884	0.415153
ENSG00000068724.11	57217	TTC7A	-0.2374	-0.340756	-0.751787	-1.29551	0.163784	-1.02365
ENSG00000239605.4	285051	C2orf61	-0.407273	-0.30418	-0.398597	-0.158987	0.0176046	-0.278792
ENSG00000143933.12	805	CALM2	-0.427637	-0.589347	-0.703882	-1.65166	0.155363	-1.17777
ENSG00000236824.1	618	BCYRN1	-0.0132363	-0.000962805	-0.00624205	-0.76964	0.00527565	-0.387941
[truncated: 14,707 more rows]
