# Supplementary material for: HCCDB v2.0: Decompose Expression Variations by Single-cell RNA-seq and Spatial Transcriptomics in HCC
Source: Genomics Proteomics Bioinformatics. 2024 Feb 3;22(1):qzae011. doi: 10.1093/gpbjnl/qzae011 (PMC11423853; doi:10.1093/gpbjnl/qzae011)
Supplement: qzae011_Supplementary_Data [file qzae011_supplementary_data.zip › Table S5-done.xlsx]

## Sheet: Table S5
Table S5 Cell-specific metric of major cell lineages
Note: NK, natural killer.
Symbol	B cells	Endothelial cells	Hepatocyte&Malignant	Myeloid cells	NK/T cells	Plasma B cells	Stromal cells
MIR1302-10	-1.23509e-05	-1.27149e-05	-1.51483e-05	-1.53297e-05	-2.47907e-05	-1.2314e-05	-1.23676e-05
FAM138A	0	0	0	0	0	0	0
OR4F5	0	0	0	0	0	0	0
RP11-34P13.7	-0.0021869	0.00478277	-0.000439649	1.20751e-05	-0.000538933	-0.00139422	-0.000961685
RP11-34P13.8	-0.000161145	0.000115024	5.61962e-05	0.000141199	-0.00011856	-0.000160664	-0.000161362
AL627309.1	-0.0353569	-0.0286772	-0.0217554	0.113944	-0.0549936	-0.0292564	-0.00793777
RP11-34P13.14	-2.90181e-06	-2.98732e-06	1.45292e-05	-3.60169e-06	-5.82454e-06	-2.89315e-06	-2.90573e-06
RP11-34P13.9	-0.000168595	-0.000173563	0.000507138	6.79219e-05	-0.000306898	-0.000168092	-0.000168823
AP006222.2	-0.033997	0.123039	-0.0352148	0.0115813	-0.0199092	-0.100559	0.280529
RP4-669L17.10	-0.0202357	0.044341	0.0361222	-0.00258316	-0.0320011	-0.0195034	0.0361
OR4F29	0	0	0	0	0	0	0
RP4-669L17.2	0	0	0	0	0	0	0
RP5-857K21.15	-3.27989e-05	-3.37655e-05	-4.02277e-05	0.000156648	-6.58336e-05	-3.27011e-05	-3.28432e-05
RP5-857K21.1	-2.53065e-05	-2.60523e-05	-3.10383e-05	0.000120866	-5.07951e-05	-2.5231e-05	-2.53407e-05
RP5-857K21.2	-2.49665e-05	-2.57022e-05	0.000125002	-3.0988e-05	-5.01125e-05	-2.4892e-05	-2.50002e-05
RP5-857K21.3	0.000724024	-3.73361e-05	-2.5411e-05	-4.50144e-05	1.36591e-05	-3.61592e-05	-3.63164e-05
RP5-857K21.4	-0.0054422	0.0257931	0.0124539	-0.00442198	-0.0110826	-0.00613836	0.0225567
RP5-857K21.5	0	0	0	0	0	0	0
OR4F16	0	0	0	0	0	0	0
RP11-206L10.3	-0.0239007	-0.0226149	-0.0211075	0.0834501	-0.0337677	-0.0292926	-0.030339
RP11-206L10.5	-0.00049807	-0.000512745	0.000252006	-0.000529427	0.000219458	-0.000496584	-0.000498743
RP11-206L10.4	-0.000267272	-0.000275147	0.000115794	-0.000129999	0.000104418	-0.000266474	-0.000267633
RP11-206L10.2	-0.00924555	-0.0303461	-0.0143804	-0.0289049	0.0363959	-0.0168153	-0.0351681
RP11-206L10.9	0.0211788	0.0182219	0.00235665	-0.0212883	0.0035065	-0.00908026	0.0649796
AL669831.1	-3.16735e-05	9.78555e-05	0.000124592	-3.93127e-05	-6.35747e-05	-3.1579e-05	-3.17163e-05
FAM87B	-0.000795125	-0.000164918	-0.000910483	0.00204757	-0.000669519	-0.000792754	0.000315649
LINC00115	-0.00167972	-0.0101661	-0.0171556	-0.0176424	0.0258907	-0.0323189	-0.00106256
FAM41C	-0.000334958	-0.0159497	-0.00987006	0.00500383	0.00601688	-0.0225666	0.00773713
AL645608.2	-2.33038e-05	-2.39906e-05	0.000116678	-2.89243e-05	-4.67753e-05	-2.32343e-05	-2.33353e-05
RP11-54O7.16	-0.000184482	-0.000189918	-0.000226263	-0.000148353	-0.00037027	-0.000183931	0.0103816
RP11-54O7.1	0.000714521	0.00334472	-0.000676046	6.73643e-05	-0.000254276	0.000976545	0.000118179
RP11-54O7.2	-1.42623e-05	-1.46826e-05	1.46561e-05	3.7085e-05	-2.86274e-05	-1.42198e-05	-1.42816e-05
RP11-54O7.3	-0.00168007	0.00823841	-9.48034e-05	-0.00158888	-0.00318853	-0.00167506	0.0482251
SAMD11	-0.00405512	0.0124558	-0.00054399	-0.00346129	-0.00531031	0.00806792	0.0877241
AL645608.1	0	0	0	0	0	0	0
NOC2L	0.0605913	-0.0427133	0.023799	-0.142019	0.0872542	-0.137878	-0.0315128
KLHL17	-0.0209923	0.000908926	-0.0198532	-0.0170474	0.0260225	-0.0211197	-0.0021893
PLEKHN1	-0.020138	-0.0219117	-0.0123234	-0.0217877	0.0246455	0.055447	-0.0122223
C1orf170	-0.000736957	0.000694584	0.000646924	-0.000548109	-0.000132851	-0.000734759	0.000806712
RP11-54O7.17	-0.0119359	0.0207656	-0.0125078	0.0256137	-0.0145187	-0.0070335	0.0484456
HES4	-0.124031	0.536625	-0.128981	0.159575	-0.27133	-0.204461	1.42698
RP11-54O7.11	-0.000662294	-0.000681806	-0.000191105	5.8247e-05	0.000311843	-0.000660319	-0.000663189
ISG15	-0.388791	1.01785	-0.335344	0.190168	-0.185683	-0.367827	0.753871
AGRN	-0.0679256	0.680203	0.10664	-0.0781435	-0.170343	-0.0889805	0.219794
RP11-54O7.18	-0.000372708	-0.00038369	-0.000457112	-0.000398954	0.000679353	-0.000371596	-0.000373211
RNF223	-6.63885e-05	-6.83448e-05	-8.14249e-05	-8.24e-05	0.000128446	-6.61904e-05	-6.64782e-05
C1orf159	-0.0272109	0.0524036	0.0231245	-0.0325541	-0.00500007	-0.0286414	0.0331295
RP11-465B22.5	0.00853514	-0.00119148	0.00270573	-0.00143639	-0.00175882	-0.00115394	-0.00115895
RP11-465B22.8	-0.00167707	-0.00127288	0.0020558	-0.00146419	-0.00224127	-0.0010336	-0.00167933
TTLL10-AS1	-0.000404675	0.00264146	-0.000435927	-0.000265912	8.56581e-05	-0.000403467	-0.000405221
TTLL10	0.000689695	0.0196496	-0.00324304	-0.00366359	0.00128429	-0.00340646	0.000331715
TNFRSF18	-0.206958	-0.23061	-0.301372	-0.364663	0.472039	0.00353297	-0.313302
TNFRSF4	-0.327478	0.808132	-0.359763	-0.352982	0.293551	-0.0387472	-0.319984
SDF4	-0.25704	0.12677	-0.061767	-0.174096	0.143692	0.117852	-0.126549
B3GALT6	-0.015263	-0.0174775	-0.0724513	-0.0698839	0.103886	-0.0710208	-0.0954851
FAM132A	-0.00769797	0.0590125	0.000945589	-0.00480479	-0.00726572	-0.00529035	0.00952362
RP5-902P8.12	-0.000714456	-0.00188549	-0.00153462	-0.00118018	0.00213324	-0.0023326	-0.00197738
UBE2J2	-0.0806693	-0.0521533	0.0443979	-0.117023	0.0650735	-0.120165	-0.00764658
RP5-902P8.10	-0.00362379	-0.000123807	0.00676834	-0.00366153	-0.00226836	-0.0030841	0.00561036
SCNN1D	-0.0133782	0.0233391	0.051923	-0.0178201	-0.0304578	-0.0162073	0.0728569
ACAP3	-0.0265323	0.0389671	0.0601993	-0.0123539	-0.0486654	0.00519506	0.152606
PUSL1	-0.0683963	-0.0465536	0.135299	-0.0371456	-0.0496275	-0.000753779	-0.0303098
CPSF3L	-0.0774261	0.092326	0.0160669	-0.101319	0.0486338	-0.145209	0.0143082
GLTPD1	-0.0583378	0.114083	0.0838952	-0.0773012	-0.0176068	0.00568437	-0.0471597
TAS1R3	0.0197204	-0.00380615	-0.00351847	-0.00221943	-0.00201966	0.111315	-0.00377425
DVL1	-0.0544542	0.0689396	0.134516	-0.0690724	-0.0506136	-0.0284194	-0.0117301
MXRA8	-0.0180951	-0.0140247	-0.014568	-0.0220127	-0.0347688	-0.014061	0.755509
AURKAIP1	-0.510227	-0.129285	0.990025	-0.161974	-0.601713	-0.00917059	-0.0971707
CCNL2	-0.0446793	0.239811	0.0670661	-0.213086	0.0410506	-0.155913	0.136488
RP4-758J18.2	0.0114239	-0.0405945	0.0230014	-0.0844553	0.0530457	-0.0667084	-0.0655752
MRPL20	-0.405409	0.0230504	0.428963	-0.155029	-0.174002	-0.124659	0.0235072
RP4-758J18.13	0.00598281	0.00336382	0.000347091	-0.00259005	0.000891563	-0.00661724	-0.00169215
ANKRD65	-0.00557226	0.107836	0.054966	-0.00458341	-0.0497909	-0.00990599	-0.00436247
RP4-758J18.7	-1.50564e-05	7.63274e-05	5.14611e-05	-1.86878e-05	-3.02213e-05	-1.50115e-05	-1.50768e-05
TMEM88B	-1.3197e-05	-1.35859e-05	6.60759e-05	-1.63799e-05	-2.6489e-05	-1.31576e-05	-1.32148e-05
RP4-758J18.10	-0.000559225	0.00581827	0.000922405	-0.00069407	-0.00112226	-0.000557557	0.00100564
VWA1	-0.134527	1.27408	0.0833496	-0.161696	-0.253388	-0.125643	-0.0661539
ATAD3C	-0.0163095	0.0150365	-0.000583833	-0.0167185	0.00218954	0.1385	0.00580574
ATAD3B	-0.0255041	-0.00054008	0.0546963	-0.054489	0.00406467	-0.0561302	-0.0104361
ATAD3A	-0.0331192	-0.00115901	0.125071	-0.0370153	-0.0514587	-0.0470846	-0.0216177
TMEM240	-0.000699713	0.00268143	0.000433784	-0.000717272	-0.000560753	-0.000697626	0.00534004
SSU72	-0.122974	-0.211927	-0.146697	0.0139934	0.159751	-0.329813	-0.426259
AL645728.1	-0.0060998	-0.0446976	-0.0470942	-0.0473285	0.0740835	-0.0527537	-0.0550663
C1orf233	-0.0191841	-0.0175289	-0.0145109	0.022131	0.00117481	-0.0269195	-0.0180395
RP11-345P4.9	0.0182396	0.0242199	-0.0112251	-0.00653928	0.00454996	-0.0291591	0.038474
MIB2	-0.179302	-0.168043	-0.221454	-0.319268	0.384943	-0.148901	-0.181081
MMP23B	-0.102228	-0.0977902	-0.0767456	-0.118046	0.1402	-0.086383	0.13767
CDK11B	-0.0244722	0.0843732	-0.0684217	-0.077514	0.0862983	-0.117623	-0.0126503
RP11-345P4.10	-0.00190634	-0.00407029	0.00754042	-0.00403527	-0.000773065	-0.00198927	-0.00657366
SLC35E2B	-0.0171892	-0.0103177	-0.169917	-0.135977	0.199647	-0.0599921	-0.062274
RP11-345P4.7	0.000182141	-0.00574375	-0.0056142	-0.00669799	0.00945036	-0.00368	-0.00676355
CDK11A	0.0550493	-0.117587	-0.290232	-0.210593	0.347175	-0.221699	-0.23781
SLC35E2	-0.00575564	0.0349672	0.0106363	-0.0308221	0.00269083	0.000836256	0.023558
NADK	-0.0331098	-0.100192	-0.0147106	0.416911	-0.255608	-0.145926	-0.11495
GNB1	-0.153114	0.515721	-0.24618	0.220959	-0.0842673	-0.479515	0.0844151
RP1-140A9.1	-0.00213108	-0.00319693	0.00608396	-0.00446522	1.5599e-05	-0.000577014	-0.00357208
CALML6	-0.000779042	-3.3521e-05	0.00149547	-0.000354274	-0.000769102	0.00115809	0.000905424
TMEM52	-0.0183552	-0.00714061	0.0715193	-0.0213075	-0.0334909	0.0885088	-0.00809973
C1orf222	-0.00388785	0.0581175	-0.00440556	-0.00362356	-0.00461222	-0.00463705	0.00730543
RP11-547D24.1	-0.00109188	0.020642	-0.000821966	-0.00114707	-0.00195978	-0.00108862	-0.00109336
GABRD	-0.0236698	0.409235	-0.0265212	-0.0285234	-0.0454851	-0.0223806	0.0983164
RP11-547D24.3	-0.000306442	-0.000315471	0.000397292	-0.000380342	-4.99243e-06	0.00161218	-1.1335e-05
PRKCZ	-0.0733027	0.0368162	0.0533837	-0.102264	0.0355693	-0.0784316	-0.0994936
RP5-892K4.1	-0.00711486	-0.000713387	-0.015549	0.0033038	0.00845334	-0.00789595	-0.00208712
RP11-181G12.2	0.000720027	-0.00163297	-0.0027776	-0.00242352	0.00349525	-0.000178873	-0.000752143
C1orf86	-0.0992475	-0.131057	-0.0383662	0.168753	-0.0528964	-0.289355	0.0510832
AL590822.2	-0.00251415	-0.00709607	0.00722482	-0.00734147	0.00154801	0.00685973	-0.00416638
AL590822.1	-0.00826078	0.127939	-0.0106359	-0.0106291	-0.0127686	-0.0121458	0.0828004
RP11-181G12.5	-0.000241853	0.00302302	-0.000281589	-0.000300178	-0.000485408	-0.000241131	0.00610052
RP11-181G12.4	-0.00679095	-0.0011358	0.0291426	-0.00815642	-0.0130874	-0.00677074	0.00835728
SKI	-0.0897196	0.291352	0.00600341	-0.060885	-0.0239336	-0.170543	0.223537
MORN1	-0.00662256	0.00129777	0.0357524	-0.0196045	-0.0135209	-0.0089536	0.0338594
AL589739.1	-2.23852e-05	-2.30448e-05	-2.74553e-05	-2.77841e-05	1.01418e-05	-2.23184e-05	-2.24154e-05
RER1	-0.380448	-0.179828	0.360317	-0.079258	-0.140082	-0.00219931	-0.0713808
PEX10	-0.0289935	0.0439205	0.124806	-0.0266465	-0.0758465	0.0138797	0.0861288
PLCH2	-0.011097	-0.0637163	-0.0671535	-0.0813237	0.112334	-0.057584	-0.0639017
RP3-395M20.2	-0.000512039	-0.000527126	-0.000169248	0.000143734	0.000190037	-0.000510512	-0.000512731
RP3-395M20.3	0	0	0	0	0	0	0
PANK4	-0.00673689	0.0243592	-0.0239589	-0.0310727	0.0300877	-0.0303668	0.045743
HES5	-0.0123405	0.218095	-0.0136287	-0.0136834	-0.0236904	-0.0104342	0.0616467
RP3-395M20.12	-0.00331746	-0.143401	-0.216711	0.0091041	0.143648	-0.152859	0.182602
TNFRSF14	0.068082	-0.0858528	-0.439216	0.0421462	0.271286	-0.238959	-0.458246
RP3-395M20.7	-0.000759648	-0.000782028	-0.000571172	0.000495974	0.000299044	-0.000757382	-0.000760674
RP3-395M20.9	0.0434572	-2.58749e-05	-0.0126829	-0.0101695	0.0128529	0.00334489	-0.0131938
FAM213B	-0.0537507	0.109959	0.0649408	-0.0393965	-0.0291206	-0.0424691	-0.00798383
MMEL1	-0.0144522	0.0055518	0.000386026	0.0305836	-0.0197681	-0.0140781	-0.00377225
RP13-436F16.1	0	0	0	0	0	0	0
TTC34	0.00123552	-0.00184381	-0.00715874	-0.00435645	0.00810923	-0.00866298	-0.000861341
RP11-740P5.2	0	0	0	0	0	0	0
RP11-740P5.3	0	0	0	0	0	0	0
ACTRT2	0	0	0	0	0	0	0
LINC00982	-0.00390403	0.0607248	-0.00368992	-0.00494856	-0.00711877	-0.00442763	0.0387213
PRDM16	-0.00828776	0.0594995	-0.00658917	-0.0117696	-0.0138625	-0.00946814	0.0629263
RP1-163G9.2	-0.000300932	-6.62001e-05	0.0014028	-0.000334948	-0.00060397	-0.000300034	-0.000301338
RP11-22L13.1	-7.51508e-06	-7.73653e-06	-9.21722e-06	-9.32761e-06	-1.50843e-05	-7.49265e-06	-7.52523e-06
ARHGEF16	-0.00980609	0.000224617	0.0308648	-0.00753211	-0.0177239	-0.00977693	0.00472875
RP11-168F9.2	-0.000115387	8.60424e-05	0.000218884	-3.32013e-05	-0.000110494	-0.000115043	-0.000115543
MEGF6	0.00213157	0.064627	-0.0150957	-0.0108439	5.36772e-05	-0.018918	0.081465
RP11-46F15.2	-0.0016459	-0.00382203	-0.0054201	-0.00573022	0.00829404	-0.00250457	-0.00530144
TPRG1L	-0.0582447	0.052868	0.00114028	-0.0514955	0.0382572	-0.105572	-0.0991089
WRAP73	0.00601666	0.00135776	-0.10203	-0.0581885	0.105851	-0.0391912	-0.0476814
TP73	-0.000909838	-0.000344412	0.0118024	-0.00588035	-0.00374704	0.0129387	-0.00538071
RP5-1092A11.5	-0.000112618	6.45302e-05	0.000266808	-0.000101862	-0.000226039	-0.000112282	-0.00011277
RP5-1092A11.2	0	0	0	0	0	0	0
TP73-AS1	0.0114528	0.0559678	0.00628591	-0.0181099	-0.00519546	-0.0186634	0.0492659
CCDC27	-3.03376e-05	-3.12316e-05	5.14152e-06	-3.76545e-05	-6.08932e-05	-3.02471e-05	0.00142807
SMIM1	-0.0420011	-0.0782474	0.252351	-0.0576537	-0.119578	0.134493	-0.0594979
LRRC47	-0.0534003	-0.0118154	0.0539302	-0.0828278	0.0292134	-0.0834162	-0.0554739
RP1-286D6.5	0.00126094	-0.00043544	0.000299198	-0.000226062	-5.12552e-05	-0.000421715	0.000488681
CEP104	0.00472677	0.0258955	-0.0144053	-0.0737077	0.056115	-0.0734988	-0.0386252
DFFB	-0.00733415	0.0233149	-0.0195057	-0.0417091	0.0349203	-0.0115033	0.00847606
C1orf174	-0.0210281	-0.0536602	-0.117269	-0.0803258	0.141558	-0.126552	-0.0196166
LINC01134	-0.012696	-0.00587028	0.0385092	-0.00480872	-0.0187062	-0.0103461	-0.00981
RP13-614K11.1	-3.13398e-05	-3.22633e-05	0.000156911	-3.88984e-05	-6.29048e-05	-3.12463e-05	-3.13821e-05
RP13-614K11.2	0	0	0	0	0	0	0
RP5-1166F10.1	-4.03689e-05	-4.15585e-05	0.00011174	-5.01051e-05	-8.10276e-05	-4.02484e-05	0.000857943
RP1-37J18.1	0	0	0	0	0	0	0
RP1-37J18.2	-5.32595e-05	-5.48289e-05	-4.07325e-06	6.85189e-05	-0.000106901	-5.31006e-05	0.0012514
AJAP1	-0.00197331	-0.000850373	-0.00174165	-0.000537593	-0.00549363	-0.00183121	0.0497512
RP11-542C10.1	-5.27631e-05	-5.4318e-05	-6.47136e-05	-6.54886e-05	0.000102085	-5.26057e-05	-5.28344e-05
RP1-58B11.1	0	0	0	0	0	0	0
RP11-154H17.1	-0.000135435	-0.000139426	0.000371497	-0.000168099	-7.79646e-05	-0.000135031	-0.000135618
NPHP4	-0.00644895	0.025842	0.018258	0.0101334	-0.024698	-0.016299	0.0164984
KCNAB2	-0.234494	-0.375749	-0.403162	0.160419	0.230036	-0.31109	-0.374398
AL035406.1	0	0	0	0	0	0	0
CHD5	-0.00157526	-0.00017083	-0.000787712	-0.000178361	0.000749591	-0.000491388	0.000319822
RPL22	0.716356	-0.466822	-0.631096	0.0707756	0.367992	-0.759446	-0.336415
RP1-120G22.11	-0.00189389	7.23094e-05	0.00470057	-0.00126484	-0.00238954	0.005013	0.00187636
RNF207	-0.0363158	-0.00368818	0.0727495	-0.0433297	-0.0196967	0.0378367	-5.60074e-05
ICMT	-0.0598159	0.129927	0.0297218	-0.0337671	-0.0177714	-0.0560509	0.0716113
LINC00337	-0.00191032	0.00393545	0.00348378	-0.00189394	-0.0016746	0.00767903	-0.00318982
HES3	0	0	0	0	0	0	0
GPR153	-0.028642	-0.0247278	0.0460763	-0.0218751	-0.0101956	-0.0201065	0.0271319
ACOT7	-0.132902	0.119154	0.151366	-0.0749821	-0.056166	-0.121542	-0.0283821
RP1-202O8.3	-0.00521091	-0.00381749	-0.00654271	-0.0159751	0.0161517	-0.0101895	-0.000436181
HES2	0.00141975	0.0195856	-0.00295992	-0.00287053	0.000495429	0.000191224	-0.000730858
ESPN	-0.14478	-0.108406	0.561081	-0.177166	-0.247688	-0.145202	-0.09945
RP1-202O8.2	-2.01192e-05	-2.07121e-05	0.000100734	-2.49717e-05	-4.03832e-05	-2.00592e-05	-2.01464e-05
TNFRSF25	-0.264972	-0.0620227	-0.258099	-0.321507	0.405969	-0.241271	-0.251026
PLEKHG5	-0.0139703	0.184405	-0.00776121	-0.00446609	-0.0231941	-0.00761341	-0.0028887
NOL9	0.0205114	0.0636083	-0.02289	-0.065256	0.0473467	-0.0687938	-0.0255844
TAS1R1	-0.000625345	0.00277248	0.00140019	-0.000584169	-0.00120272	-0.00062348	0.00251617
ZBTB48	-0.0246506	-0.0051604	0.00239273	-0.0247013	0.0185158	-0.0715868	0.00374305
KLHL21	-0.0752169	-0.0452475	0.0438587	0.00190818	-0.0139675	-0.0413803	-0.0325001
PHF13	-0.0166081	0.0154998	0.0365192	-0.0151307	-0.017702	-0.020681	0.0470543
THAP3	-0.0288641	0.0605475	0.00396802	-0.0683356	0.0263779	-0.0431017	0.131599
DNAJC11	-0.0218581	0.0740564	0.124849	-0.060947	-0.054692	-0.0610916	0.0356729
RP11-242F24.1	0.00071031	-0.000644931	-0.000488708	-0.000168422	0.000557977	-0.000624605	-0.00062732
RP11-312B8.1	0.00467799	-0.000411623	0.00103812	-0.000239983	-0.000484782	-0.00150112	-0.00196553
CAMTA1	-0.325901	0.748981	0.456221	-0.000269341	-0.529962	-0.186706	0.859142
RP11-334N17.1	-9.42523e-06	-9.70298e-06	4.71913e-05	-1.16985e-05	-1.89184e-05	-9.39711e-06	-9.43796e-06
RP3-453P22.2	-6.01364e-06	-6.19086e-06	3.01099e-05	-7.46405e-06	-1.20706e-05	-5.9957e-06	-6.02177e-06
RP4-549F15.1	-1.20553e-05	0.000275991	-1.47858e-05	-1.49629e-05	-2.41975e-05	-1.20194e-05	-1.20716e-05
RP11-338N10.1	-2.21197e-05	-2.27715e-05	-2.71297e-05	-2.74546e-05	-4.43984e-05	-2.20537e-05	-2.21495e-05
RP11-338N10.2	0.000802395	0.000443077	-0.000154641	7.03535e-05	-5.33481e-05	-0.000125708	-0.000126255
RP11-338N10.3	-0.000125751	0.000265367	-0.000154231	-0.000156078	3.28821e-05	-0.000125376	0.00215781
VAMP3	-0.253875	0.595559	-0.0781413	0.276326	-0.256694	-0.227234	0.272533
PER3	-0.140237	0.272857	0.283312	-0.07856	-0.206464	-0.149658	0.328313
RP3-467L1.4	-0.00169353	-0.0007563	-0.00240994	-0.00228063	0.0036897	-0.00380257	-0.00381908
UTS2	-0.0776703	-0.110091	-0.13731	-0.118376	0.196803	-0.124601	-0.126652
TNFRSF9	-0.141145	-0.136736	-0.163958	-0.167723	0.252645	-0.136525	-0.142827
PARK7	-0.455473	-0.052907	0.365619	-0.291115	-0.0389275	-0.379687	0.280957
ERRFI1	-0.998383	-0.241696	2.27429	-1.09792	-1.493	-0.962088	0.131162
RP11-431K24.1	-0.0273246	-0.0118578	0.109665	-0.0368487	-0.0494849	-0.0320735	0.0552324
RP11-431K24.3	-0.000762774	-0.000659841	0.00359986	-0.000819503	-0.00153064	-0.000760499	-0.000253871
RP11-431K24.4	-0.000404691	-0.000416615	-0.000496337	0.0013239	-0.000413639	-0.000403484	-0.000405237
SLC45A1	-0.00971337	0.0805115	-0.00367702	-0.01072	-0.00603654	-0.0108158	0.04305
RERE	0.136951	0.939904	0.235735	-0.140416	-0.382262	-0.336729	0.673493
RP5-1115A15.1	0.00243593	0.00248833	-0.00587826	0.00228175	0.00172242	-0.00526699	0.00373133
RP4-633I8.4	0.00386888	-0.000333208	-0.000319413	-0.000263042	0.000240941	-0.000322705	-0.000324108
ENO1	-0.830821	-0.649332	0.779961	0.0507989	-0.40753	-1.04798	-0.715582
ENO1-AS1	0.0170011	-0.00785961	0.00361733	-0.0101583	0.00596756	-0.00434814	-0.0156075
CA6	-0.00103009	0.00203171	0.000637831	-0.00127842	0.000229319	-0.00102702	-0.00103148
SLC2A7	-0.000333135	0.00131488	-5.10022e-05	-0.000413471	0.000145137	-0.000332141	-0.000333585
SLC2A5	0.0366378	-0.0189052	0.00202517	0.0501157	-0.0377031	0.094849	-0.00977082
GPR157	0.0102469	-0.0259106	0.0415016	0.0202977	-0.0352123	-0.038496	-0.018846
RP3-510D11.1	-0.000137405	0.00345439	0.00128809	-0.000659039	-0.00119169	-0.000987007	0.00437837
RP3-510D11.2	-0.00864484	0.0353651	0.014648	-0.00758435	-0.0109136	-0.00110154	0.0163414
H6PD	-0.129215	-0.0606401	0.432087	-0.109028	-0.200143	-0.230716	-0.0677254
SPSB1	-0.0838444	0.19682	0.268412	-0.111846	-0.147856	-0.0160988	0.10902
RP13-392I16.1	-0.000494166	-0.000508726	0.00247258	-0.000613327	-0.000991725	-0.000492692	-0.000494834
SLC25A33	-0.0177662	-0.108076	0.371062	-0.0204154	-0.214182	-0.144698	-0.0466904
TMEM201	0.00161416	0.0279361	0.0241715	-0.0119106	-0.0125354	-0.0139712	0.0122642
PIK3CD	-0.0658046	-0.283407	-0.332709	0.0719823	0.224201	-0.278997	-0.265297
C1orf200	0.00642257	-0.00389943	-0.00430617	0.00314969	0.00132189	-0.00377666	-0.00306731
RP11-558F24.4	-0.00151429	-0.010563	0.00527255	-0.0121906	-0.00399475	0.167735	0.0278534
CLSTN1	-0.0837832	0.34666	-0.107457	-0.216568	0.143481	-0.189513	0.0776089
CTNNBIP1	-0.159298	0.0721265	-0.0173955	0.106768	-0.0533629	-0.134148	-0.114831
RP11-84A14.5	-0.000170391	-0.000175412	0.000280921	0.000104105	-0.0001869	-0.000169883	-0.000170621
LZIC	-0.0985039	-0.0658371	0.0321894	-0.0147316	0.0173572	-0.238436	-0.0253395
NMNAT1	-0.00716148	0.0850869	0.0173371	0.0242781	-0.0439738	-0.041635	0.018554
RBP7	-0.733004	3.08548	-0.827272	0.501622	-1.23893	-0.727872	-0.582833
UBE4B	-0.0914826	0.192846	0.124202	-0.0613261	-0.0824084	-0.0925968	0.108392
KIF1B	-0.181128	0.288295	0.184865	0.0969315	-0.237635	-0.189663	0.0932992
PGD	-0.262071	-0.275806	0.229996	0.597089	-0.514327	-0.219182	-0.22885
RP4-736L20.3	-0.000529139	-0.000462607	-0.000265531	-0.000594652	0.000688131	-0.000527561	-0.000529854
APITD1	-0.024387	0.0282621	0.0678718	-0.0358585	-0.0265548	-0.0105641	0.0502917
APITD1-CORT	0.000835406	0.000398933	0.00263212	-0.00117767	-0.00114611	0.00290229	0.000228747
CORT	-0.000274317	0.000366277	-0.000145147	-0.000194704	1.68639e-05	-0.000273499	0.00271812
DFFA	0.00578666	0.0841698	0.144142	-0.109597	-0.0349183	-0.1408	0.02855
RP5-1113E3.3	0.00041245	-0.000162711	-0.000499029	-0.000368478	0.000622107	-0.000528048	-0.000530343
PEX14	-0.0887768	0.0420749	0.200481	-0.12766	-0.0624217	-0.0519913	0.0607773
CASZ1	0.00831875	-0.00551568	-0.0313409	-0.0788124	0.0697755	-0.0684434	-0.0647499
RP4-734G22.3	-0.000665592	-0.0012145	-0.000721366	-0.00130167	0.00162143	-0.000537516	-0.000625879
C1orf127	-0.00190029	-0.00158843	-0.000458932	0.00613766	-0.00330396	-0.00189463	0.000693815
TARDBP	0.0207473	0.141764	-0.0393732	-0.0943685	0.0685178	-0.229483	0.00529685
MASP2	-0.31262	-0.153399	1.18355	-0.402754	-0.628527	-0.272765	-0.173988
RP4-635E18.8	0.00805416	0.0104305	-0.0233102	-0.0193094	0.0260452	-0.0189936	-0.00872305
SRM	-0.0178468	-0.159856	0.0779748	-0.199883	0.0647154	0.709503	-0.0518441
EXOSC10	0.019796	0.0733365	-0.0344245	-0.0553327	0.0444559	-0.105799	0.0352156
RP4-635E18.7	-0.000181751	0.00243857	5.18777e-05	-0.004359	0.0025576	-0.00162308	-0.00352947
RP4-635E18.6	-0.00576522	0.0029997	0.0162122	0.000390452	-0.0104701	-0.00189734	-0.00122352
MTOR	-0.0621234	0.0386525	0.116825	-0.0858758	-0.0243614	-0.0834345	0.0426544
MTOR-AS1	-0.000199124	-0.000204992	0.000421387	-0.000247146	-3.57019e-05	-0.00019853	-0.000199393
ANGPTL7	-0.000605615	-0.000623458	-1.32034e-05	-0.000636417	0.000423238	-0.000603809	0.00271676
UBIAD1	0.016618	-0.0440804	0.0699815	-0.0846771	0.0178699	-0.0672293	0.0210862
PTCHD2	-0.00206583	-0.00240364	0.0067292	-0.00342994	-0.00126893	-0.00379484	-0.00038285
RP1-69M21.2	-9.09725e-05	-9.36533e-05	0.000344169	-0.000112913	-0.000112216	-9.07011e-05	-9.10954e-05
FBXO2	-0.11244	-0.168769	0.261803	-0.242183	0.0250995	-0.115834	-0.164515
FBXO44	-0.0282046	-0.154371	-0.036634	-0.200583	0.185798	-0.0648533	-0.118305
FBXO6	-0.167214	-0.166289	0.0286077	-0.0189341	0.0474585	-0.0829994	-0.221676
MAD2L2	-0.227423	-0.103786	0.237196	-0.0776959	-0.0643207	-0.120091	-0.104695
DRAXIN	-0.0184703	-0.0158655	-0.0350375	-0.0257583	0.0452636	-0.0213438	-0.0279379
AGTRAP	-0.549282	-0.128342	-0.467093	0.453253	0.0395616	-0.579667	-0.427766
C1orf167	-0.00402013	0.0400338	-0.00321531	-0.00345345	-0.00651792	0.0400063	0.0388106
RP11-56N19.5	-0.000127767	-0.000131531	-0.000156704	-8.11747e-06	0.000148628	-0.000127385	-0.000127939
MTHFR	0.14082	0.175084	-0.0601755	0.109492	-0.0730191	-0.111821	0.0423308
CLCN6	0.0707561	0.0896745	0.00567675	0.0460511	-0.055378	-0.0507383	0.0460016
NPPA-AS1	0.0144854	0.00962896	0.00224593	0.00801802	-0.00897105	-0.00663492	0.000957415
NPPA	-0.000641943	-3.57678e-05	-0.000334187	-0.000326143	-0.00116609	-0.000640028	0.026017
NPPB	-0.000353652	-0.000364072	0.00176986	-0.000438935	-0.000709766	-0.000352597	-0.00035413
KIAA2013	-0.0811885	0.0482427	0.0956661	-0.00583876	-0.0480485	-0.101344	-0.132936
PLOD1	-0.214474	0.358626	0.4026	-0.0371651	-0.333723	-0.113801	0.428209
MFN2	-0.0601578	-0.000732079	0.109584	0.0464359	-0.0947519	-0.109168	0.020236
MIIP	0.0290642	-0.0899605	-0.0275853	0.0710849	-0.00888187	-0.151469	-0.0071111
TNFRSF8	-0.0205621	-0.00931253	-0.0263814	0.0895998	-0.0383246	-0.0207711	-0.0166323
TNFRSF1B	-0.539436	-0.648861	-1.10698	0.837008	0.101247	-1.00499	-0.829069
VPS13D	-0.0629946	0.353507	0.0502465	-0.0990569	-0.0557367	-0.19673	0.289796
RP5-888M10.2	-0.000384646	-0.000395979	0.00138668	-0.000269645	-0.000567448	-0.000383499	-0.000385166
DHRS3	-0.521321	0.498169	0.349166	-0.296733	-0.0925572	-0.520089	-0.223311
RP11-474O21.5	-0.00429917	0.000720928	0.00128005	-0.00272908	0.00121811	-0.0037428	0.00155303
AADACL4	-1.28399e-05	-1.32183e-05	6.42881e-05	-1.59367e-05	-2.57723e-05	-1.28016e-05	-1.28573e-05
AADACL3	-9.76527e-06	-1.0053e-05	4.88938e-05	-1.21205e-05	-1.96009e-05	-9.73613e-06	-9.77846e-06
C1orf158	-0.000419226	0.000262632	0.00117235	-0.00027791	-0.000808662	-0.000417975	0.00397448
PRAMEF12	0	0	0	0	0	0	0
PRAMEF1	0	0	0	0	0	0	0
RP5-845O24.8	0	0	0	0	0	0	0
PRAMEF11	-6.30008e-05	0.000350503	5.79101e-05	6.59286e-05	-0.000126453	-6.28129e-05	-6.30859e-05
HNRNPCL1	-0.000272783	-0.00028082	-0.00033456	-0.000179375	0.00042346	-0.000271969	-0.000273151
PRAMEF2	-2.73769e-05	-2.81837e-05	0.000137071	-3.39798e-05	-5.49508e-05	-2.72953e-05	-2.74139e-05
PRAMEF4	-0.00259877	-0.00261073	0.0127716	-0.00305291	-0.00521156	-0.00259103	-0.00260228
PRAMEF10	-0.000109553	-0.000112781	0.000548446	-0.000135974	-0.000219887	-0.000109226	-0.000109701
PRAMEF7	-1.53338e-05	-1.57856e-05	7.67742e-05	-1.9032e-05	-3.07779e-05	-1.5288e-05	-1.53545e-05
PRAMEF6	-0.000712992	0.00158567	0.00206988	-0.000533701	-0.00143077	-0.000710865	0.00184406
PRAMEF22	0	0	0	0	0	0	0
WI2-3308P17.2	0	0	0	0	0	0	0
RP13-221M14.2	0	0	0	0	0	0	0
PRAMEF26	-1.62155e-05	-1.66933e-05	8.11887e-05	-2.01264e-05	-3.25477e-05	-1.61671e-05	-1.62374e-05
PRAMEF3	0	0	0	0	0	0	0
PRAMEF5	0	0	0	0	0	0	0
PRAMEF8	0	0	0	0	0	0	0
PRAMEF9	0	0	0	0	0	0	0
RP11-219C24.10	0	0	0	0	0	0	0
PRAMEF13	-0.000500613	-0.000515362	0.00250481	-0.000621328	-0.00100466	-0.000499119	-0.000501289
PRAMEF18	0	0	0	0	0	0	0
PRAMEF16	0	0	0	0	0	0	0
PRAMEF21	0	0	0	0	0	0	0
PRAMEF15	0	0	0	0	0	0	0
PRAMEF14	0	0	0	0	0	0	0
PRAMEF19	-2.49207e-05	-2.56551e-05	0.000124773	-3.09312e-05	-5.00207e-05	-2.48464e-05	-2.49544e-05
PRAMEF17	0	0	0	0	0	0	0
PRAMEF20	0	0	0	0	0	0	0
LRRC38	-0.000277631	0.00214658	0.000518763	-0.000249864	-0.00055721	-0.000276803	-0.000278006
RP4-597A16.2	0	0	0	0	0	0	0
PDPN	-0.00861085	0.00509113	-0.00954668	-0.00132617	-0.0169882	-0.00783566	0.333976
CTA-520D8.2	0	0	0	0	0	0	0
PRDM2	0.855519	-0.171953	-0.4059	-0.217549	0.353045	-0.176619	-0.214235
RP11-344F13.1	0	0	0	0	0	0	0
RP4-704D23.1	-0.00129405	-0.00133216	0.00573051	-0.00126674	-0.002351	-0.00129019	-0.00129579
KAZN	-0.0764941	0.529893	-0.063768	-0.0778815	-0.140366	-0.0771276	1.31822
TMEM51	-0.086659	0.16247	0.00119724	0.168704	-0.169681	-0.0671205	0.410687
C1orf195	-0.0001285	0.000895147	0.000299206	-8.57419e-05	-0.000257916	-0.000128117	-0.000128674
FHAD1	-0.0114402	0.00379373	0.00123873	0.0111116	-0.00913225	-0.0100987	0.018911
RP3-467K16.2	-0.00170623	0.000976472	-0.00163557	0.000247661	0.000984776	-0.00112761	-0.00170854
RP3-467K16.7	-1.86304e-05	0.00016678	-2.28501e-05	4.22093e-05	-3.73948e-05	-1.85748e-05	-1.86555e-05
RP3-467K16.4	-0.00976189	-0.0100486	-0.00609901	-0.00850332	0.0125914	-0.00954031	-0.00691438
EFHD2	-0.815821	-0.941331	-0.964807	0.453392	0.414176	-0.920203	-1.15761
CTRC	-0.00173345	-0.00225874	-0.00132533	0.000722059	0.000870802	-0.00267663	0.00177304
CELA2A	-0.000823427	0.000147142	-0.000480759	-0.000700069	0.000865818	-0.00044293	-0.000824539
CELA2B	-0.000164767	-0.000169623	0.000108818	-0.000204504	-0.000154257	-0.000164276	0.00417512
CASP9	0.0217638	-0.0146532	0.00763024	0.0375184	-0.030424	-0.0374268	0.0408898
DNAJC16	0.0514427	0.105019	0.0212146	-0.0362745	-0.0123514	-0.0779464	0.0234592
RP4-680D5.8	0.000527306	-0.00413511	0.0146703	-0.00476188	-0.00521441	-0.000849533	-0.00402233
AGMAT	-0.0475619	-0.0976277	0.35171	-0.129063	-0.128433	-0.0800538	-0.0918255
RP4-680D5.2	0.00261357	0.00321501	7.00479e-05	-0.00147598	0.000241725	0.000950209	-0.00132537
DDI2	-0.00644684	0.0664569	0.335609	-0.0697733	-0.187322	-0.189616	-0.0563709
RSC1A1	0	0	0	0	0	0	0
RP4-680D5.9	0.000840058	-0.000303486	-0.000240741	0.000722549	-0.000285511	-0.00029392	-0.000295198
PLEKHM2	0.0286927	0.102251	-0.0509379	0.0874069	-0.0377194	-0.144433	-0.039257
RP11-288I21.1	-0.000543459	-0.00055947	0.00167479	-0.000674503	-0.000961669	-0.000541837	0.00523347
SLC25A34	0.0100861	0.0169008	0.00817575	0.00176093	-0.0103732	-0.00646248	0.010312
RP11-169K16.4	-0.00393124	0.066895	-0.00322562	-0.00465405	-0.00770174	-0.00391953	0.0292966
TMEM82	-0.0341217	-0.0229638	0.149042	-0.0373577	-0.0642982	-0.0320056	-0.023165
FBLIM1	-0.040594	0.256071	0.0365042	-0.0674524	-0.0946314	-0.0721116	0.830341
RP11-169K16.9	0.0263621	-0.0568691	-0.040025	-0.0439491	0.0706987	-0.135916	-0.0571726
SPEN	0.121874	0.00457416	-0.128862	-0.00367338	0.0783752	-0.253647	-0.0229616
ZBTB17	0.0423169	0.00881788	-0.0124854	-0.0217147	0.0188343	-0.0775066	0.0334857
C1orf64	-0.00495377	-0.0049574	0.0375658	-0.0104618	-0.0151454	-0.0054521	-0.00839963
RP11-5P18.5	-3.49351e-06	-3.59646e-06	1.74919e-05	-4.3361e-06	-7.01221e-06	-3.48309e-06	-3.49823e-06
HSPB7	-0.00304662	0.000346809	-0.0020863	-0.00357209	-0.00604514	-0.00303754	0.149317
CLCNKA	-0.000807163	-0.000445965	0.00327248	-0.00100177	-0.00128502	-0.000804756	-6.53206e-05
CLCNKB	-0.000253499	-9.13934e-05	0.0011284	-0.000314632	-0.00050878	-0.000252742	-0.000253841
FAM131C	-0.00269692	-0.00277632	-0.00039028	-0.00314533	0.00274265	-0.00268888	0.00245792
EPHA2	-0.0279442	0.292098	0.0071163	-0.0184612	-0.0577285	-0.0142448	0.191684
RP11-276H7.2	-0.000529587	0.00210719	0.00100637	-0.000190153	-0.000826522	-0.000528007	-0.000530302
RP11-276H7.3	-0.000273729	0.000144961	0.000643821	-0.000274154	-0.000498871	-0.000272913	0.00218738
ARHGEF19-AS1	-0.000151116	-0.000155569	-0.000185342	-0.000187561	0.000292367	-0.000150666	-0.000151321
ARHGEF19	-0.0260719	0.0056338	-0.0301638	-0.0223181	0.0343884	-0.00361061	0.000190802
C1orf134	0.00577376	-0.000798697	-0.000679081	-0.0019244	0.00170815	-0.00177034	-0.00248199
RSG1	-0.0083432	-0.00583413	0.00259952	-0.00749541	0.00503776	-0.00533579	-0.0027278
FBXO42	-0.0420409	0.125009	0.0737545	-0.0680831	-0.0389492	-0.1317	0.165573
SZRD1	-0.041814	0.117736	-0.0680138	-0.0569766	0.0656336	-0.288133	0.132618
SPATA21	0.00330047	0.00148765	0.0131273	-0.00720469	-0.00435862	-0.00295837	-0.000784679
NECAP2	-0.0655773	0.526799	-0.374351	0.0257074	0.132763	-0.381917	-0.188478
RP4-798A10.2	0.00492043	0.0285314	-0.0154399	0.00021058	0.00569001	-0.0143744	-0.00700041
RP4-798A10.7	0.00463069	-0.017256	0.0114499	-0.029958	0.0166814	-0.0180228	-0.016126
RP4-798A10.4	-0.00312622	4.32286e-05	0.0111248	-0.00327944	-0.0044876	-0.0031169	-0.00113282
U1	0.000683043	0.000760036	-0.000669456	-0.000682712	0.000615981	-0.000608085	0.00192367
FAM231B	-3.13116e-05	-3.22343e-05	-3.84035e-05	-3.88634e-05	6.05813e-05	-3.12182e-05	-3.13539e-05
NBPF1	-0.0493313	0.144077	0.101396	0.0476504	-0.120153	-0.129863	0.0754285
RP5-1182A14.5	-0.00145847	-0.000686182	0.00502485	-0.00167908	-0.00171117	-0.00145412	-0.00146044
CROCCP2	-0.0705846	0.0229884	0.0272613	-0.124491	0.0700638	-0.129714	-0.0498977
FAM231A	0	0	0	0	0	0	0
FAM231C	0	0	0	0	0	0	0
CROCC	-0.0492948	0.0987424	-0.0243434	-0.0844193	0.0515131	-0.0685183	0.0567614
RP11-108M9.1	-5.17014e-06	-5.32249e-06	2.58866e-05	-6.4171e-06	-1.03775e-05	-5.15471e-06	-5.17712e-06
RP11-108M9.2	0	0	0	0	0	0	0
U1.1	0.00163925	-0.00114015	0.00307701	-0.00132452	-0.001171	-0.00110422	0.00268516
RP11-108M9.4	-0.0880584	0.0697837	0.325901	0.0106399	-0.221437	-0.205426	-0.0438092
RP11-108M9.6	-0.0291971	-0.00130904	-0.0332733	-0.0597326	0.0663421	-0.0422183	-0.0405552
MFAP2	-0.0130383	0.0681476	0.0205412	-0.0155468	-0.0245396	-0.00694643	0.161626
RP1-37C10.3	-0.000239775	-0.000246841	0.00022859	-0.0002976	-0.000424339	-0.00023906	0.00770144
ATP13A2	-0.0458477	0.0509918	-0.0887245	0.00539988	0.0543103	-0.0823523	-0.0793996
SDHB	-0.253455	-0.0678857	0.447557	0.145472	-0.374135	-0.269277	0.0240427
PADI2	-0.0304274	-0.0281833	-0.0356414	0.138064	-0.060937	-0.0301929	-0.0270377
RP11-380J14.1	-1.05625e-05	-1.08738e-05	5.28855e-05	-1.311e-05	-2.12011e-05	-1.0531e-05	-1.05768e-05
PADI1	-0.0003714	-0.000382343	0.000995531	-0.000460962	-0.000252965	-0.000370292	-0.000371902
PADI3	-0.00109744	-0.000539353	0.00402385	-0.00118885	-0.00154237	-0.000510302	-0.00063936
PADI4	-0.013619	-0.0829582	-0.0975139	0.311701	-0.134332	-0.0645337	-0.0764249
AC004824.2	-0.000496524	0.000496466	-0.000237496	-0.000184459	0.000276805	-0.000495043	-0.000497194
RP1-20B21.4	-2.14918e-06	-2.21252e-06	-2.63597e-06	1.0265e-05	-4.31386e-06	-2.14277e-06	-2.15209e-06
RCC2	0.0831396	0.0538318	-0.100847	0.0965106	-0.00460462	-0.151987	-0.0886235
ARHGEF10L	-0.13491	-0.0942597	0.42691	-0.0337747	-0.264326	-0.14095	0.153522
RP11-473A10.2	-0.000151492	0.000439797	0.000462053	-5.17646e-05	-0.00030406	-0.00015104	-0.000151697
ACTL8	-0.0321644	-0.0303063	0.13956	-0.0339937	-0.0587122	-0.031398	-0.0255027
RP11-174G17.2	0	0	0	0	0	0	0
IGSF21	-0.0483714	-0.0512649	-0.0612703	0.226859	-0.100809	-0.0522677	-0.0409192
RP11-174G17	-4.04519e-05	-4.16439e-05	0.00020253	-5.02082e-05	-8.11943e-05	-4.03312e-05	-4.05065e-05
RP11-422P22.1	-4.57683e-05	0.00104754	-5.61346e-05	-5.68068e-05	-9.18652e-05	-4.56318e-05	-4.58302e-05
KLHDC7A	-0.00291691	-0.000760392	0.011416	-0.00350999	-0.00462257	-0.00290822	-0.00201859
PAX7	-0.000221109	0.00112443	0.000716299	-0.000274432	-0.000443777	-0.000220449	-0.000221407
TAS1R2	0	0	0	0	0	0	0
RP13-279N23.2	-0.000889941	0.00127283	0.00335544	-0.0011045	-0.00178574	-0.000887287	0.00257429
ALDH4A1	-0.127963	-0.0695416	0.470887	-0.126856	-0.21921	-0.102332	-0.0608609
IFFO2	-0.0490745	-0.00299899	-0.0605965	-0.0879518	0.102062	-0.0641049	-0.0448795
UBR4	-0.102136	0.11877	0.084764	0.0157454	-0.0683891	-0.252417	-0.0393997
RP1-43E13.2	-0.0133076	0.0348952	0.00453052	-0.0141684	-0.00427133	0.0520358	0.0255293
EMC1	-0.043048	0.0415978	0.0506422	-0.043518	-0.00738512	-0.062409	0.0211812
MRTO4	0.0461708	0.00182378	0.145789	-0.0788685	-0.04347	-0.115972	0.0277622
AKR7A3	-0.211875	-0.148391	0.830648	-0.258769	-0.403239	-0.215838	-0.143602
AKR7A2	-0.125293	-0.103122	0.235209	-0.080826	-0.0664658	-0.225746	-0.0787702
PQLC2	-0.0404827	0.0223588	0.142721	0.0019834	-0.0926925	-0.0351323	-0.0239733
CAPZB	-0.38515	-0.13824	-0.649317	0.296309	0.233775	-1.127	-0.00505761
RP5-1056L3.1	-0.00020844	5.93084e-05	0.000552294	-0.000258708	-0.000279261	-0.000207818	-0.000208721
MINOS1-NBL1	-0.00156827	0.00229314	0.000933644	0.00133235	-0.00178956	-0.00190152	0.00237001
MINOS1	-0.463382	0.109094	0.298204	0.240382	-0.357395	-0.658861	0.334817
NBL1	-0.0799296	0.180029	-0.0786245	-0.087741	0.0353562	-0.0857354	0.602879
HTR6	-0.000212276	0.00190863	-0.000156327	-0.000263469	-0.000259739	-0.000211643	0.00377571
TMCO4	0.00368386	-0.0156538	0.00776899	-0.0606232	0.0354815	-0.032881	-0.0102695
RNF186	-0.00174889	-0.00157356	0.0080289	-0.00166639	-0.0034271	-0.00174367	-0.00175125
RP11-91K11.2	-2.01042e-05	-2.06967e-05	-2.46578e-05	-2.49531e-05	3.88976e-05	-2.00443e-05	-2.01314e-05
OTUD3	0.016537	-0.000291096	-0.0128665	-0.0448964	0.0377987	-0.0489562	0.00561095
PLA2G2E	0	0	0	0	0	0	0
PLA2G2A	-0.20414	-0.20594	0.779273	-0.245298	-0.370019	-0.182647	0.0205081
PLA2G5	-0.0694799	0.0192247	-0.0751543	-0.0838879	-0.137471	-0.0639078	1.91072
PLA2G2D	0.0110999	-0.00451481	-0.00846866	0.0199309	-0.0129186	0.117305	-0.00680678
PLA2G2F	-4.2117e-05	-4.33581e-05	-5.16563e-05	1.18582e-05	-8.45365e-05	-4.19914e-05	0.00190631
RP3-340N1.2	-0.00249818	0.000721625	0.00699417	0.000772959	-0.0049136	-0.00249073	0.00220359
PLA2G2C	-0.00131155	-0.00196345	-0.00240271	0.00362823	-0.000223755	-0.00199731	-0.00200599
UBXN10-AS1	-0.0248374	-0.0285984	-0.0186861	-0.0216312	0.0345127	-0.0270374	-0.0183522
UBXN10	-0.0109837	-0.0109624	0.036574	-0.0112347	-0.0128415	-0.0134597	-0.000244093
RP3-340N1.6	0	0	0	0	0	0	0
VWA5B1	-0.00066051	-0.00067997	0.00254836	-0.000794799	-0.000863304	-0.00065854	-0.000661402
RP4-745E8.2	-0.00102647	-0.00105671	-0.000989138	-0.00127393	0.00181487	-0.00102341	-0.00102786
LINC01141	-0.00051648	-3.0395e-05	0.00219401	-0.000641021	-0.0010365	-0.00051494	-0.000517178
RP4-749H3.2	0	0	0	0	0	0	0
CAMK2N1	-0.303433	-0.280225	0.613515	-0.395815	-0.284038	-0.288445	1.40609
MUL1	-0.0194949	0.0664472	0.0187908	-0.0353771	-0.00218889	-0.0377457	0.078439
FAM43B	-0.000305417	0.00285143	-0.000342608	-0.00037907	-0.000612971	-0.000304506	0.0100616
CDA	-0.266874	0.387749	0.00864917	0.63179	-0.505448	-0.272535	-0.2554
PINK1	-0.180289	0.618393	0.190697	-0.0499921	-0.208844	-0.0164297	0.0357951
PINK1-AS	-0.00718168	0.00542958	-0.00411707	-0.00681592	0.00586206	-0.00224475	0.00661606
DDOST	-0.267455	-0.11639	0.150237	-0.18175	0.0170022	0.654905	-0.0791127
KIF17	-0.0322057	0.254646	0.044476	-0.006217	-0.0694785	-0.03593	0.0536187
SH2D5	-0.000304311	0.00169641	-0.000268898	0.000193101	-0.000182431	-0.000303403	-0.000304722
RP5-930J4.2	-0.000102643	-0.000105668	-0.000125891	7.71485e-05	6.45904e-05	-0.000102337	-0.000102782
HP1BP3	-0.118767	0.203496	-0.284362	-0.366251	0.369604	-0.455109	0.185557
RP5-930J4.4	0.00185987	-0.000408893	-0.00556699	-0.00609618	0.00804854	-0.0040583	-0.00575163
EIF4G3	-0.052681	0.956177	-0.0275233	-0.0989715	-0.176805	-0.241827	0.475257
ECE1	-0.0621354	0.866314	0.175338	-0.0637471	-0.283878	-0.0397349	0.341613
RP3-329E20.2	-0.000381153	0.00509078	-0.000235611	-0.000235065	-0.000469907	-0.000380016	-0.000381668
RP5-1071N3.1	0.00735062	-0.00103647	-0.0017711	-0.00151568	0.0019552	0.000286097	-0.00163824
RP11-293F5.1	-2.90251e-05	-2.98804e-05	0.000145322	-3.60254e-05	-5.82588e-05	-2.89385e-05	-2.90643e-05
NBPF3	-0.00776202	0.0266173	-0.0143091	-0.0248921	0.0167039	-0.0255422	0.0810719
ALPL	-0.0509189	0.36664	0.00393684	0.093369	-0.127611	-0.061117	0.0101587
RP11-63N8.3	-0.000791344	-0.000814658	0.00165539	0.00116916	-0.00153952	-0.000788984	-0.000792413
RAP1GAP	-0.0268969	-0.0236982	0.121543	-0.035529	-0.0538064	-0.0234316	-0.0120151
USP48	0.000685203	0.174148	-0.0597377	-0.0803301	0.0442818	0.173737	0.0183824
LDLRAD2	0.00173771	0.039909	-0.00462498	0.00200142	-0.00610186	0.01236	0.00633495
HSPG2	-0.45298	3.11551	-0.451368	-0.514397	-0.789731	-0.406276	0.0102008
CELA3B	-0.00694845	-0.0071527	0.0307186	-0.00627142	-0.013278	-0.00342566	-0.00695781
CELA3A	-0.0522981	-0.0535179	0.220279	-0.0498909	-0.0967943	-0.0284228	-0.0514998
RP1-224A6.3	-0.00336431	-0.00194675	-0.000417284	-0.00145429	0.00155226	0.0102756	-0.00427335
LINC00339	-0.00399805	-0.00895546	-0.0357942	-0.0196314	0.0402539	-0.0339901	-0.030861
CDC42	-0.18811	0.324767	-0.797805	0.360919	0.163294	-0.910723	-0.110946
RP1-224A6.9	-0.000809534	0.00569547	-0.00277056	0.000205587	0.00103876	-0.00211979	-0.00297828
WNT4	-0.00351596	0.000877294	0.0132878	-0.00493782	-0.00795517	0.039731	0.0137094
ZBTB40	0.017062	0.0151589	-0.0459812	-0.0689994	0.0692254	0.00982729	-0.0297596
EPHA8	-0.00016629	0.00107395	-0.000169403	0.000447553	-0.00033376	-0.000165794	-0.000166515
C1QA	-2.00617	-1.88292	-2.27525	4.06041	-2.99769	-2.13165	-1.58248
C1QC	-1.5538	-1.43094	-1.89413	3.54286	-2.51203	-1.70218	-1.26169
C1QB	-2.08029	-1.94387	-2.34034	4.10665	-3.02164	-2.14684	-1.69509
EPHB2	-0.0106345	-0.0075197	-0.00379662	0.048949	-0.0287273	-0.0144846	0.00256655
RP11-69E9.1	0	0	0	0	0	0	0
RP1-74M1.3	-0.000205462	-0.000211517	-0.000239078	0.000915196	-0.000412377	-0.000204849	0.000344559
LACTBL1	-0.000108595	0.0010157	0.000249858	-0.000134786	-0.000217965	-0.000108271	-0.000108742
C1orf234	-0.00193211	0.000264104	0.00496637	-0.00124697	-0.0022147	-0.00192635	0.000968759
KDM1A	-0.00660261	0.0456507	0.0343976	-0.0629339	0.0112423	-0.0782123	-0.00991736
RP1-184J9.2	-0.00176918	0.0161105	0.00102682	-0.00183926	-0.00345389	-0.00176391	0.0133033
LUZP1	-0.243398	0.657233	-0.235804	-0.198597	0.154086	-0.332153	0.0696554
HTR1D	-0.00121031	-0.000582003	0.00489857	-0.00102663	-0.00219263	0.000356336	-0.00121194
RP5-1057J7.6	0.0314562	0.00499327	0.0173651	-0.0313812	0.00505344	-0.00906518	0.00193237
HNRNPR	0.0451878	0.0201748	-0.217582	-0.292988	0.32054	-0.428175	0.0707171
ZNF436	-0.00461541	0.108529	-0.00333463	-0.01408	-0.00758685	-0.0141197	0.0193932
C1orf213	-0.00734624	0.00428489	0.00904766	-0.00520496	-0.00354291	-0.00419218	0.0180243
RP5-1057J7.7	-0.00176663	-0.00181866	0.00712121	-0.00196723	-0.00295121	-0.00176137	-0.000371841
TCEA3	-0.371201	-0.295112	1.27228	-0.440292	-0.66965	-0.338714	-0.20945
ASAP3	-0.0161572	0.0368668	0.0601832	-0.0207618	-0.0336631	-0.0160872	0.0419567
E2F2	0.00651046	-0.00797269	0.000968127	0.00710203	-0.00507128	0.0216537	-0.00548911
RP1-150O5.3	0.00151652	-1.50522e-05	0.000359482	-0.000902148	0.000400262	-0.00103902	-0.00104354
ID3	0.230848	3.18705	-0.907522	-0.514384	-1.03128	-0.650856	2.34983
MDS2	0.0692896	-0.00649468	-0.0162703	-0.0167909	0.0163695	-0.00704237	0.0337654
RPL11	0.832856	-0.637398	-0.486594	-0.0276683	0.382678	-0.687549	-0.616724
TCEB3	0.106059	0.0635962	0.0984956	-0.0608415	-0.0360437	-0.0876819	-0.0338922
RP5-886K2.3	-0.0126379	-0.0201923	0.0449995	-0.0306672	-0.00612783	0.0054225	0.00420803
PITHD1	0.0335683	-0.0312456	-0.151104	-0.156753	0.215059	-0.286992	-0.0898435
LYPLA2	-0.125633	0.0181219	0.134102	-0.154139	0.0343605	-0.231728	-0.140578
GALE	-0.168822	0.0136615	0.48177	-0.136758	-0.227877	-0.143388	-0.129833
HMGCL	-0.203637	0.0187767	0.622242	-0.196795	-0.301772	-0.257405	-0.0152529
FUCA1	-0.296002	0.0075157	0.0328367	0.577113	-0.409551	-0.173572	-0.211143
CNR2	0.377952	-0.0246316	-0.0393391	-0.0381197	0.0311412	-0.0277847	-0.0221407
RP11-4M23.3	0.000660069	-4.87461e-05	-5.80754e-05	-5.8771e-05	5.0255e-05	-4.72095e-05	-4.74148e-05
PNRC2	0.176162	0.205391	-0.123868	-0.113232	0.0936163	-0.17731	0.25799
SRSF10	0.178253	0.165164	-0.167643	-0.280819	0.238802	-0.175565	0.117496
RP11-293P20.2	-0.00014418	0.00107519	0.000267078	-4.77747e-05	-0.000289384	-0.00014375	-0.000144374
MYOM3	-0.000537559	0.00610076	-0.000128536	-0.000337119	-0.000610176	-0.000535956	-0.000538285
RP11-293P20.4	0	0	0	0	0	0	0
IL22RA1	-0.00610619	-0.00445522	0.0255392	-0.00739468	-0.0102932	-0.00240539	-0.00305918
IFNLR1	0.108324	-0.0187526	0.0414398	-0.0154222	-0.0225913	0.0447853	-0.0101056
RP11-10N16.2	0.00054324	-7.62966e-05	0.000135555	8.02702e-05	-0.000148756	-7.38916e-05	-7.42128e-05
RP11-10N16.3	-0.000366606	-0.000377408	0.00157169	-0.000200948	-0.000735762	-0.000365513	-0.000367102
GRHL3	-0.000456295	4.90034e-05	0.00167272	-0.000487593	-0.000799605	-0.000454934	-0.000456911
STPG1	-0.0095076	0.0871118	0.0164967	-0.0312594	-0.00667117	0.0180358	-0.0044474
NIPAL3	-0.0112679	-0.062887	-0.170721	-0.228375	0.27632	-0.123868	-0.230357
RCAN3	-0.136569	-0.406689	-0.350443	-0.455818	0.595249	-0.390818	-0.43856
RP4-594I10.3	-0.0277318	-0.0591898	-0.0208868	-0.067318	0.0744494	-0.0606332	-0.0621292
NCMAP	-0.0121729	-0.00226382	0.0459065	-0.0140448	-0.0232113	0.00933162	-0.00829183
SRRM1	0.0927094	-0.10812	-0.460029	-0.182694	0.431901	-0.58961	-0.229575
CLIC4	-0.00311231	1.26093	0.155845	-0.0752237	-0.480203	0.225768	1.06221
RUNX3	-0.520404	-1.21607	-1.18066	-1.13412	1.55987	-1.04061	-1.21849
RP11-84D1.1	-0.000258306	-0.000265918	-0.000316806	-0.000256203	0.00045755	-0.000257536	-0.000258655
RP11-84D1.2	-0.00010432	-0.000107394	-0.000127947	0.000190952	-8.08573e-06	-0.000104009	-0.000104461
RP4-799D16.1	-0.00241116	-0.000728397	-0.00249236	-0.00286746	0.00396741	-0.00240398	-0.00193419
RP4-706G24.1	-7.52143e-06	-7.74307e-06	3.76592e-05	-9.33549e-06	-1.5097e-05	-7.49899e-06	-7.53159e-06
SYF2	0.176685	0.0451391	-0.251196	0.0355864	0.126874	-0.580771	0.106243
C1orf63	0.0575882	-0.0996327	-1.00487	-0.356674	0.81669	-0.672478	-0.560757
RP3-465N24.6	-0.00177893	-0.00114609	0.00288303	-0.00411314	0.00144606	0.000227479	-0.00488048
RHD	0.000760611	-0.0037645	-0.00664247	-0.0081993	0.0103367	0.00127483	-0.00463012
TMEM50A	-0.512996	0.812545	-0.457759	0.0296874	0.0821832	-0.518821	0.47984
RHCE	-0.00493702	-0.00143904	0.0119478	-0.00664342	-0.00311396	-0.00223769	-0.000848885
TMEM57	-0.0989945	0.0883407	0.241828	-0.169748	-0.0636861	-0.0373558	-0.00413119
LDLRAP1	-0.135396	-0.0681144	-0.00164023	-0.227132	0.167472	-0.0923085	-0.0141887
RP11-70P17.1	-0.00579382	-0.000906256	0.00592127	-0.00982676	0.000679366	0.0193316	0.0258557
MAN1C1	-0.179644	0.782348	0.175799	-0.111494	-0.209808	-0.179407	0.250037
RP1-187B23.1	-0.0284611	-5.80585e-06	0.00576189	-0.0309112	0.0205584	-0.0299131	-0.0121381
SEPN1	-0.11405	0.783723	0.0214026	0.00520081	-0.174874	-0.137869	0.0711626
RP1-317E23.6	-7.05857e-05	0.000454574	0.000216019	-8.76095e-05	-0.000141677	-7.03751e-05	-7.06811e-05
RP1-317E23.3	-0.00227287	-0.00660954	0.0143579	-0.00483591	-0.0045235	-0.00248196	-0.00359092
MTFR1L	-0.0792808	0.106762	0.20137	-0.0277279	-0.141388	-0.0948737	0.228112
AL020996.1	0.00131586	-0.00582887	-0.00268473	-0.0048002	0.00644196	-0.0057239	-0.0063911
RP1-317E23.7	-1.3812e-05	-1.4219e-05	-1.69403e-05	6.59678e-05	-2.77234e-05	-1.37707e-05	-1.38306e-05
AUNIP	-0.00370992	0.00132141	0.00924469	0.000203507	-0.00622664	-0.00382006	0.00489197
RP1-125I3.2	-0.00268192	0.00266159	-0.00259491	0.00533631	-0.00183822	-0.00128077	-0.00338466
PAQR7	-0.0200896	0.0555588	0.00638732	0.0670632	-0.0587063	-0.0315441	0.0379742
STMN1	-0.193048	0.697128	0.708925	-0.0416035	-0.613492	-0.520088	0.127092
PAFAH2	-0.10373	-0.0680721	-0.0418995	-0.108976	0.123246	-0.120506	-0.0881126
EXTL1	-0.00141939	0.00116619	0.00276798	-0.00169619	-0.00058256	-0.00141516	-0.00142131
SLC30A2	-0.000217712	0.00178454	0.00538415	-0.00177995	-0.00244134	3.18425e-06	-0.00205104
TRIM63	0.000335955	-0.000858618	-0.000313955	0.0028345	-0.00145972	-0.000395098	-0.000835173
PDIK1L	-0.0291774	0.0199036	0.0335103	-0.0341409	-0.00283802	0.0533611	-0.0199544
FAM110D	-0.0151625	0.293323	-0.0180727	-0.0173885	-0.0285767	-0.0140817	-0.00168837
ZNF593	-0.126506	-0.14341	0.709086	-0.00419161	-0.495351	0.0912886	0.0923227
RP11-96L14.7	-0.000383754	7.9784e-05	0.00150157	-0.000270757	-0.000717955	-0.00038261	-0.000384273
CNKSR1	-0.00219873	0.000396083	0.00227213	-0.00497147	-0.00587322	0.133287	0.00310083
CATSPER4	-5.62862e-05	-5.79449e-05	0.000193007	1.58655e-05	-0.000112976	-5.61183e-05	-5.63623e-05
CEP85	-0.0137773	-0.0211884	0.0184247	0.000266119	-0.00511975	-0.025129	-0.0257621
SH3BGRL3	-0.728281	-0.959409	-1.91195	0.547793	0.668305	-1.82442	-1.49684
UBXN11	-0.113319	-0.168424	-0.130028	0.353801	-0.121145	-0.191843	-0.0972195
CD52	1.24105	-2.72621	-2.58272	0.0124951	1.21364	-2.04008	-2.78519
AIM1L	0.00135399	-0.0207814	0.0174222	-0.0259008	0.0114171	-0.0194193	-0.0187046
ZNF683	-0.181317	-0.193328	-0.168268	-0.23898	0.314727	-0.185014	-0.19655
LIN28A	-0.000386166	-0.000397545	-9.91922e-05	4.00691e-05	0.000170103	-0.000385014	-0.000386688
DHDDS	-0.035876	0.00557132	0.0729984	-0.0418214	-0.0197517	0.0185099	0.000931751
RP3-476K8.3	-0.0013576	0.00336506	0.00132459	-0.000685773	-0.00128251	-0.000636022	0.00169085
HMGN2	0.036022	-0.41383	0.267094	0.187021	-0.24275	-0.651227	0.303454
RPS6KA1	-0.104195	-0.371286	-0.403782	0.260721	0.152368	-0.326964	-0.396231
RP5-968P14.2	-0.000520452	-0.00102379	-0.000205135	0.000284462	0.000301173	-0.000900672	-0.00163967
ARID1A	-0.0619094	0.0286549	-0.125326	0.0364288	0.0635098	-0.385203	0.0151671
PIGV	-0.057379	-0.0343502	0.0246275	-0.0712662	0.0450526	-0.0816032	-0.0323037
ZDHHC18	-0.193137	-0.175303	-0.159496	0.093782	0.0928059	-0.179912	-0.185308
SFN	-0.110577	-0.100761	0.459537	-0.129215	-0.204168	-0.102235	-0.0780656
RP1-50O24.6	-0.000197975	0.000341276	-2.07996e-05	-0.000245719	8.31215e-05	-0.000197384	0.000897175
GPN2	-0.0463623	0.0312221	0.0727155	-0.0318465	-0.0256486	-0.0699601	-0.0145169
GPATCH3	-0.00857452	0.0171098	0.0347522	-0.00871199	-0.0139616	-0.0528524	-0.0319332
NUDC	-0.232969	-0.0113926	0.718024	-0.399066	-0.259062	-0.357694	0.107058
NR0B2	-0.216747	-0.160727	0.81553	-0.250995	-0.39865	-0.1883	-0.122977
C1orf172	-0.00717273	-0.00326185	0.0321843	-0.0123972	-0.0128013	0.00692941	-0.00390765
TRNP1	-0.0312894	-0.00621579	0.114012	-0.0268	-0.0601004	-0.030313	0.0552979
FAM46B	-0.00191237	0.00246394	0.000983887	-9.01117e-05	-0.003673	-0.00164907	0.0450164
SLC9A1	-0.0379785	0.0757929	-0.0728237	-0.00119407	0.034721	-0.0691662	0.0505228
RP11-40H20.4	-9.79104e-05	0.000153843	0.000106665	8.20846e-05	-0.000129303	-9.76182e-05	-9.80426e-05
WDTC1	-0.0245951	0.0967575	-0.0541745	-0.0196595	0.0382887	-0.114897	-0.0459353
TMEM222	-0.00947064	0.0738959	0.0391521	-0.153742	0.0619091	-0.121798	0.0686833
SYTL1	0.0476753	-0.61283	-0.592807	-0.422572	0.718221	-0.0299281	-0.623513
MAP3K6	-0.0596131	0.421809	-0.0863119	-0.0470726	0.00701445	-0.0477711	0.0550864
FCN3	-0.792167	4.12338	-0.980566	-0.80384	-1.31788	-0.764834	-0.705956
CD164L2	-0.00107347	0.0197603	-0.00131649	-0.00061105	-0.00195028	-4.779e-05	-0.00107492
GPR3	-0.00236475	0.0413925	-0.00242703	-0.00118415	-0.00427674	-0.0023577	-0.000899822
WASF2	0.1125	0.291107	-0.500219	0.587016	-0.185714	-0.622818	0.0698594
RP4-752I6.1	-0.000381837	0.00220986	-0.000261523	0.000194925	-0.00031453	-0.000380698	-0.000382352
RP1-159A19.4	-0.00436603	-0.00425971	-0.00189074	0.000201376	0.00216415	-0.00106315	-0.000900263
AHDC1	0.00833232	0.211287	0.0339257	-0.0411976	-0.0479209	-0.0755739	0.236514
FGR	-0.2905	-0.623805	-0.798744	1.1377	-0.322035	-0.665329	-0.69189
RP11-288L9.1	-0.00153528	0.0017702	-0.00158061	-0.000318308	0.00114947	-0.0015307	-0.000951534
IFI6	-0.562441	1.33125	-0.340986	0.455683	-0.495268	0.0220693	0.711133
RP11-288L9.4	-0.000131757	0.000991859	-0.000161598	-0.000163533	6.90917e-05	-0.000131364	-0.000131935
FAM76A	0.0382165	0.0394671	-0.0462583	-0.0851452	0.0669863	-0.0913994	0.169438
STX12	-0.0432868	0.436296	-0.149693	0.250738	-0.180446	-0.218819	0.38744
PPP1R8	-0.0140637	0.055301	0.0146216	-0.052243	0.0181238	-0.094749	0.0333471
AL109927.1	-2.87915e-05	-2.96399e-05	-3.53126e-05	0.00013751	-5.779e-05	-2.87056e-05	-2.88304e-05
THEMIS2	-0.141522	-0.525697	-0.655274	1.0438	-0.354979	0.0715275	-0.538476
RPA2	0.0495871	-0.241822	-0.380255	-0.281855	0.468641	-0.363751	-0.285692
SMPDL3B	-0.011795	-0.00850712	0.00141193	-0.0133895	-0.00133846	0.245406	-0.0185049
RP11-460I13.2	-0.000862702	-0.00011368	0.00122509	-0.000195437	-0.000475997	-0.000860129	-0.000863867
XKR8	-0.0630164	-0.0424427	-0.0687216	0.0560708	0.0229117	-0.019536	-0.0851267
EYA3	-0.0441262	0.0603149	-0.0377431	-0.0490708	0.0455443	-0.0891002	0.0239073
PTAFR	-0.134115	-0.177008	-0.223866	0.709585	-0.342753	-0.172349	-0.17331
DNAJC8	-0.0810536	-0.00337713	0.0077001	-0.3021	0.211526	-0.531872	-0.0124097
AL353354.1	0	0	0	0	0	0	0
AL353354.2	-0.000790151	-0.000389251	-0.000451049	-0.000250771	0.000529603	0.00183848	-0.000791218
ATPIF1	-0.571551	0.0915047	0.672822	-0.643739	-0.0754479	-0.348546	-0.25086
RP5-1092A3.4	0.0275923	-0.0251086	-0.0165992	-0.0460599	0.0463984	-0.0244372	-0.0375002
RP5-1092A3.5	-0.00132046	-0.00167549	-0.00200885	-0.000942977	0.00247016	-0.00141982	-0.00229405
SESN2	-0.0709704	-0.0188521	0.0990668	-0.0539893	-0.0183547	-0.107265	-0.006302
MED18	0.0122933	-0.0295779	-0.00491642	-0.0280194	0.0294801	-0.0332469	-0.0401815
PHACTR4	-0.000883579	0.409078	0.223393	-0.166971	-0.123525	-0.296656	0.0615964
RCC1	-0.0106214	0.0174428	0.0484359	-0.00263079	-0.0317573	-0.0425285	0.0200434
TRNAU1AP	-0.0414658	0.0131232	-0.157957	-0.132651	0.187813	-0.158149	-0.000586096
SNHG12	0.138656	-0.225582	-0.358928	-0.230365	0.405301	-0.20318	-0.184785
TAF12	-0.0508508	0.0122852	-0.112912	-0.0237612	0.0909847	-0.107817	0.0192665
RAB42	-0.0215497	-0.0144736	-0.00598772	0.0849919	-0.0476271	-0.0122431	-0.0131607
RP11-442N24--B.1	-0.00131403	0.00238507	0.0124315	-0.00363704	-0.00644596	0.00436536	0.00484997
RNU11	-0.0544474	-0.0957589	-0.0885011	-0.0729814	0.12423	-0.00212352	-0.0516086
GMEB1	0.0298473	-0.0347177	-0.137893	-0.0413033	0.119571	-0.117973	0.00129059
YTHDF2	-0.0562182	0.293941	-0.0574008	-0.10156	0.0548874	-0.161	0.0435945
OPRD1	-0.000868877	0.00486648	0.0117051	-0.00426233	-0.0059782	0.0037538	0.00702514
RP1-212P9.2	-6.93396e-05	-7.13829e-05	0.000289572	-3.04736e-05	-0.000139176	-6.91327e-05	-6.94332e-05
RP1-212P9.3	0.000687532	-0.000183062	-0.000337238	0.000444431	-0.000240999	0.00180281	0.00114555
EPB41	-0.0111532	-0.174874	-0.146798	-0.27782	0.328497	-0.363175	-0.508902
TMEM200B	-0.00842219	-0.00750025	0.027247	-0.0106449	-0.0151781	-0.00117119	0.0959678
RP11-242O24.3	-0.000596428	0.00713288	0.00037237	-0.000517969	-0.00113392	-0.000594649	-0.000597233
SRSF4	-0.133565	0.435468	-0.154204	-0.181889	0.13303	-0.288973	0.139253
RP11-242O24.5	0.00250235	-0.000637159	-0.000912484	-0.000256855	0.00078809	-0.000370053	-0.000942097
MECR	-0.0475511	0.052875	0.138653	-0.0485117	-0.0679483	-0.0174734	0.0465576
RP11-467D18.2	0	0	0	0	0	0	0
PTPRU	-0.0115498	0.0252295	0.0345662	-0.0104247	-0.021086	-0.0115155	0.0210918
RP3-437I16.1	-9.6596e-05	-9.94425e-05	0.000323397	3.47756e-05	-0.000193882	-9.63078e-05	-9.67265e-05
RP4-656G21.1	0	0	0	0	0	0	0
RP11-111I12.1	-0.000180737	0.00182908	-6.97452e-05	-0.000224325	-0.000362755	-0.000180198	0.00428044
RP5-893G23.1	-2.50219e-05	-2.57593e-05	-3.06893e-05	0.000119506	-5.02238e-05	-2.49473e-05	-2.50557e-05
RP4-591L5.1	0	0	0	0	0	0	0
RP4-591L5.2	0	0	0	0	0	0	0
MATN1	0.0159434	-0.000799304	-0.00126482	-0.000441861	0.000307959	0.00204079	-0.00169011
MATN1-AS1	0.0935538	-0.0407132	-0.0426326	-0.021175	0.0445291	-0.0181383	-0.0303272
LAPTM5	0.976558	-1.33946	-2.2331	1.36019	-0.0834824	-1.272	-2.0328
RP5-1125N11.1	-4.31851e-05	-4.44577e-05	1.09356e-05	0.000144568	-8.66803e-05	-4.30563e-05	-4.32435e-05
RP1-65J11.1	-0.000439453	0.00324289	0.000926616	-0.000425869	-0.000881939	-0.000438142	0.00140634
RP1-65J11.5	0	0	0	0	0	0	0
SDC3	-0.199545	0.17935	-0.230332	0.717963	-0.408227	-0.220014	-0.0566425
PUM1	-0.0632473	0.240016	0.0474184	-0.0336627	-0.0597693	-0.348178	0.171895
NKAIN1	-0.00227406	0.00910288	0.00601321	-0.0021757	-0.00442329	-0.00157714	0.00630487
SNRNP40	-0.0602821	0.0986067	-0.0882562	-0.143334	0.142668	-0.283994	0.0521394
ZCCHC17	-0.14811	-0.0308646	-0.0734929	-0.169473	0.177886	-0.222196	-0.0276308
RP11-266K22.2	-0.000404913	-0.00025386	0.000350282	0.000202177	-0.000470501	0.00241327	0.00112511
FABP3	-0.120823	-0.125425	0.213123	0.187555	-0.236725	-0.101469	0.00569148
SERINC2	-0.426281	-0.359004	1.34652	-0.407884	-0.741574	-0.378128	-0.334937
AC114494.1	-0.000228105	-0.000234826	0.000999233	-0.00014546	-0.000457818	-0.000227424	-0.000228413
RP11-439L8.3	0.00203885	-0.000980685	-0.00103214	0.00349228	-0.00148219	-0.00094978	-0.000953908
RP11-439L8.4	0.0018616	-0.00110305	0.000439066	0.00315995	-0.00214989	-0.00106829	-0.00107293
RP11-73M7.1	-7.79032e-05	0.00123682	2.8e-05	-7.85552e-05	-0.000156364	-7.76708e-05	-7.80085e-05
TINAGL1	-0.255072	1.8167	-0.277808	-0.303363	-0.482203	-0.252231	2.20757
HCRTR1	-0.000115702	0.00168119	-5.68832e-05	-0.000143606	-0.000232228	0.000552162	0.000591308
PEF1	-0.109124	0.259661	0.0994416	-0.170518	0.0047886	-0.25129	0.160273
RP11-73M7.6	-0.000937382	-0.000870196	1.69628e-05	8.50989e-05	0.000242214	-0.000934586	-0.000938648
RP11-73M7.9	9.10704e-05	-0.000922268	-0.00222873	-0.00161474	0.00286384	-0.00212175	-0.00213097
COL16A1	-0.00877608	0.0109442	0.00147997	-0.00921913	-0.0128438	-0.000960704	0.226748
BAI2	-0.00274502	-0.00233349	-0.00363479	-0.0039663	0.00566605	-0.000789843	-0.00261263
RP11-84A19.3	-2.82139e-05	-2.90453e-05	-3.46042e-05	4.5469e-05	-5.66306e-05	0.00121664	-2.8252e-05
SPOCD1	-0.0017603	6.13472e-05	0.0011303	0.000826734	-0.00296407	-0.00175505	0.029511
RP11-84A19.2	0.00132484	-0.000669659	-0.00109975	-0.00163115	0.00202722	-0.00188568	-0.0017954
RP11-84A19.4	-0.00561795	-0.00229931	-0.00338108	-0.000272189	0.00357384	-0.00870737	-0.00543292
PTP4A2	-0.308269	-0.556084	-0.520643	-0.0191271	0.470522	-0.576155	-0.759266
AL136115.1	-0.000926495	-0.000294285	-0.000763469	-0.00111243	0.00136592	0.000297067	-0.000927746
RP4-534N18.2	-0.00231764	-0.00148502	-0.00232305	-0.00208371	0.00343805	-0.00231073	-0.00232077
KHDRBS1	0.0775242	-0.0608084	-0.371522	0.0564677	0.207833	-0.474325	-0.0747884
RP11-277A4.4	6.99345e-05	0.00339821	-0.0104688	-0.00617659	0.0104413	-0.000859822	-0.00370088
TMEM39B	0.0169796	0.195097	-0.0186475	0.0307516	-0.0458337	-0.027424	0.0513928
KPNA6	0.0232551	0.0676127	0.00160867	-0.0956859	0.0493934	-0.238836	0.0840942
TXLNA	-0.0284066	0.0144868	0.0934301	-0.0843338	-0.00885604	-0.0338798	0.0489524
CCDC28B	-0.129153	-0.0180367	0.470664	-0.229042	-0.164052	-0.221882	0.0225817
RP4-622L5.7	0.003528	0.000415021	7.13881e-05	-0.00243779	0.00140414	-0.00269304	-0.000710925
IQCC	-0.00504525	0.00495106	0.0113816	-0.0107207	-0.000920351	-0.00900215	0.00948918
DCDC2B	0.000865869	0.00313816	-0.000169742	-0.000453333	-0.000469633	-0.000753122	0.00305172
TMEM234	-0.0370792	0.0678727	-0.0030174	-0.016635	0.000187411	-0.0491865	0.0696766
EIF3I	-0.0410329	0.07483	0.236638	-0.129348	-0.0723038	-0.307119	0.0434945
FAM167B	-0.22981	2.27309	-0.285377	-0.272842	-0.411926	-0.206205	-0.171624
LCK	-1.0032	-1.22838	-1.35255	-1.44745	1.82701	-1.15996	-1.28472
HDAC1	0.0666274	0.253778	-0.20818	-0.31711	0.297838	-0.39324	-0.173458
MARCKSL1	0.383015	1.87736	0.15266	-0.121887	-0.641696	-0.387635	0.424569
RP4-811H24.9	-0.000137039	0.0028484	-0.000168076	-9.8027e-05	-0.000275053	-0.00013663	-0.000137224
TSSK3	-0.00596399	0.00832443	0.0154507	-0.00713938	-0.00744689	-0.00441965	0.0147216
FAM229A	-0.0181553	0.096064	0.0287899	-0.0286354	-0.0153485	-0.0212819	0.0149334
BSDC1	-0.0184602	0.417453	-0.0170034	-0.240364	0.0839738	-0.191371	0.0970736
RP1-27O5.3	-0.000722798	0.00271593	0.00200812	-0.00080193	-0.00145044	-0.000720642	-0.000723774
ZBTB8B	0.00526595	0.0075609	-0.00396112	-0.000795574	0.00101377	0.00323859	0.00474711
ZBTB8A	-0.0282692	0.28728	0.0101317	-0.0363128	-0.0409823	0.0269578	0.0936606
ZBTB8OS	-0.112676	-0.104094	0.0556086	-0.109136	0.0549344	0.0601124	-0.0227958
RBBP4	0.0247204	0.133311	0.116341	-0.184218	0.00977836	-0.072462	0.145848
SYNC	0.0134084	0.0349731	0.0276114	-0.161157	0.0765412	-0.0298919	0.0536585
RP11-114B7.6	-0.000547721	0.00012268	0.00195457	-0.000421296	-0.000884178	-0.000546087	-0.00054846
KIAA1522	-0.0545865	0.0120618	0.183601	-0.0408108	-0.0949602	-0.046496	-0.037474
YARS	-0.172628	-0.118036	-0.00500429	-0.223511	0.187498	-0.124532	-0.151854
S100PBP	-0.0653396	0.0221014	-0.175735	-0.247859	0.275259	-0.21137	-0.117469
FNDC5	-0.0397517	-0.0299442	0.17509	-0.0487226	-0.0731404	-0.0440124	-0.00780367
HPCA	-0.000433149	0.000522478	-7.5931e-07	-0.0005376	-0.000103105	0.000184379	0.00403573
TMEM54	-0.0591217	0.0336688	0.212671	-0.0647931	-0.10938	-0.0461284	0.115946
RNF19B	-0.0797794	-0.0514788	-0.103265	0.249688	-0.0831591	-0.121322	-0.102109
FKSG48	-0.000110226	-0.000113474	0.000110333	1.28159e-05	-0.000130906	-0.000109898	-0.000110375
RP1-117O3.2	-0.00180965	0.00199876	0.00210553	-0.00182967	-0.000522781	-0.00180425	0.00109286
AK2	-0.186349	0.160822	0.551084	-0.0781229	-0.351281	-0.222476	0.0561851
ADC	-0.0282807	-0.00311664	-0.0230786	-0.0283294	0.035147	-0.021447	-0.00259152
TRIM62	-0.0111907	-0.0104853	-0.031649	-0.0216564	0.0369427	-0.0320112	0.0146409
ZNF362	-0.0535613	0.16274	-0.0404029	-0.0178629	0.00699646	-0.0876003	0.0979714
RP11-415J8.7	-0.000523367	-0.000434207	-0.000515443	-0.00022878	0.000639664	-0.000521806	-0.000524074
A3GALT2	-0.000341033	0.00316337	0.000395805	-0.000209268	-0.000684444	-0.000340016	-0.000341494
RP11-415J8.3	-0.000223282	0.001513	7.55307e-06	0.00035618	-0.000448138	-0.000222616	-0.000223583
PHC2	-0.379578	0.284044	-0.13478	0.760112	-0.510311	-0.435873	-0.000341746
RP11-415J8.5	-0.00126691	-0.000343245	0.00311659	0.000706511	-0.00238408	-0.00126314	-0.00126863
ZSCAN20	-0.00514387	0.0123046	-0.000245082	-0.00434724	0.000861716	-0.00223982	0.00520195
CSMD2	-0.00228758	0.011014	0.00204733	-0.00339026	-0.0053583	-0.00167134	0.0681116
HMGB4	0	0	0	0	0	0	0
RP5-1007G16.1	0	0	0	0	0	0	0
C1orf94	-6.18176e-05	-6.36392e-05	0.000309493	-7.67268e-05	-0.000124078	-6.16332e-05	-6.19011e-05
SMIM12	-0.159605	0.119495	0.178209	-0.0611048	-0.0967125	-0.315573	0.306606
GJB5	-5.15616e-06	-5.3081e-06	2.58166e-05	-6.39975e-06	-1.03495e-05	-5.14077e-06	-5.16312e-06
GJB4	-2.88918e-05	-2.97432e-05	4.18022e-05	6.34308e-05	-5.79913e-05	-2.88056e-05	-2.89308e-05
RP1-34M23.5	0	0	0	0	0	0	0
GJB3	-0.000232993	7.22629e-05	0.000398989	0.00019224	-0.000424746	-0.000232297	-0.000233307
GJA4	-0.178527	1.39267	-0.212376	-0.216027	-0.340764	-0.169432	1.99327
RP5-997D16.2	-3.05353e-05	-3.14351e-05	-1.82693e-05	-3.78999e-05	4.69488e-05	-3.04442e-05	-3.05765e-05
DLGAP3	-0.000724337	-0.0194061	-0.015863	0.0449152	-0.0144801	-0.0175387	-0.0184758
RP11-244H3.4	0.0037529	0.0340469	-0.00314841	-0.0135712	0.00632578	-0.0222267	-0.00543414
ZMYM6NB	-0.00233999	0.00358024	-0.000543751	-0.00173648	0.000616508	-0.000420252	0.00702413
ZMYM6	0.0696364	-0.0207512	-0.0590717	0.0410572	0.0165182	-0.0621686	-0.0614418
ZMYM1	-0.034904	0.079856	0.0136964	-0.0715272	0.0258351	-0.0942621	0.0088712
SFPQ	0.101492	0.0763716	-0.455553	-0.0740023	0.320536	-0.602973	-0.0927232
ZMYM4	-0.0522758	0.294461	0.130486	-0.0554791	-0.124126	-0.173691	0.23484
ZMYM4-AS1	-0.000717769	0.000344576	-0.000182852	0.000312982	-0.000551658	-0.000715628	0.00636434
KIAA0319L	-0.20414	0.148825	0.167744	0.074698	-0.179425	-0.198868	0.0149722
NCDN	-0.018952	0.00341471	0.00630171	-0.0260431	0.0129164	-0.0338713	0.0353807
RP4-728D4.2	-0.0425504	-0.106267	-0.118232	-0.0554151	0.138249	-0.0707015	-0.0940861
TFAP2E	-0.0030185	-0.00508209	-0.00662773	0.000660056	0.00505446	-0.00612504	0.000910099
PSMB2	-0.413268	0.207939	0.533808	-0.133096	-0.298106	-0.274824	0.0941417
C1orf216	-0.0482757	0.0242819	-0.0493326	-0.0352327	0.0516558	-0.0583315	0.0629276
CLSPN	-0.0476736	-0.0146715	0.0618396	-0.0228764	-0.0195626	-0.0218352	0.0221103
RP11-435D7.3	-0.000152648	-0.000157146	-0.000105645	-0.000189462	0.000243745	-0.000152192	-0.000152854
AGO4	-0.151549	0.207312	-0.0995896	0.195865	-0.0972834	-0.206236	0.0267084
AGO1	-0.0292854	0.00146987	-0.00312647	0.0745459	-0.0396697	-0.115433	-0.0311071
RP4-789D17.5	-0.00258727	-0.00212575	-0.00274082	-0.000277335	0.00261876	-0.00178559	-0.00259076
AGO3	-0.030837	0.216118	0.0165022	-0.10469	0.0176901	-0.238695	0.101869
RP4-665N4.8	0.000561655	0.00294649	0.00146947	-0.00114529	-0.00119883	-0.000920053	0.00556868
TEKT2	0.000582577	0.000723924	0.00133645	-0.000279743	-0.00128933	-8.9488e-05	0.000433873
ADPRHL2	-0.000607044	0.0346175	0.0705784	-0.0118924	-0.0389219	-0.115997	0.0187771
COL8A2	-0.0049251	-0.00381589	-0.00242576	0.025035	-0.0149192	-0.00650392	0.0194915
TRAPPC3	-0.205174	0.091351	0.267211	0.00158706	-0.192182	0.0416452	0.11724
MAP7D1	-0.243082	0.00906176	-0.293623	0.0611003	0.157016	-0.177211	-0.0319585
THRAP3	0.100625	-0.150812	-0.382238	-0.302713	0.452156	-0.469707	-0.075664
SH3D21	-0.00639172	-0.00490034	-0.0139952	0.0484308	-0.0246726	0.0430323	0.00806875
EVA1B	-0.197864	0.646896	-0.15378	0.0956999	-0.123278	-0.0798019	0.501421
RP11-268J15.5	-0.0056929	0.0142861	0.00577664	0.000948632	-0.00803704	-0.00214347	0.0279754
STK40	-0.0725022	-0.0370138	-0.0884079	0.252764	-0.100273	-0.113829	-0.0634056
LSM10	0.192952	-0.223788	-0.00441394	0.142969	-0.0628802	0.0210822	-0.0983801
OSCP1	-0.0147783	0.0420686	0.0257431	-0.00898265	-0.0199591	0.00495156	0.0291125
MRPS15	-0.34563	-0.108037	0.71278	-0.202456	-0.344221	-0.131595	-0.0470869
CSF3R	-0.604196	-0.644149	-0.764849	1.85576	-1.06108	-0.623966	-0.632595
RP4-614N24.1	0	0	0	0	0	0	0
GRIK3	0.00128415	0.00192911	6.46322e-05	-0.000291639	-0.0004716	-0.000234271	0.00180642
RP5-1180C18.1	-0.000153134	0.00167004	0.000167108	-7.11551e-05	-0.000307356	-0.000152677	-0.000153341
LINC01137	-0.0523223	-0.0190628	0.00791167	-0.0513424	0.0368167	-0.0452738	-0.0182428
ZC3H12A	-0.119333	-0.28236	-0.279628	-0.0646349	0.282047	-0.240928	-0.188303
MEAF6	0.0197917	0.0286174	0.0628006	-0.343955	0.169965	-0.445792	0.183701
SNIP1	0.0431763	-0.0143515	-0.0516864	-0.0739158	0.0858648	-0.0758473	-0.0548061
DNALI1	-0.0459174	0.0121305	0.185131	-0.0518937	-0.0924861	-0.0385923	0.0799341
GNL2	-0.0248381	-0.0404692	-0.00919232	0.0102818	0.00960294	-0.108653	0.0207906
RSPO1	-0.000249488	-0.00025684	7.06514e-05	-1.09645e-05	-3.32571e-06	0.000108847	0.000306206
C1orf109	0.0621232	0.0225873	-0.00191126	-0.0706576	0.042093	-0.0496528	-0.00473134
CDCA8	-0.0256802	-0.00970147	0.060612	-0.0173897	-0.022707	-0.0155862	-0.0133664
EPHA10	0.00571188	0.00201919	0.00255671	-0.00102978	-0.00158173	0.00114555	-0.00116467
MANEAL	-0.0234722	-0.0154035	0.0531532	-0.0307267	-0.00799108	-0.00819565	-0.0269149
RP11-109P14.9	-0.000137342	-0.000141389	-0.000168447	-0.000170465	0.000265718	-0.000136932	-0.000137527
YRDC	0.0708384	-0.042122	-0.0764906	-0.0666324	0.102842	-0.0820358	-0.0776122
C1orf122	-0.277836	-0.0314804	0.462236	-0.156989	-0.215777	-0.0917413	0.295824
MTF1	-0.00528013	-0.0171631	-0.0937102	0.155038	-0.0365835	-0.110604	-0.0451272
AL929472.1	0	0	0	0	0	0	0
RP11-109P14.10	-0.000314705	0.00163649	0.000791479	-0.00188076	-0.00098443	0.000656866	0.0226723
INPP5B	0.00890611	0.0477999	0.0131797	-0.0815873	0.0286637	-0.111395	0.137358
SF3A3	-0.0313492	-0.0158659	-0.0043146	-0.0823696	0.0677377	-0.154418	-0.00810901
FHL3	-0.173126	0.023744	-0.150952	0.0555055	0.049132	-0.157012	0.290497
UTP11L	-0.0719522	0.263318	0.0691405	-0.0254316	-0.0743919	-0.10939	0.145712
POU3F1	0.0325841	-0.0287077	-0.0319672	-0.0357528	0.0491216	-0.0217963	-0.0273963
RP5-884C9.2	-0.00207045	-0.000436581	0.00836093	-0.00256937	-0.00400455	-0.00206427	0.0088248
RP11-214L19.1	0	0	0	0	0	0	0
RP11-329N22.1	0.0138601	-0.000360289	-3.14613e-05	-0.00031583	-0.000702391	0.00424137	-0.00035045
RRAGC	0.103321	-0.00526269	0.0490397	0.170985	-0.146464	-0.153299	0.0238499
RP5-864K19.4	-0.0276009	0.0883558	0.0500955	-0.0113674	-0.0460116	-0.0308206	0.0743914
MYCBP	-0.0580136	-0.0272792	-0.0568694	0.0507049	0.00854294	-0.00608027	0.0372318
GJA9	-8.1126e-06	-8.35166e-06	-9.95007e-06	3.87472e-05	-1.62836e-05	-8.08839e-06	-8.12356e-06
RHBDL2	-0.00692892	0.030908	0.00632766	-0.00826321	-0.0121131	-0.003897	0.121749
AKIRIN1	-0.0050554	-0.236535	-0.344546	-0.0618882	0.305434	-0.374134	-0.121619
NDUFS5	-0.810674	0.0327694	0.73701	-0.30986	-0.331598	-0.553775	0.509636
MACF1	-0.391051	0.948881	-0.469894	-0.682051	0.446434	-0.952026	0.500262
RP11-420K8.1	-0.000133811	0.000264104	0.000417929	-0.000117858	-0.00020702	-0.000133412	-0.000133992
KIAA0754	-0.0299431	0.035759	-0.0466522	-0.0306877	0.0499942	-0.0466814	-0.0405934
BMP8A	-0.000374601	0.00271865	0.000316236	-0.000464935	-0.000593762	0.0057726	4.74499e-05
RP11-69E11.4	-0.00660189	-0.021447	-0.0036132	0.0314632	-0.0181287	-0.0023639	0.027494
PABPC4	-0.00280262	-0.311576	-0.0134042	0.61508	-0.403636	0.344263	-0.201762
RP11-69E11.8	-9.70846e-05	-9.99454e-05	-7.78015e-05	6.48268e-05	4.0329e-05	-9.67949e-05	-9.72157e-05
HEYL	-0.0241859	-0.0126701	-0.0146123	-0.027072	-0.0470778	-0.0190476	0.900965
RP1-144F13.3	0	0	0	0	0	0	0
NT5C1A	-1.28379e-05	-1.32162e-05	-1.57456e-05	-1.59342e-05	-2.57682e-05	-1.27996e-05	0.000782585
HPCAL4	-0.00296138	-0.00164603	-0.00363129	-0.00336826	0.00525371	-0.00211524	-0.00296538
PPIE	-0.102918	0.0959409	-0.0900141	-0.164577	0.157147	-0.197789	0.0271802
BMP8B	-0.00787161	-0.00341736	-0.000873371	-0.0044577	0.00168353	0.0709793	-0.00885505
OXCT2	0.00100024	0.00838047	-0.000363046	0.00872085	-0.0105068	0.0388853	0.0276855
RP1-118J21.25	0.000919165	-0.0026253	-0.00256655	-0.00182474	0.00345629	-0.00168867	-0.00255366
TRIT1	-0.00883207	0.0637729	0.0432932	0.00686936	-0.0445085	-0.0533929	0.0206488
MYCL	-0.0626134	-0.0598604	0.133115	0.0901417	-0.126722	-0.0533747	-0.0603021
RP1-118J21.5	-9.70274e-05	-9.98866e-05	0.000165642	0.000188621	-0.000194748	-9.67379e-05	-9.71585e-05
MFSD2A	-0.0836108	-0.0700445	0.311058	-0.0152834	-0.179641	-0.0629296	-0.026951
CAP1	-0.390728	-0.0852082	-1.03019	0.633423	0.121473	-1.08324	0.0571545
PPT1	-0.419272	-0.000141081	-0.585141	1.38695	-0.781249	-0.573326	-0.115793
RLF	0.137907	0.0921018	-0.14772	-0.0217335	0.0828644	-0.170781	0.00801768
TMCO2	-0.000661524	-0.000116115	0.000235281	0.000748255	-0.000503221	-0.000659551	-0.000662417
RP1-39G22.7	-0.010729	0.0287001	0.0112291	-0.0361384	0.00880373	-0.0356288	0.0680058
ZMPSTE24	-0.195742	0.174321	0.257529	0.00229557	-0.190964	-0.113426	0.0114901
COL9A2	0.0879339	-0.0368944	0.00190886	0.0539965	-0.0383551	0.0679838	-0.0364178
SMAP2	0.567835	-0.973082	-1.14908	1.1472	-0.201196	-0.420449	-1.28002
ZFP69B	0.00170703	0.00124025	-0.00724601	-0.00524612	0.00811427	0.00323833	-0.0121624
ZFP69	0.00331055	0.00760329	-0.0139707	0.00148437	0.00797331	-0.0143075	-0.0142374
RP11-656D10.3	-0.00683644	0.0294337	0.0186639	-0.0125687	-0.0112911	-0.0167563	0.0452422
EXO5	0.00800499	0.0117213	0.00360938	-0.0139566	0.00572982	-0.0280788	-0.00215563
RP11-656D10.5	-0.000299216	0.000218045	0.000884363	-0.000371374	-0.000356538	-0.000298324	-0.000299621
RP11-656D10.6	-0.000445414	-0.000458538	0.00146205	-0.000199322	-0.000727789	-0.000444085	-0.000446016
ZNF684	-0.00999606	0.0178066	0.0917689	-0.046914	-0.0304294	-0.0545932	-0.00324621
RIMS3	-0.00485966	-0.0176215	-0.0123685	-0.00525919	0.0118171	-0.0104848	0.0461086
RP4-739H11.3	-0.000320029	0.0026241	0.000642374	-0.00031996	-0.000642294	-0.000319074	0.000769662
NFYC-AS1	0.0279482	-0.0176828	-0.0275961	-0.0217129	0.0353543	-0.0229848	-0.0215759
NFYC	-0.0530977	0.136212	0.130479	0.0199106	-0.122802	-0.201059	0.107475
KCNQ4	-0.00251522	-0.000444762	0.00220563	-0.00272843	-0.00297392	-0.00173935	0.0529588
CITED4	-0.126103	0.244271	0.229236	-0.0952784	-0.138372	-0.119478	-0.0531276
RP5-1066H13.4	-0.000233429	0.00130396	-0.000113234	-0.000289723	-0.000111402	-0.000232732	0.0028929
CTPS1	-0.126791	-0.0941652	0.40548	-0.153041	-0.162654	-0.158814	0.00501917
SLFNL1	-0.00320555	0.00143824	0.00782205	-0.00373215	-0.00340492	-0.00216979	0.00434102
SCMH1	-0.0817207	0.0989928	0.209308	-0.133886	-0.10377	-0.0865136	0.264872
RP11-399E6.1	-0.00306811	0.000297709	0.0109507	-0.00296404	-0.00520045	-0.00249306	0.00533309
FOXO6	0.00597158	0.00377252	0.00751799	-0.00292551	-0.00481296	-0.00309503	0.00471359
RP11-399E6.4	-0.000372339	0.000744041	0.00028529	-0.000462128	-0.000357937	-0.000371229	-0.000372842
EDN2	-0.000485322	-0.000499622	0.00153968	-0.000602351	-0.000670551	-0.000483875	-0.000233543
HIVEP3	-0.0881703	0.28711	-0.00341849	-0.148303	0.0364643	-0.210302	0.221932
RP11-486B10.3	0	0	0	0	0	0	0
GUCA2B	-0.041004	-0.0368729	0.194274	-0.0504204	-0.0828913	-0.040623	-0.0382606
GUCA2A	-0.000805093	0.00707617	0.00103015	-0.000885924	-0.00161554	-0.000802691	0.000419608
FOXJ3	-0.0366426	0.225776	0.0152198	-0.132862	0.0330115	-0.188617	0.0655864
RIMKLA	-0.00794874	0.0020669	0.0209715	-0.0061041	-0.0094025	-0.00168217	-0.0052484
ZMYND12	-0.00669479	0.0027203	0.0206719	3.37519e-05	-0.0133104	-0.0039839	0.000693937
PPCS	-0.187677	-0.13969	0.110712	0.0186813	-0.0259541	-0.31321	-0.207878
CCDC30	-0.00995141	0.0724338	-0.0101117	-0.0280989	-0.000981063	-0.0210031	0.0406909
PPIH	-0.0107575	-0.0600311	-0.138052	-0.132982	0.195906	-0.236662	-0.0837763
RP5-994D16.3	-0.00092202	-0.000538358	-0.000184043	-0.00147675	0.00134807	-0.00130239	-0.000748993
YBX1	0.0609442	-0.519719	-0.413052	0.990102	-0.421278	-0.650206	-0.27736
CLDN19	-0.00210846	-0.000986206	0.00389227	-0.001441	-0.00110963	-0.000842729	-0.00108795
LEPRE1	-0.0491909	0.0697806	0.0589661	-0.0433989	-0.0195892	-0.0750747	0.067731
C1orf50	-0.0202537	0.00466811	0.0487988	-0.0453176	0.00282529	-0.0722674	-0.00964397
RP5-994D16.9	0.00126755	-0.000110516	-0.000131667	-0.000133244	0.000127303	-0.000107032	-0.000107498
CCDC23	-0.0289994	0.0752159	-0.168923	0.221066	-0.0550654	-0.193514	0.0568005
ERMAP	-0.0294872	0.00756265	0.0316956	0.0346537	-0.045221	-0.0370892	0.0370442
RP11-342M1.3	-0.00179662	-3.69173e-05	0.0295921	-0.00666101	-0.0138281	-0.00532063	-0.00308224
ZNF691	0.00545629	0.0295615	0.0225895	-0.020929	-0.00643511	-0.025933	0.0206777
SLC2A1	0.0280091	-0.165949	0.254425	-0.156723	-0.0333696	-0.0521688	-0.157145
SLC2A1-AS1	0.0114465	-0.0138674	0.00322271	-0.0167781	0.0106653	-0.0100294	-0.00839577
FAM183A	-0.00209712	-0.00148023	0.00816032	-0.00249341	-0.00318259	-0.00175239	-1.39591e-05
EBNA1BP2	-0.239105	-0.0851125	0.862405	-0.324202	-0.422234	-0.145266	0.081125
WDR65	0.00554721	0.00439469	0.0208464	-0.00112577	-0.0136479	-0.00556719	-0.0023169
TMEM125	-0.00172092	-0.000933606	-0.0011017	-0.00165253	-0.0017542	0.029162	-0.00172325
C1orf210	-0.00918709	-0.00552624	0.0408256	-0.0109859	-0.0172903	-0.00784728	-0.00772863
TIE1	-0.0996935	1.29252	-0.117276	-0.120417	-0.159094	-0.0950061	-0.0874948
MPL	-0.000232441	0.00131252	0.000294373	-0.000288497	-0.000268041	-0.000231747	-0.000232755
RP1-92O14.3	-0.00801062	-0.00487341	0.0107257	-0.00388746	-0.00250025	-0.002732	-0.0135591
CDC20	-0.0594771	-0.0450882	0.198145	-0.0431748	-0.088194	-0.030404	-0.0296805
ELOVL1	-0.0753604	0.155633	-0.0100215	0.0412251	-0.0318681	-0.204355	-0.0245024
MED8	-0.110705	-0.0866349	0.248324	-0.0630554	-0.101545	0.00428041	-0.0301783
RP1-92O14.6	-0.00025023	-0.000257603	0.000112597	0.000242874	-0.00016152	0.000129241	-0.000250568
SZT2	-0.0242611	0.0197098	-0.0227987	-0.0568867	0.0504535	-0.0461385	-0.0323945
SZT2-AS1	-0.000315998	0.000273794	0.000598542	-0.000392202	-0.000294474	0.00237584	0.000579345
HYI	-0.173525	0.00555275	0.445782	-0.147558	-0.23713	0.218232	0.234879
HYI-AS1	-0.0017525	0.0034588	0.0010215	-0.00122407	-0.00122004	0.00450245	0.00887041
PTPRF	-0.195186	-0.143239	0.734167	-0.236238	-0.361916	-0.1779	-0.024344
KDM4A	-0.0082771	0.0402446	0.0157686	-0.0463805	0.0148084	-0.0725681	0.00850794
KDM4A-AS1	-0.00532096	-0.00281391	0.0271982	-0.0154096	-0.00568254	-0.0120284	-0.0054344
ST3GAL3	-0.0749021	0.165293	0.181821	-0.0845759	-0.106881	-0.0822601	0.184293
RP11-184I16.4	-0.000507192	0.00106441	0.000587976	-0.000307759	-0.000339622	-0.000505679	0.000803051
ARTN	-0.00202754	-0.00202003	0.00566054	-0.00192897	-0.00264113	-0.0010874	0.0131118
RP11-7O11.3	0.00183352	-0.000666051	0.00412567	-0.00341699	-0.000449964	0.00610448	-0.00463846
IPO13	-0.0324303	-0.00149132	0.0558917	-0.00771164	-0.0283974	-0.0255259	0.0178298
DPH2	0.0155064	-0.0289963	0.0615208	-0.054862	0.00168201	-0.0145107	-0.0122919
ATP6V0B	-0.499943	-0.250646	0.605267	0.903344	-1.082	-0.120898	-0.253065
B4GALT2	-0.0419711	0.0679268	0.139689	-0.0513113	-0.0741142	0.0418349	0.0718324
CCDC24	0.00691878	0.00337445	0.0590837	-0.0108258	-0.0328517	-0.0197149	0.00623941
SLC6A9	-0.009988	-0.00745606	0.0195824	-0.0103689	-0.0176555	0.0222947	0.185511
RP5-1198O20.4	0.00241527	0.00604699	0.00977095	-0.00382696	-0.00599039	0.00579814	0.0127715
KLF17	-0.000128328	0.00149446	7.9245e-05	-0.000159278	-0.00025757	-0.000127945	0.00125592
DMAP1	-0.0214795	0.0179818	0.0436407	-0.128361	0.0565207	-0.103242	-0.00582237
ERI3	-0.111048	0.196542	0.285852	-0.115307	-0.159839	-0.147723	0.202769
RNF220	0.00113066	-0.0443481	0.0072545	-0.061385	0.0538267	-0.144152	-0.0801506
TMEM53	-0.0873997	-0.0111289	0.314764	-0.0403654	-0.181051	-0.0849101	0.0808921
C1orf228	0.171533	-0.105062	-0.0307854	0.101759	-0.0356191	-0.0827609	-0.0753592
KIF2C	-0.0158883	-0.00236699	0.0284468	-0.00828459	-0.0115229	0.000143674	0.00371346
RP11-269F19.2	0.00341547	-0.00119403	0.000580043	-0.00061743	8.31308e-05	-0.00235406	-0.00273093
RPS8	1.0399	-0.426718	-0.363882	0.00156332	0.205476	-0.201741	-0.0681877
BEST4	-0.000921896	-0.00730441	0.00254761	-0.0106561	0.00678679	-0.00392528	-0.00134059
PLK3	-0.198643	0.0377007	-0.436409	0.201134	0.143758	-0.293254	-0.182186
TCTEX1D4	-0.00283533	0.00119693	0.0102605	0.00103543	-0.00671356	-0.00534713	-0.00713575
BTBD19	-0.0149679	0.0657306	-0.023186	0.0324352	-0.0194783	-0.0255241	0.0581443
PTCH2	-8.0358e-05	-0.0690007	-0.0261918	0.00406315	0.025649	0.0451016	-0.0363858
EIF2B3	-0.0796561	0.0548892	0.160211	-0.0624065	-0.0830492	-0.0453383	0.181936
HECTD3	-0.0437775	0.0396175	0.0181515	-0.015583	-0.0043985	-0.0407458	0.0101893
UROD	-0.250998	0.14017	0.637697	-0.117932	-0.398093	-0.129109	0.152477
ZSWIM5	-0.0250781	0.0892609	0.0343315	-0.0345084	-0.0158106	-0.0230727	0.00919225
HPDL	0.00157834	-0.00202021	-0.00173964	-0.00387896	0.00360627	0.00504286	0.00102994
MUTYH	0.0017977	-0.013317	-0.0215984	-0.0539281	0.0529173	-0.0407882	-0.00483716
TOE1	0.033026	-0.00322737	-0.0553898	-0.0679199	0.0808178	-0.0490457	-0.0151665
TESK2	0.0159613	0.0665712	0.0741891	-0.00967403	-0.0610322	-0.0355902	0.077446
CCDC163P	0.00113123	-0.00243328	-0.00818686	-0.0195317	0.0158142	0.049849	-0.00524272
MMACHC	-0.010593	0.00489859	0.0738891	-0.0217687	-0.0331689	-0.0106089	-0.000903194
PRDX1	-0.607549	0.370768	1.46134	-0.0191595	-1.27315	-0.211082	0.0306009
AKR1A1	-0.271956	-0.167221	0.783823	0.226578	-0.697228	0.241844	-0.244623
NASP	0.15627	0.470137	-0.128932	-0.338376	0.204865	-0.394671	-0.0400179
CCDC17	-0.0080343	0.00588776	-0.000292707	0.00323017	-0.00312695	-0.00745063	0.0143508
GPBP1L1	-0.113656	0.190327	0.0787327	-0.0968702	-0.0120917	-0.294394	0.0116133
TMEM69	-0.0354496	0.0499243	0.0655498	0.050281	-0.0790714	-0.0761673	0.0128745
IPP	-0.0222341	-0.0152573	0.0207598	-0.111638	0.062306	-0.0729962	0.00489119
MAST2	-0.0535824	0.0613871	0.121186	-0.0421421	-0.072156	-0.0305249	0.16427
PIK3R3	-0.158338	1.13024	-0.122158	-0.103238	-0.125431	-0.0668897	0.162612
RP4-533D7.4	-0.000529216	0.00357499	-0.000570652	-0.000279016	2.84839e-05	-0.000527637	-0.00023441
RP4-533D7.5	-0.00587366	-0.00140731	0.0113655	-0.00566582	-0.00255097	-0.00219625	-0.00346849
TSPAN1	-0.0144563	-1.16391e-05	0.0567772	-0.0134847	-0.0265884	-0.00757518	0.00294331
RP11-322N21.2	0	0	0	0	0	0	0
POMGNT1	-0.0776584	0.0176176	0.0717254	-0.10736	0.0220322	-0.0635748	0.0626889
LURAP1	-0.00823344	0.0164857	0.00895204	0.00334129	-0.0148182	-0.0049	0.0755138
RAD54L	-0.00359222	-0.000745099	0.0103507	-0.00371281	-0.00412378	7.81722e-05	0.00571936
LRRC41	-0.0737324	0.0920879	0.129395	-0.0526977	-0.0737245	-0.027722	0.176856
UQCRH	-0.119959	-0.466603	1.14675	-0.114921	-0.747131	-0.204521	0.0166461
NSUN4	0.0239617	0.036167	-0.011488	0.0327125	-0.0191357	-0.0692792	-0.00735353
FAAH	-0.0554733	-0.0171868	0.16021	-0.00941675	-0.0934706	-0.0251658	-0.0186136
RP5-1109J22.2	0	0	0	0	0	0	0
LINC00505	-0.00234572	-0.0013813	-0.000910978	-0.00176763	0.0022118	-0.00233873	-0.00150877
DMBX1	0.00121945	-0.000136646	0.000130696	-0.000164747	-7.86375e-06	-0.000132339	-0.000132914
MKNK1-AS1	-0.000113635	0.00278775	-0.000562015	3.46981e-05	-0.000182506	-0.0008186	0.000381925
KNCN	-5.3441e-05	-5.50158e-05	-6.5545e-05	-6.633e-05	0.000103396	-5.32816e-05	-5.35132e-05
MKNK1	-0.205094	-0.0962437	-0.16348	0.251416	-0.032831	-0.268955	-0.0335521
MOB3C	-0.0253401	0.0420382	-0.083753	0.0623154	0.00516921	-0.048615	0.0401443
ATPAF1	-0.114624	-0.107785	0.0951997	-0.105674	0.0221073	0.0176355	0.100816
EFCAB14	-0.0439371	0.591461	-0.203856	-0.0516516	0.0652347	-0.386629	-0.10971
TEX38	0.00047914	-0.000699847	-2.3906e-05	-0.000640436	0.000602091	-0.000677791	-0.000680737
EFCAB14-AS1	-0.000148024	0.000480139	-8.29094e-05	-8.18966e-05	5.30768e-05	-0.000147583	-0.000148224
CYP4B1	-0.000861945	0.0117111	0.000726058	-0.00106976	-0.00154325	-0.000859375	-0.000863109
CYP4A11	-0.143932	-0.0421699	0.557347	-0.165345	-0.269307	-0.134419	-0.0237846
CYP4X1	-0.0268517	-0.0165413	0.115431	-0.0333867	-0.0574548	-0.0292469	0.143717
CYP4Z1	-0.00421948	-0.00139594	0.0189292	-0.00510641	-0.00845695	-0.00420691	0.0031046
CYP4A22-AS1	-0.00218686	1.70714e-05	0.00721242	-0.00238339	-0.00366105	-0.00218034	0.00967574
CYP4A22	-0.0328564	-0.0190808	0.151303	-0.0405384	-0.0657162	-0.0323741	-0.00423842
LINC00853	-0.018739	-0.00850423	0.0947261	-0.0235182	-0.042195	-0.0228292	-0.00451907
PDZK1IP1	-0.422895	-0.337655	1.3301	-0.47328	-0.696775	-0.395686	-0.324248
TAL1	-0.0243204	0.439005	-0.0283548	-0.0214497	-0.0483112	-0.00966862	-0.0188814
RP1-18D14.7	-0.000776303	0.0130098	-0.000952076	0.00022028	-0.00155778	-0.000773988	-0.000777352
STIL	-0.00776542	0.011125	0.0233569	-0.00936584	-0.0101871	-0.0104642	0.00629601
CMPK1	0.0393347	-0.0823613	0.0480418	-0.281395	0.175022	-0.412517	-0.101558
RP11-511I2.2	-0.00221443	-0.000281627	0.00174093	-0.00118848	-0.000588554	0.000533448	-0.00173784
FOXE3	-6.32269e-05	-6.50901e-05	-2.11602e-05	-7.8476e-05	4.74458e-05	0.000771873	-6.33123e-05
FOXD2-AS1	-0.0132747	-0.0146789	0.00702844	-0.0114122	0.00717947	-0.0110884	-0.00550375
FOXD2	-0.00850605	-0.0163251	0.00876848	-0.0161829	0.00829879	-0.015829	0.0117929
RP11-543D5.1	-4.92944e-05	-5.0747e-05	-9.5917e-07	0.000177994	-9.89426e-05	-4.91474e-05	-4.9361e-05
TRABD2B	-0.059506	-0.0289909	0.229676	-0.072115	-0.115686	-0.0593321	0.0510799
RP11-543D5.2	0	0	0	0	0	0	0
FLJ00388	0	0	0	0	0	0	0
RP11-330M19.1	0	0	0	0	0	0	0
RP4-683M8.2	-2.05606e-05	-2.11665e-05	0.000102944	-2.55195e-05	-4.12692e-05	-2.04993e-05	-2.05884e-05
RP11-193P11.3	0	0	0	0	0	0	0
AL109659.1	0	0	0	0	0	0	0
RP5-1024N4.2	0	0	0	0	0	0	0
SLC5A9	-0.0122288	-0.00863388	0.0620513	-0.00430261	-0.0349343	-0.0187941	-0.0132284
RP5-1024N4.4	-0.00143986	0.0035169	-0.00100675	0.00343014	-0.00219373	-0.00143557	0.000124057
SPATA6	-0.0769055	0.257973	0.0491023	0.0889816	-0.165463	-0.0953535	0.309569
AGBL4	-0.0135578	0.0451193	-0.000711124	0.0200342	-0.0317721	-0.0162657	0.026944
BEND5	0.291949	0.0245181	-0.00247364	0.000852037	-0.0263254	0.0231153	0.0401857
RP11-141A19.1	-0.000220598	0.00140157	0.000413548	-0.000273798	-0.000442753	-0.00021994	0.00116352
RP11-141A19.2	-0.000142642	0.000487007	0.000486016	-0.000116276	-0.000286299	-0.000142217	-0.000142835
AL645730.2	-2.86874e-05	-2.95327e-05	0.000143631	-3.56063e-05	-5.7581e-05	-2.86018e-05	-2.87261e-05
ELAVL4	-0.0085257	-0.0056329	-0.00849648	0.031945	-0.0135503	-0.00850034	-0.00414747
RP11-567C20.2	-0.00136265	-0.00115495	0.00623345	-0.0016742	-0.00243653	-0.00101005	-0.00136449
RP11-567C20.3	0	0	0	0	0	0	0
DMRTA2	-9.68603e-05	-9.97146e-05	-0.000118798	-7.11342e-06	0.000113305	-9.65714e-05	-9.69912e-05
RP5-850O15.4	0.00362829	-0.00134707	-0.00137715	-0.00192487	0.00210136	0.0017716	-0.000392158
FAF1	-0.177075	0.233728	0.362822	-0.245179	-0.156969	-0.202756	0.196799
RP5-850O15.3	-0.000146338	0.00110693	-0.000119535	-9.21327e-05	-2.06783e-05	-0.000145902	-0.000146536
CDKN2C	-0.175562	0.112828	0.0981855	-0.150044	0.011009	0.00677807	0.174058
C1orf185	-0.000165955	0.000802585	0.00057715	-0.000205979	-0.000333088	-0.00016546	-0.00016618
RP11-296A18.3	-0.00402367	0.00259859	0.00326164	-0.0044304	0.000423364	0.00697799	-0.00307012
RNF11	-0.193364	0.333258	0.0476729	-0.0104144	-0.0905143	-0.151923	0.309333
RP11-296A18.6	-0.000657948	-0.000677332	-0.000756428	0.00021286	0.000566484	-0.000655986	-0.000658837
TTC39A	-0.0418992	-0.0362758	0.187544	-0.0456534	-0.082688	-0.0244521	-0.029596
RP11-275F13.1	-0.00169739	-0.00232347	-0.00150267	0.000483025	0.00142932	-0.0023784	-0.00285129
EPS15	-0.0491424	0.432069	-0.357379	-0.18197	0.249154	-0.281193	0.0800295
RP11-253A20.1	-0.00150596	-0.00243964	-0.00286221	-0.00320229	0.0044793	-0.00230415	-0.00135666
RP11-191G24.1	-0.0715598	0.0039486	0.300276	-0.0900705	-0.139379	-0.0709863	0.00581867
OSBPL9	-0.120796	0.171737	0.44519	-0.188943	-0.237239	-0.154948	0.344705
NRD1	0.00244194	-0.124488	-0.0830619	0.00263257	0.0781772	-0.0350246	-0.17246
RP4-657D16.3	-0.000635025	0.00715993	-0.00313188	-0.0022365	0.0017436	-0.00323488	0.00907291
RP4-657D16.6	0.000411986	0.000379559	-0.000543112	-0.000715429	0.000837543	-0.00146325	-0.000510502
RAB3B	-0.0570972	-0.0393338	0.219514	-0.0595256	-0.0934972	-0.0233954	-0.0463552
TXNDC12	-0.18654	0.360578	0.068801	0.00407351	-0.0989571	-0.0756785	0.0111964
KTI12	0.0363979	0.048736	-0.00970681	-0.0547116	0.0300472	0.0136368	0.0145051
RP11-91A18.4	-0.000334572	0.000465641	0.000316436	-0.000265113	-0.000107804	-0.000333574	-0.000335024
TXNDC12-AS1	-3.97122e-05	0.000289197	-4.87067e-05	-4.929e-05	-4.12105e-05	-3.95937e-05	0.000960719
BTF3L4	-0.000336725	0.0498227	0.150744	0.215752	-0.26266	-0.325692	0.307464
ZFYVE9	-0.0523867	0.181388	0.120464	-0.0634629	-0.0841265	-0.0333684	0.150072
CC2D1B	-0.0222579	-0.00882024	-0.0289446	-0.0419502	0.0549314	-0.0862753	-0.0481807
RP11-155O18.6	-0.000170457	-0.00017548	0.000272001	-0.000112155	-3.95627e-05	-0.000169949	-0.000170688
ORC1	-0.00714648	6.9242e-05	0.0117588	-0.00466034	-0.00356402	-0.00695584	-0.000720744
PRPF38A	0.0852043	0.00318982	-0.204445	-0.115138	0.210054	-0.249106	-0.10037
ZCCHC11	0.334147	0.0315884	-0.0168691	-0.5485	0.312077	-0.230805	-0.148832
RP11-25O10.2	0.00120828	0.00127518	0.000284922	-0.000346855	-0.000362646	-0.000278627	0.00131958
GPX7	-0.0289878	0.0407191	0.19277	-0.187104	-0.0192881	0.106717	0.000193827
FAM159A	0.253394	-0.177446	-0.145708	-0.208472	0.247928	-0.0864295	-0.179505
COA7	-0.0247344	-0.00367941	0.129704	-0.0128033	-0.074561	-0.0366487	0.0366833
ZYG11B	-0.0923924	0.246115	0.217	0.0439874	-0.220323	-0.150711	0.175928
ZYG11A	-0.0103844	-0.00437098	0.0643025	-0.0171118	-0.0289884	-0.00648286	0.0038021
RP4-631H13.2	-3.21342e-05	-3.30811e-05	0.000160888	-3.98844e-05	-6.44994e-05	-3.20383e-05	-3.21776e-05
ECHDC2	-0.503673	-0.303898	1.28844	-0.683402	-0.584384	-0.564848	0.167412
SCP2	-0.679858	0.273941	1.22204	-0.49751	-0.684258	-0.942431	0.195861
PODN	-0.00805522	0.00192536	-0.0067606	-0.00914671	-0.00667708	-0.00770805	0.251617
RP11-334A14.5	-7.73946e-06	-7.96753e-06	-9.49242e-06	-9.60611e-06	-1.55347e-05	-7.71637e-06	0.00047184
SLC1A7	-0.0315397	-0.0235368	0.0146312	-0.0395287	0.0203557	-0.0284103	0.0508243
RP11-334A14.8	-0.00273754	-0.00182201	0.0112537	-0.00325682	-0.00535223	-0.00272938	0.0119068
CPT2	-0.0704245	-0.0430451	0.2176	-0.0305123	-0.108616	-0.0908694	-0.016147
RP5-1024G6.2	-0.000706664	1.68874e-05	0.000655384	-0.000506972	-0.000480151	-0.000704557	0.00337848
C1orf123	-0.15146	0.25648	0.0429562	-0.0977074	-0.0170516	-0.24534	0.339603
RP5-1024G6.7	-0.00940357	-0.0185622	-0.0127672	-0.0231528	0.0284685	-0.0151301	-0.0141732
MAGOH	-0.136367	0.03598	-0.0358095	-0.155273	0.143867	-0.415732	-0.0449919
RP5-1024G6.5	-0.00285215	0.00308104	0.00929746	-0.00141622	-0.00574963	0.00217534	0.00544644
RP5-1024G6.8	-5.56221e-05	-0.00373483	-0.00678088	-0.00342539	0.00780699	-0.00384907	-0.00681999
LRP8	-0.0123589	-0.0167421	-0.0226766	-0.0155199	0.0298027	-0.0058363	-0.0228368
RP4-784A16.1	-4.21342e-05	-4.33759e-05	-2.71043e-06	-5.22963e-05	5.05544e-05	-4.20085e-05	-4.21912e-05
RP4-784A16.2	-4.84663e-05	-4.98946e-05	-5.94436e-05	-6.01555e-05	9.37716e-05	-4.83217e-05	-4.85318e-05
RP4-784A16.4	0	0	0	0	0	0	0
RP4-784A16.5	0.00454248	-0.00413717	-0.00456693	-0.00367993	0.00616451	-0.00344458	-0.00413591
RP11-117D22.1	-1.44082e-05	-1.48328e-05	-1.76717e-05	6.88157e-05	-2.89202e-05	-1.43653e-05	-1.44277e-05
RP11-117D22.2	0.0956125	-0.0211064	-0.024414	0.0634325	-0.0282786	0.0117786	-0.0184228
DMRTB1	-0.000315705	-0.000325008	0.000915714	-0.000391839	-0.000213285	-0.000314764	-0.000316132
GLIS1	-0.00244169	0.00505061	-0.00115396	-0.00355152	0.000158108	-0.00318954	0.0340957
NDC1	-0.0195711	0.0374734	0.0528822	-0.00477633	-0.0369992	-0.0521252	0.0281279
YIPF1	-0.0948782	-0.0152545	0.0864634	0.0162303	-0.0587952	0.0467553	-0.0389904
DIO1	-0.173313	-0.135914	0.720733	-0.217659	-0.34084	-0.190499	-0.133242
HSPB11	-0.267786	-0.200425	0.210077	-0.239264	0.0715564	-0.228796	-0.0757894
LRRC42	-0.0760779	-0.0329605	0.190968	-0.0517883	-0.0818814	-0.0740764	0.0290575
LDLRAD1	-0.00127172	-0.000927831	0.00565303	-0.00134948	-0.00234721	-0.00126792	-0.000817463
RP4-758J24.5	-0.00587768	0.0242782	0.014947	-0.00232502	-0.0118836	-0.0101291	0.0115539
TMEM59	-0.661275	0.445652	0.427467	-0.102458	-0.374828	0.803201	0.51992
TCEANC2	0.0199009	0.0205718	-0.0132934	-0.00902803	0.0129229	-0.0421061	-0.0371518
AL161915.1	0.000396491	-0.00298172	-0.00219787	-0.000160475	0.0023176	-0.00123514	-0.00417714
CDCP2	-0.000139196	3.25976e-05	0.000282244	-0.000107558	-8.88507e-05	-0.00013878	-0.000139384
RP11-446E24.4	0.00155207	0.0023466	0.00217986	-0.000973005	-0.00162262	-0.000913462	0.00284415
AL357673.1	-0.00247743	0.00556925	0.00334952	-0.0033945	-4.332e-05	-0.0044004	-0.00746254
CYB5RL	-0.00630136	0.0199499	0.042187	-0.0139945	-0.0188771	-0.0162063	-0.0167787
MRPL37	-0.183122	-0.0425919	0.7049	-0.157986	-0.38175	-0.180143	-0.0784739
SSBP3	-0.222712	0.226309	0.304564	-0.222567	-0.109841	-0.258283	0.221619
SSBP3-AS1	-0.000172182	0.000940655	5.38621e-05	-0.000213707	-1.87209e-05	-0.000171668	-0.000172414
RP5-997D24.3	-0.000140387	-0.000144523	0.000511643	-0.000174244	-0.00016087	-0.000139968	-0.000140576
RP4-705F19.1	-2.46461e-05	0.000122484	8.48763e-05	-3.05904e-05	-4.94695e-05	-2.45726e-05	-2.46794e-05
RP5-866L20.1	0	0	0	0	0	0	0
ACOT11	-0.0286093	0.00662619	-0.000881429	0.061405	-0.0444036	-0.0209793	-0.0130996
FAM151A	-0.00759371	-0.00406029	0.0316226	-0.00865482	-0.0133479	-0.00658975	0.00329561
MROH7-TTC4	-0.000622469	0.000425233	0.00203979	-0.000439561	-0.0010911	-0.000620612	-0.00062331
MROH7	-0.00280368	-0.00140657	-0.000295159	0.0078343	-0.00436014	-0.00279532	-0.00280746
TTC4	-0.0021338	-0.0163769	0.0089521	-0.0251688	0.0156084	-0.0337441	-0.0109896
PARS2	0.00452684	-0.00304922	0.0230212	-0.00876563	-0.00850789	-0.0054316	-0.00513976
TTC22	-0.0289662	-0.049788	-0.0274911	-0.0573135	0.0677037	-0.032958	-0.0491035
RP11-67L3.2	-4.26463e-05	-4.3903e-05	3.74044e-06	2.97227e-05	-7.07842e-06	-4.2519e-05	-4.27039e-05
C1orf177	-0.00868655	-0.00835074	-0.00328379	-0.010082	0.011542	-0.00866071	-0.008289
DHCR24	-0.384001	0.0674355	1.28555	-0.495717	-0.706416	-0.368271	-0.223537
RP11-67L3.5	-0.000200323	0.000250514	0.000705514	-0.000167389	-0.000342509	-0.000199726	-0.000200594
RP11-67L3.4	0.00102852	0.000538592	0.00516475	-0.00166476	-0.00221605	-0.00148434	-0.00149079
TMEM61	-0.00302758	-0.0031167	0.0145635	-0.00369338	-0.00590089	-0.00285722	-0.00213592
RP11-12C17.2	-0.000118232	0.00106588	0.000282437	-0.000146746	-0.000237306	-0.000117879	-0.000118392
BSND	-0.000335892	-0.000345789	0.00118421	-0.000416893	-0.000359762	-0.00033489	-0.000336346
PCSK9	-0.041195	-0.0405106	0.25161	-0.0697884	-0.108497	-0.0457814	-0.0426776
USP24	0.0609499	0.0424766	-0.0875397	-0.0508602	0.078073	-0.2005	0.00327712
RP11-101C11.1	-0.000163897	-0.000168727	-7.9783e-05	-0.000203424	0.000240429	-0.000163408	-0.000164118
RP11-466L17.1	-0.00828415	0.172665	-0.00947896	-0.0102751	-0.0165802	-0.0082595	0.00245049
RP11-90C4.1	-0.00229423	0.0467812	-0.00239607	-0.00269955	-0.00460132	-0.00228739	0.00281754
RP11-90C4.2	-0.000109866	0.0018993	2.54694e-05	-0.000136363	-0.000220516	-0.000109538	-0.000110015
RP11-90C4.3	-6.97228e-05	0.00159551	-8.55144e-05	-8.65385e-05	-0.000139945	-6.95148e-05	-6.9817e-05
RP1-158P9.1	0.00127526	0.00104905	-5.42903e-05	-9.00367e-05	-0.000145602	-7.23249e-05	-7.26393e-05
RP11-504A18.1	-0.00891177	0.113222	0.00757452	-0.00912257	-0.0177151	-0.00542148	0.00264731
RP4-710M16.2	-0.0337589	-0.0295854	0.228313	-0.064013	-0.0980545	-0.0417243	-0.0442053
PPAP2B	-0.467672	2.46578	0.449931	-0.452046	-0.926161	-0.45121	-0.0784054
PRKAA2	-0.0630752	-0.0353706	0.316061	-0.097578	-0.146504	-0.0795916	0.0044185
C1orf168	-0.177653	-0.0876249	0.669727	-0.209232	-0.327253	-0.176748	-0.0534359
RP11-378I13.1	0	0	0	0	0	0	0
C8A	-0.151757	-0.0792146	0.623656	-0.190778	-0.298255	-0.154451	-0.0521114
C8B	-0.216117	-0.149415	0.868935	-0.279408	-0.426198	-0.207524	-0.129815
RP5-1103B4.3	-0.0109973	-0.00114806	0.0503266	-0.0136372	-0.0219898	-0.0109646	-0.00786401
DAB1	-0.114364	-0.0128104	0.411088	-0.131554	-0.19882	-0.108951	0.073099
RP6-102O10.1	0	0	0	0	0	0	0
DAB1-AS1	0.000653286	-0.000201843	-0.000141972	-0.000187595	0.000230864	-0.000195481	-0.00019633
RP11-393I23.4	-5.71459e-06	-5.88299e-06	2.86126e-05	-7.09287e-06	-1.14704e-05	-5.69754e-06	-5.72231e-06
OMA1	0.0699468	-0.108917	-0.0541207	-0.0915904	0.113449	-0.0305619	-0.0925556
TACSTD2	-0.0289712	0.00538374	-0.0278698	0.0754901	-0.0553442	-0.0275203	-0.0228854
MYSM1	-0.0172781	0.227657	-0.135578	-0.141382	0.140812	-0.177083	-0.0501605
JUN	-0.704166	0.823368	-0.644022	-1.31966	0.668504	0.707141	1.46414
LINC01135	-0.0117334	0.0162304	0.0242814	-0.0112391	-0.015769	-0.0116986	0.0425078
RP11-63G10.3	-0.000643569	-0.00066253	-0.000529009	-0.000538349	0.00090982	-0.00064165	-0.000644439
RP11-63G10.2	-3.28453e-05	-3.38132e-05	4.84801e-05	-4.0767e-05	7.4142e-06	-3.27473e-05	-3.28897e-05
RP4-794H19.1	-0.000405488	-0.00316168	0.00468205	-0.00407635	0.000530328	-0.000357686	-0.00304627
RP4-794H19.4	-0.000163453	0.00539313	-0.0033342	-0.00279124	0.00230433	0.0153716	-0.000270392
RP11-145M4.1	0	0	0	0	0	0	0
RP11-145M4.2	-7.02263e-05	-7.22957e-05	0.000212497	-8.71634e-05	-5.29855e-05	-7.00168e-05	-7.03211e-05
RP11-145M4.3	0.000197568	0.00108116	0.000150846	-0.000606835	-0.000358991	0.00432936	0.00333992
RP11-467C18.1	-0.000522112	0.000525634	0.000354039	6.65399e-05	-0.00039315	-0.000520555	0.00107248
FGGY	-0.66405	-0.424611	1.83165	-0.751396	-1.06916	-0.665554	-0.297576
RP4-782L23.2	-0.000199677	-0.000205561	0.000567309	-0.000171273	-0.000400767	-0.000199082	-0.000199947
RP4-782L23.1	-0.0299646	-0.0239718	0.103932	-0.0321692	-0.0397873	-0.0298761	-0.0196238
HOOK1	-0.0263252	-0.10152	0.264674	-0.125472	-0.0836722	0.0385521	-0.0844027
CYP2J2	-0.0674144	-0.0423117	0.312287	-0.0881184	-0.138071	-0.0698723	-0.0326983
C1orf87	-0.000296322	-0.000135374	0.000738145	-6.57303e-05	-0.000594719	-0.000295438	0.00172393
RP11-575B7.3	-6.53276e-05	0.000906181	7.33996e-05	-8.10833e-05	-0.000131123	-6.51327e-05	-6.54158e-05
RP11-776H12.1	-0.00311169	-0.0028527	0.0131336	-0.00366845	-0.00589527	-0.00310241	-0.00311588
RP11-436K8.1	-0.00241647	0.00243055	0.00894581	-0.00293351	-0.00469488	-0.00240927	-0.00241973
NFIA	-0.736477	1.245	1.19277	-0.588351	-1.10285	-0.731317	1.45104
RP4-668G5.1	-0.000216995	0.0005109	-9.1072e-05	0.000537481	-0.000435521	-0.000216347	0.000432487
RP5-833A20.1	-0.000344594	0.000173651	0.000678881	-0.000147956	-0.000300273	-0.000343566	-0.000345059
TM2D1	-0.089654	0.30002	0.138544	-0.170292	-0.0439918	-0.149178	0.260123
RP11-430G17.3	-0.00991011	-0.00161622	-0.00499746	-0.0190475	0.0168319	-0.0125478	-0.000845099
INADL	-0.13394	-0.119487	0.322364	-0.328028	-0.0325569	-0.204102	-0.0548476
L1TD1	0.0165814	-0.00394198	-0.0140772	0.0136827	9.59713e-05	-0.00281535	-0.00563081
KANK4	-0.0105433	-0.00374467	0.0470758	-0.0129266	-0.0197702	-0.0105119	-0.00107414
USP1	0.0142138	-0.0844787	-0.0854603	-0.110909	0.152256	-0.223215	-0.0694685
DOCK7	-0.0435753	0.017669	0.195479	-0.00085459	-0.146846	-0.0890341	0.188639
ANGPTL3	-0.681016	-0.453808	1.96765	-0.812103	-1.13721	-0.631371	-0.515955
AL138847.1	-0.00343086	-0.00323269	0.0233413	-0.00599155	-0.00973863	-0.00534755	-0.00405754
RP11-230B22.1	0.00106299	-0.00294862	0.0187394	-0.00555894	-0.00849239	-0.00488983	0.000990549
ATG4C	0.141331	0.146226	-0.0120236	0.110774	-0.109361	0.0582894	0.0677261
RP4-771M4.3	0.00572608	-0.000164029	5.63205e-05	-8.14549e-06	-0.000319798	-0.000158858	-0.000159549
RP11-5P4.1	-0.000269623	-0.000277567	0.00134949	-0.000334645	-0.000541138	-0.000268818	-0.000269987
RP11-5P4.2	0	0	0	0	0	0	0
RP11-5P4.3	0	0	0	0	0	0	0
RP11-335E6.2	-6.29418e-05	0.000690046	-7.71976e-05	-7.81221e-05	-2.61773e-06	-6.2754e-05	-6.30268e-05
RP11-335E6.4	0	0	0	0	0	0	0
LINC00466	-0.000760387	0.00253786	0.000830702	-0.000674241	-0.00152585	-0.000758119	0.0153742
RP11-335E6.3	0	0	0	0	0	0	0
RP4-792G4.2	-0.000163652	-0.000168475	-0.000161815	0.000315898	-0.0001819	0.000818267	0.00121593
FOXD3	-0.000136644	-0.00014067	-0.000126286	0.000163879	-0.000145923	-0.000136236	0.00246643
ALG6	-0.0353421	0.0562775	0.0242888	-0.0740254	0.03044	-0.0682186	-0.0485729
ITGB3BP	0.0846231	0.12664	0.0512375	-0.128955	0.0142762	-0.117869	0.111462
EFCAB7	-0.00602702	0.0514679	-0.0154865	-0.0433551	0.023883	0.00125647	0.050776
DLEU2L	0.0287244	-0.0140374	-0.0407048	-0.0104887	0.036437	-0.0281722	-0.0310611
PGM1	-0.231123	-0.171604	0.618837	-0.204448	-0.258497	-0.169814	-0.16141
ROR1	0.00961931	-0.006316	-0.00663652	0.0244154	-0.0412523	-0.0207618	0.258679
RP11-24J23.2	-0.00040997	-0.00042205	0.00174258	-0.000210293	-0.000822778	-0.000408747	-0.000410524
UBE2U	-0.00101801	0.00123284	0.00129614	-0.00118483	-0.00204264	-0.00101498	-0.00101939
CACHD1	-0.0287682	0.17041	0.0506842	-0.0315563	-0.0546721	-0.0286832	0.228091
RAVER2	-0.0334559	0.133373	0.0096742	0.0162897	-0.043265	-0.0269108	0.00565774
JAK1	-0.179506	0.131081	-0.911254	-0.322134	0.721247	-0.898052	-0.214123
RP11-182I10.3	-0.013686	0.0596084	0.0118402	-0.00872759	-0.0165916	-0.00853107	0.0438182
RP4-535B20.4	0.00210142	5.01112e-05	0.00107105	-0.000199725	-0.0010841	-0.00228358	0.00710369
RP4-535B20.1	0.000127001	0.000979167	-0.000384122	-0.000943904	0.000695948	-0.000838414	0.000722703
AK4	-0.202698	-0.148739	0.77207	-0.230674	-0.376329	-0.209044	-0.0982394
DNAJC6	-0.0148357	-0.00674369	0.0309179	-0.0159908	-0.0135349	-0.0100819	0.0639848
RP5-1044H5.1	-0.000225043	0.000276142	0.00069626	-0.000279315	-0.000451673	-0.000224371	-0.000225347
LEPR	-0.279273	0.255027	0.840493	-0.289425	-0.467828	-0.251496	-0.0515011
LEPROT	-0.430718	1.06735	0.171363	0.133718	-0.486283	-0.444662	0.834776
PDE4B	0.60676	-0.349515	-0.786469	0.261593	0.265861	0.319587	-0.607188
RP11-397C12.1	0	0	0	0	0	0	0
SGIP1	-0.0154925	0.0719673	0.0197085	-0.0224374	-0.0406856	-0.0217237	0.344473
AL139147.1	-0.000902595	6.17873e-05	-0.000849574	-0.000850934	0.000885547	0.000476361	0.00370445
TCTEX1D1	-0.00855154	0.0321279	0.0113518	0.00169742	-0.0158044	-0.00809703	0.0469812
INSL5	0	0	0	0	0	0	0
WDR78	-0.00746417	0.0568029	0.0220039	-0.0172062	-0.0178545	-0.0129195	0.0481764
RP11-342H21.2	-1.69442e-05	0.000387901	-2.0782e-05	-2.10309e-05	-3.40104e-05	-1.68937e-05	-1.69671e-05
MIER1	-0.138624	-0.115429	-0.455482	-0.234747	0.460069	-0.500269	-0.0305715
SLC35D1	-0.0469151	-0.0356528	0.230771	-0.140762	-0.0524975	-0.123043	0.0390984
C1orf141	-0.000904734	0.00344745	0.00251908	-0.00112286	-0.00155973	-0.000902035	0.00185014
IL23R	-0.0670212	-0.0656688	-0.0807563	-0.084315	0.126112	-0.0688495	-0.055755
IL12RB2	-0.047988	-0.0414591	-0.0503652	-0.0605678	0.0859363	-0.0511459	-0.0473561
SERBP1	0.0148029	-0.0601259	0.244578	-0.298916	0.0712753	-0.600699	-0.244051
RP4-763G1.2	-0.00282877	-0.00138139	0.0196557	-0.00525637	-0.00859804	-0.00487284	0.00148238
GADD45A	-0.251661	0.318081	0.296783	-0.367236	-0.0384522	0.24914	0.101058
GNG12	-0.145991	0.566543	0.282915	-0.107295	-0.27518	-0.140524	0.611282
GNG12-AS1	-0.0570811	0.165517	0.188702	-0.0596656	-0.111213	-0.0569141	-0.00539837
DIRAS3	-0.0134635	-0.00494652	0.0471478	-0.013381	-0.0195906	-0.00936946	-0.00013339
WLS	-0.0819422	0.194118	0.0922175	0.0681496	-0.172325	-0.0874851	0.438855
RPE65	-0.000222761	-0.000155372	-0.000200211	0.000151905	-0.000447093	-0.000222096	0.00822976
DEPDC1	-0.0142977	-0.0058982	0.0564193	-0.00983069	-0.0277154	-0.0103207	0.00742794
RP4-694A7.2	-0.000101226	-0.000104209	-0.000124153	-0.000125639	0.000195847	-0.000100924	-0.000101363
RP4-694A7.4	-0.000132291	-1.53781e-06	0.00020612	-5.06056e-06	-0.000195676	-0.000131896	0.00131703
RP11-424D14.1	-0.000221753	0.00173566	0.0005362	-0.00021534	-0.00044507	-0.000221091	-0.000222052
RP11-74K19.1	0	0	0	0	0	0	0
RP3-380B4.1	-0.000124917	-0.000128598	0.000625347	-0.000155043	-0.000250723	-0.000124544	-0.000125086
LRRC7	-0.0102855	-0.0134944	-0.0180347	-0.0226606	-0.0041091	-0.0133175	0.158161
RP11-181B18.1	-3.79527e-05	-3.90711e-05	-1.56362e-05	4.13914e-05	-7.6178e-05	-3.78395e-05	-3.8004e-05
LRRC40	-0.04925	0.0793976	0.0365996	-0.071791	0.01194	-0.117891	0.068223
SRSF11	-0.0214991	0.299038	-0.233219	-0.372592	0.314102	-0.545151	0.264151
RP4-677H15.4	0.000342395	-0.000370476	-1.94237e-05	-9.35477e-05	0.000157045	-0.000358799	-0.000360358
ANKRD13C	-0.0144859	0.124947	0.0204884	-0.0890796	0.0136819	-0.102203	0.128887
HHLA3	-0.00894133	0.0431749	0.0936801	-0.0429336	-0.0427174	-0.00972799	0.059991
RP11-180O5.2	-1.51639e-05	-1.56107e-05	-1.85984e-05	-1.88211e-05	2.9339e-05	-1.51186e-05	-1.51843e-05
CTH	-0.0462569	-0.0252539	0.258438	-0.0875377	-0.107744	-0.00117302	-0.0272117
RP11-42O15.3	-0.00442127	-0.000624252	0.0140499	-0.00457923	-0.00568844	-0.00122051	0.00265724
RP5-952N6.1	-0.00013493	-0.000138906	0.000675467	-0.000167472	-0.000270821	-0.000134528	-0.000135113
RP11-99H8.1	0	0	0	0	0	0	0
PTGER3	-0.0210638	-0.012602	0.0425134	-0.0107798	-0.0384135	-0.0146363	0.313732
RP3-333A15.1	-4.3271e-05	-4.45462e-05	-5.30716e-05	0.00020666	-8.68527e-05	-4.31419e-05	-4.33295e-05
ZRANB2-AS1	0.000682097	-0.00100222	-0.000623635	-0.00148122	0.00154687	-0.000519247	-0.000870913
ZRANB2	0.142542	-0.0854607	-0.309424	-0.54896	0.515406	-0.141387	0.0338005
RP11-386O9.2	-0.000154495	-0.000159048	0.000166336	-0.000191755	-0.000155551	-0.000154035	0.00167189
NEGR1	-0.000788008	0.0142103	-0.00245168	0.0150408	-0.0137041	-0.00487518	0.0496065
RP11-82L20.1	-1.61973e-05	-1.66746e-05	-1.98659e-05	7.73601e-05	-3.25111e-05	-1.61489e-05	-1.62191e-05
RP4-660H19.1	-0.00204418	-0.000805011	0.00852139	-0.0024915	-0.00383299	-0.00138078	0.00571499
RP11-262K1.1	-2.95371e-06	-3.04075e-06	1.47891e-05	-3.66611e-06	-5.92871e-06	-2.9449e-06	-2.9577e-06
RP4-598G3.1	-7.11732e-05	0.000625193	2.97178e-05	-8.83387e-05	-5.13949e-05	-7.09608e-05	-7.12693e-05
RP4-788P17.1	-5.02048e-05	-5.16843e-05	0.000105896	7.81155e-05	-0.00010077	-5.00551e-05	-5.02727e-05
LRRIQ3	0.0321845	-0.00535904	0.00208662	-0.022945	0.011211	0.0184181	0.00654767
FPGT	-0.0290214	0.0462544	0.0108282	0.0400787	-0.0442984	-0.0717389	0.122303
FPGT-TNNI3K	-0.00314154	0.00748201	-0.00218814	0.000968141	-0.000357814	-0.00401928	0.00377993
TNNI3K	0.00166099	0.00114652	-0.000521411	0.000173009	-0.000368065	-0.000459123	0.00507455
RP11-439H8.4	-0.00014955	0.000808854	2.00139e-05	-0.000185617	-8.26653e-05	-0.000149104	0.00118122
RP4-650F12.2	-1.98634e-05	-2.04487e-05	9.94528e-05	-2.46541e-05	-3.98697e-05	-1.98041e-05	-1.98902e-05
LRRC53	0.000462424	-0.000216998	0.000506278	-0.000261621	-0.000244562	-0.000210158	0.00182116
C1orf173	0.001133	0.000665782	0.00157906	-0.00359807	0.00111372	-0.00321883	-0.000227369
RP4-612J11.1	-4.06258e-05	-4.1823e-05	9.76991e-05	-5.0424e-05	-8.15434e-05	-4.05046e-05	0.00100999
RP11-17E13.2	-6.74754e-05	-0.00428951	0.0215543	-0.00763916	-0.00810153	-0.00659528	0.00434829
CRYZ	-0.184203	-0.0833564	0.672848	-0.275762	-0.29541	-0.238162	0.089171
TYW3	-0.0241701	0.027956	0.0293921	-0.0486775	0.0145545	-0.140503	0.0306855
RP11-93N20.1	0	0	0	0	0	0	0
RP11-510C10.4	0	0	0	0	0	0	0
RP11-510C10.2	-1.20608e-05	0.000276115	-1.47925e-05	-1.49696e-05	-2.42084e-05	-1.20248e-05	-1.20771e-05
LHX8	-0.00182545	-0.00187921	0.00822242	-0.00174124	-0.00346613	-0.00120103	-0.00182792
RP11-510C10.3	0	0	0	0	0	0	0
SLC44A5	-0.0118551	0.0407113	0.0614594	-0.0220792	-0.0355968	-0.0155059	0.024868
RP4-682C21.5	-0.000223924	0.00131803	5.14889e-05	-0.000277926	-9.26482e-05	-0.000223256	-0.000224227
ACADM	-0.0218956	0.100039	0.543976	-0.211844	-0.267986	-0.0768292	0.0432454
RABGGTB	0.096701	-0.00805113	0.0320459	-0.0164207	-0.014259	-0.0489187	0.0329064
MSH4	-0.00906998	0.0709145	0.0130455	-0.0088785	-0.0222557	-0.0107713	0.0886201
ASB17	-4.5577e-05	-4.69201e-05	0.000228188	-5.65693e-05	-9.14811e-05	-4.5441e-05	-4.56386e-05
RP11-550H2.1	-3.92829e-05	-4.04405e-05	0.000126096	-4.87573e-05	-7.8848e-05	-3.91657e-05	-3.9336e-05
RP11-550H2.2	-9.98618e-05	0.000885253	5.77738e-06	0.000104569	-0.000200437	-9.95639e-05	-9.99967e-05
ST6GALNAC3	-0.146198	1.86695	-0.206525	-0.155862	-0.326317	-0.183159	0.000927889
RP5-1102E8.3	-0.000483755	0.00792219	-0.000593302	5.4868e-05	-0.000909175	-0.000482312	-8.86984e-05
RP11-415A20.1	0	0	0	0	0	0	0
ST6GALNAC5	-0.00160415	0.000689433	0.00371637	-0.00186955	-0.00225557	-0.00159937	0.0186706
RP4-564M11.2	-9.53653e-05	0.00128984	0.000115703	-0.000118365	-0.000191412	-9.50808e-05	-9.54941e-05
PIGK	-0.10741	0.189848	0.0163399	-0.117241	0.0104489	0.0930184	0.304997
AK5	-0.0327114	-0.0220407	-0.037378	-0.0384804	0.0554769	-0.0333161	0.00289662
RP11-375A5.1	-9.68982e-05	-9.97535e-05	-0.000118844	-0.000120268	0.000187474	-9.66091e-05	-9.70291e-05
ZZZ3	-0.058859	0.154594	0.208001	-0.179796	-0.0587494	-0.15754	0.11921
USP33	-0.0602237	0.162947	-0.111039	-0.121996	0.120809	-0.279302	0.107293
FAM73A	-0.0218747	0.119844	0.00112232	-0.113973	0.0463391	-0.14728	0.135081
NEXN-AS1	-0.00372125	-0.000220646	-0.00103429	-0.00486903	0.00270878	-0.00333259	0.0246309
NEXN	-0.0246735	-0.0451074	-0.0363222	-0.0550672	-0.129085	-0.0835565	1.7077
FUBP1	0.0649241	0.0028983	-0.237474	-0.234017	0.299361	-0.282318	-0.0856283
DNAJB4	0.0305362	0.397796	-0.167493	-0.241296	0.09374	0.0410339	0.92695
GIPC2	-0.0997029	0.258605	0.328155	-0.120194	-0.187978	-0.103233	-0.021004
RP11-386I14.4	0.00558802	-0.0657266	-0.220669	0.162706	0.0382863	0.132926	-0.168727
PTGFR	-0.0548101	-0.0373138	0.231026	-0.0594231	-0.102652	-0.0546497	-0.0218211
IFI44L	0.213439	1.39592	-0.456247	0.237042	-0.264791	-0.373726	0.0771797
IFI44	-0.190459	0.742774	-0.313308	0.1055	-0.0136607	-0.315345	-0.0322362
ELTD1	-0.223422	2.24857	-0.26446	-0.261378	-0.417051	-0.21365	-0.167691
RP4-726F1.1	0	0	0	0	0	0	0
RP11-339A11.2	0	0	0	0	0	0	0
RP11-339D23.1	-5.66654e-05	-5.83352e-05	0.0002837	-7.0332e-05	-0.000113737	-5.64963e-05	-5.67419e-05
RP11-115A15.1	-5.08448e-05	-5.23431e-05	0.000254561	-6.31076e-05	-0.000102054	-5.06931e-05	-5.09135e-05
RP5-887A10.1	1.05533	-0.0349504	-0.0417365	-0.0386947	-0.0654711	0.573072	-0.0349184
LPHN2	-0.231701	1.48922	0.0505669	-0.278453	-0.430563	-0.224938	1.59449
RP5-837I24.2	-0.000258234	0.00118625	0.000397826	-0.000320509	-0.000518282	-0.000257463	0.0048694
RP5-837I24.4	-0.000255763	0.00174594	0.000183859	-0.000317443	-0.000513324	-0.000255	0.00543001
RP11-147G16.1	-0.000125985	0.000277454	0.000408342	-0.00015637	-0.000252868	-0.000125609	0.00102998
RP4-601K24.1	-0.00115333	0.0109366	0.00129552	-0.00132264	-0.00231405	-0.00114989	0.00789122
RP11-170N11.1	-0.000216277	-0.00022265	0.00095682	-0.000268435	-0.00043408	-0.000215632	0.000445954
RP11-413G15.1	0	0	0	0	0	0	0
RP11-475O6.1	-0.120955	-0.069584	0.514583	-0.159945	-0.255951	-0.121529	0.0390907
RP5-836J3.1	-0.024393	-0.0131873	0.111568	-0.029558	-0.0485519	-0.0243208	-0.00373075
TTLL7	-0.0452181	-0.0249503	0.123301	-0.0530588	-0.0767709	0.0237826	0.429427
RP11-486G15.2	0.00111978	-0.0178287	0.057591	-0.0404506	-0.00967668	0.00404073	0.0186263
PRKACB	-0.132645	-0.249138	-0.445244	-0.317825	0.535345	-0.410552	-0.295893
SAMD13	-0.0039484	0.038845	0.00690918	0.010604	-0.0190898	-0.00647411	0.00109481
DNASE2B	-0.00918992	-0.00699293	0.00321049	0.0346345	-0.0219743	-0.0103434	-0.0102217
RPF1	-0.0283128	0.0140865	0.0162439	-0.0913726	0.0628559	-0.22072	-0.0837531
GNG5	-0.553971	0.163703	0.569023	0.439921	-0.695872	-0.521498	-0.160144
CTBS	-0.0619496	0.108738	-0.075615	0.389453	-0.233345	0.0186901	-0.155478
C1orf180	-5.83542e-05	0.000727686	8.68848e-05	-7.24281e-05	-0.000117127	-5.81801e-05	-5.8433e-05
SSX2IP	-0.0531763	-0.0071437	0.117147	-0.0673541	-0.0253984	-0.0559371	-0.0695866
LPAR3	-0.00201049	-0.00407235	-0.00124799	-0.00394923	0.00457934	-0.0041969	-0.00297869
MCOLN2	0.0560169	-0.138549	-0.145769	-0.0841489	0.1769	-0.109816	-0.139069
WDR63	-0.00666377	-0.00367144	-0.00562388	-0.00702167	0.00943037	-0.00664393	-0.00128647
MCOLN3	-0.0415289	-0.0417461	0.14156	-0.0428006	-0.0521779	-0.0421224	-0.0404144
SYDE2	-0.0227835	-0.0207918	0.0588866	-0.0341766	-0.0229751	-0.019928	0.154111
C1orf52	0.00962481	0.088367	-0.134617	-0.123493	0.152153	-0.20612	0.0408073
BCL10	0.20627	0.0891377	-0.116979	0.0870476	-0.00573363	-0.112666	-0.053499
RP11-131L23.1	0.0154202	0.0659148	-0.00169703	-0.000200068	-0.0152154	0.0134273	0.0494972
DDAH1	-0.19843	0.0355544	0.69217	-0.260085	-0.377921	-0.200541	0.460675
RP11-131L23.2	-0.00103827	0.00946788	0.00233617	-0.00128858	-0.00201566	-0.00103518	-0.00103968
RP11-290M5.4	-0.000284698	0.000292022	0.000154261	-3.39952e-05	-0.000197228	-0.000283849	0.00166439
CYR61	-0.257436	1.34832	-0.0592963	-0.308299	-0.459365	-0.234752	2.33465
RP11-290M5.2	-8.09865e-06	0.000185413	-9.93297e-06	-1.00519e-05	-1.62556e-05	-8.07449e-06	-8.10959e-06
ZNHIT6	0.152214	0.0148855	-0.100947	-0.177322	0.166021	-0.141351	0.0155522
COL24A1	-0.00663775	0.000418961	0.0197216	-0.00046884	-0.0188222	0.0277128	0.083297
ODF2L	-0.230018	0.430301	-0.923041	-0.846733	0.945816	-0.472866	-0.351906
CLCA2	-0.00010566	8.20824e-05	0.000166611	0.000170692	-0.000212073	-0.000105344	-0.000105802
CLCA1	-0.000128996	-0.000132797	0.000430069	4.81644e-05	-0.00025891	-0.000128611	-0.00012917
CLCA4	-5.26004e-05	0.000189017	0.000199998	-6.52866e-05	-0.000105578	-5.24434e-05	-5.26714e-05
RP4-651E10.4	-0.00171744	0.0360312	0.00192412	-0.00374242	-0.0054275	-0.00300697	0.00768208
RP4-612B15.3	-0.0141217	0.00887857	-0.0165066	-0.0142887	0.0203906	-0.013346	-0.00812091
SH3GLB1	-0.271018	0.54974	-0.339751	0.373655	-0.158634	-0.164653	0.153645
2023-09-15	0.200769	0.374574	-0.280106	-0.0407401	0.0988322	-0.145444	0.295947
HS2ST1	-0.0533522	0.273152	0.204509	-0.0606713	-0.149815	-0.0354181	0.0792602
RP4-604K5.3	-0.000329011	-0.000338705	0.000366718	-0.000386734	0.000135251	-0.00032803	-0.000329455
RP4-604K5.2	0.0040606	-0.000918886	-0.0010122	-0.000518559	0.000788272	0.00358454	-0.000893797
RP5-1052I5.2	-6.23742e-05	-6.42123e-05	0.000312279	-7.74176e-05	-0.000125195	-6.21881e-05	-6.24585e-05
LINC01140	-0.000168121	-0.000173075	-0.000206197	-2.80011e-06	-0.000128961	-0.000167619	0.00484488
LMO4	-0.0143291	-0.0970067	-0.106871	-0.0259815	0.0603626	0.214245	0.366437
RP4-544H6.2	-0.000340195	0.000437533	-0.000138698	-0.000386667	0.000204749	-0.000339181	-0.000340655
RP5-1027O11.1	-0.000597481	-0.000107274	0.00231304	-0.000741549	-0.00119902	-0.000595699	0.0039825
RP11-76N22.2	-0.00453858	0.0369935	0.00630424	-0.00405365	-0.00816835	-0.00332021	0.00808754
PKN2	-0.0797812	0.399429	-0.0406395	0.139616	-0.137404	-0.327873	0.0495339
GTF2B	0.0672943	-0.30063	-0.369901	-0.0889302	0.33657	-0.204499	-0.181833
CCBL2	-0.0622635	-0.00143728	-0.0695397	-0.0240337	0.0579372	-0.0961799	0.113255
RBMXL1	-0.0413038	0.00495071	-0.00939293	-0.00945086	0.0155747	-0.0982165	0.0494979
GBP3	-0.187115	0.155773	-0.271969	-0.143827	0.24989	-0.205447	-0.0210861
GBP1	-0.45005	0.0439948	-0.518141	0.495824	-0.0372932	-0.595608	0.196007
GBP2	-0.686531	-0.508539	-0.576427	0.417286	0.157652	-0.821944	0.0556132
GBP7	-0.0401497	0.00233105	0.110652	-0.0355392	-0.0436941	-0.0451882	-0.0101652
GBP4	-0.174377	0.917929	-0.538869	-0.0273516	0.160596	-0.480112	-0.18584
GBP5	-0.636814	-0.831046	-0.85491	-0.456089	0.966941	-0.678913	-0.85668
RP4-620F22.2	-0.000376836	-8.36502e-05	0.000511168	-0.000467708	2.01593e-05	-0.000375711	0.000301578
GBP6	-0.00125021	-0.00028419	-0.00183336	-0.00069594	0.00152166	-0.00181148	0.00489177
LRRC8B	0.0155104	0.104921	-0.0199727	0.0475137	-0.0442545	-0.0367468	0.0944902
RP5-1007M22.2	0.00863265	0.0697233	-0.0365844	-0.00175947	0.0131768	-0.0146443	-0.01268
LRRC8C	-0.136713	0.425537	-0.23171	-0.0277167	0.0981021	-0.159238	-0.0743409
RP11-302M6.4	-0.000796179	0.00538785	-0.00015812	-0.00025629	-0.00154864	-0.000793805	0.0137129
RP5-943J3.2	0.0277934	-0.00894822	-0.00277603	-0.00615093	0.00625789	0.00115379	-0.0107623
LRRC8D	0.0291063	-0.06055	0.0472733	0.0365139	-0.0377654	-0.0826154	-0.0743199
RP11-302M6.5	-0.000135849	0.00083533	-8.7888e-06	7.96995e-05	-0.000160353	-0.000135444	-0.000136033
ZNF326	0.0611147	0.161586	0.0928162	-0.120142	-0.0183154	-0.127966	0.0914432
RP5-827O9.1	0	0	0	0	0	0	0
BARHL2	-0.000200319	-0.000206222	0.000683027	-0.000248629	-0.000402054	-0.000199721	0.00297608
RP4-665J23.1	-0.120455	-0.0754653	0.479583	-0.138635	-0.221684	-0.0758053	-0.0257608
RP4-665J23.2	-8.7796e-05	-9.03831e-05	0.000108512	-0.00010897	-0.00017622	-8.7534e-05	0.00320028
RP4-665J23.4	-8.51899e-05	0.000138905	-1.89216e-05	-0.000105736	7.33764e-05	-8.49357e-05	-8.5305e-05
ZNF644	0.0806867	0.109445	-0.0563861	-0.224528	0.149338	-0.278772	0.0934311
HFM1	-0.173213	0.545522	0.378542	-0.168461	-0.328129	-0.172726	0.683881
CDC7	-0.0345781	0.0275139	-0.000343326	-0.0363094	0.0168859	-0.0288275	0.0896392
TGFBR3	-0.371946	1.31783	-0.119794	-0.44361	0.00471724	-0.365886	0.392175
BRDT	-0.0106685	-0.00580978	0.00608013	-0.0137974	0.00777124	-0.00917005	-0.00953701
EPHX4	-0.0129635	0.0718701	-0.00843356	-0.015599	0.00535051	-0.0118874	-0.00863625
BTBD8	-0.0166518	0.0415223	0.00734074	-0.0260937	0.00507623	-0.0278112	0.0223152
KIAA1107	-0.014076	0.0278579	0.00775137	-0.0142732	-0.000695092	-0.0150071	0.013499
RP4-621B10.8	0.000162698	-0.000608173	-0.000898018	-0.000595045	0.00113482	-0.000891753	-0.00059768
C1orf146	-0.000254565	7.95442e-05	0.000747746	-0.000216051	-0.000407586	-0.000253805	0.000424015
GLMN	-0.0612838	-0.066238	-0.147225	-0.175366	0.220165	-0.143898	0.000633465
RPAP2	-0.0665232	-0.0630543	-0.155374	-0.337999	0.328275	-0.189627	-0.122862
GFI1	-0.186106	-0.197158	-0.207581	-0.222821	0.327018	-0.140165	-0.194505
EVI5	-0.158421	0.353589	0.485697	0.172934	-0.566472	-0.134767	0.574642
RPL5	0.688182	-0.810786	-0.489723	-0.470232	0.661595	-0.363778	-0.30365
FAM69A	0.0377108	-0.0736553	0.087645	-0.0974095	0.00486943	0.0995652	0.0548149
MTF2	0.132468	0.145589	-0.219913	-0.194554	0.241542	-0.358705	-0.0892287
TMED5	-0.165529	-0.258508	0.0805228	0.0415539	-0.0212839	0.0888326	-0.19762
CCDC18	0.109423	-0.041838	0.00038021	-0.0143801	0.0169539	-0.087055	-0.058154
DR1	-0.0496392	-0.127871	-0.201393	-0.0869836	0.222521	-0.310357	-0.109188
FNBP1L	-0.0976318	0.733853	0.2773	-0.14522	-0.264679	-0.134754	0.223927
BCAR3	0.00196724	0.157622	0.0834769	-0.0253684	-0.112188	-0.00768804	0.573809
RP5-1033H22.2	-0.0025831	-0.00426712	0.0351148	-0.00917817	-0.0151712	-0.00487787	-0.0071339
RP4-561L24.3	0.00122728	0.00630796	-0.00246554	-0.00387656	0.00326471	-0.00567263	-0.000270065
DNTTIP2	0.115557	-0.0673183	-0.420749	-0.115897	0.359119	-0.386664	-0.297495
GCLM	-0.280127	0.00983296	0.314052	-0.357273	0.0432509	-0.326107	-0.234905
ABCA4	-0.00492843	0.0453785	0.00567408	-0.00420009	-0.00885204	-0.00491375	0.0132179
RP11-78O9.1	0	0	0	0	0	0	0
ARHGAP29	-0.381407	2.20303	0.103762	-0.342895	-0.670157	-0.366329	1.00329
RP11-148B18.1	-0.000296611	0.0036041	0.000277969	-0.000368141	-0.000595299	-0.000295726	0.00156502
RP11-148B18.4	-4.19608e-05	0.000546111	5.65304e-05	-5.2081e-05	-8.42229e-05	-4.18356e-05	-4.20175e-05
RP11-148B18.3	-0.000399938	0.00502107	0.000304706	-0.000414519	-0.000802648	-0.000398745	0.000807712
ABCD3	-0.202153	0.0487159	0.492002	-0.190797	-0.229554	-0.191986	0.0526938
F3	-0.0140983	0.00439828	-0.00274922	0.0134922	-0.0326008	-0.0151974	0.35518
RP11-86H7.6	-5.84104e-05	-6.01317e-05	-7.16399e-05	0.000116427	-1.07551e-05	-5.82362e-05	-5.84893e-05
RP11-86H7.7	-0.000361894	-0.000372557	0.000643815	-0.000449165	-0.000284016	-0.000360815	0.00428937
LINC01057	-0.014428	0.02702	0.015068	-0.0159883	-0.0244793	-0.0126015	0.0749513
SLC44A3	-0.063459	-0.0412808	0.232631	-0.0742949	-0.108918	-0.0625487	-0.0187412
CNN3	-0.512879	2.27653	0.523072	-0.707064	-1.0237	-0.571541	2.06966
RP4-639F20.1	-0.0236765	0.0571441	0.0925589	-0.0342816	-0.0500687	-0.0268215	0.0789941
ALG14	-0.0587411	0.168234	0.321884	-0.100508	-0.196849	0.140022	0.127418
RP11-313A24.1	-0.000199083	-0.000204949	0.000883311	-0.000163843	-0.000399574	-0.000198489	6.93874e-05
TMEM56	-0.175606	-0.168649	0.749865	-0.236742	-0.375299	0.0267817	0.127496
TMEM56-RWDD3	-0.0274446	-0.02127	0.100569	-0.0328314	-0.0524066	-0.0254996	0.208891
RP11-57H12.3	-0.00534937	0.00297521	0.032854	-0.0107985	-0.017929	-0.00698787	0.0537435
RWDD3	0.00790665	0.00518805	0.00211963	-0.0244868	0.0116729	-0.0183082	0.036049
RP11-57H12.5	-8.40466e-05	0.000239568	0.00033582	-0.000104317	-0.000168694	-8.37959e-05	-8.41602e-05
RP4-586O15.1	0	0	0	0	0	0	0
RP11-14O19.1	0	0	0	0	0	0	0
RP11-14O19.2	-7.63689e-06	-7.86194e-06	3.82373e-05	-9.4788e-06	-1.53288e-05	-7.6141e-06	-7.6472e-06
RP4-617C6.1	-2.05689e-05	-2.1175e-05	-2.52277e-05	-2.55298e-05	3.97966e-05	-2.05075e-05	-2.05967e-05
RP11-286B14.1	-0.00131015	0.00517973	0.00335161	-0.00147591	-0.00262855	-0.00130625	0.00979709
RP11-286B14.2	-1.75244e-05	-1.80409e-05	8.77423e-05	-2.17511e-05	-3.5175e-05	-1.74721e-05	-1.75481e-05
RP11-147C23.1	-4.00594e-05	-4.12399e-05	0.000139107	-4.9721e-05	-8.04065e-05	-3.99399e-05	-4.01135e-05
RP5-898J17.1	-0.000261713	0.00371212	0.000271779	-0.000324828	-0.000525266	-0.000260933	-0.000262067
PTBP2	0.00113977	0.431826	0.0547628	-0.12092	-0.0618291	-0.160828	0.274025
DPYD	-0.661767	0.134717	0.993351	0.0193842	-0.813147	-0.737688	0.259254
DPYD-AS1	-0.002174	0.00486662	0.00659745	-0.00220317	-0.00406458	-0.00216752	0.00114497
DPYD-AS2	-0.000541563	-0.000557519	-8.92755e-05	-0.000295405	0.000437353	-0.000539947	-0.000542294
RP11-272L13.3	-9.88713e-06	-1.01785e-05	4.95039e-05	-1.22718e-05	-1.98455e-05	-9.85763e-06	-9.90048e-06
RP11-490G2.2	0	0	0	0	0	0	0
MIR137HG	-0.000380516	-0.000391728	0.00161697	-0.000330399	-0.000763675	-0.000379381	-0.00038103
RP5-1070A16.1	-7.91587e-05	-8.14914e-05	0.000355998	-5.93353e-05	-0.000158884	-7.89225e-05	-7.92656e-05
SNX7	-0.0448553	0.179287	0.133911	-0.050413	-0.108682	-0.0501272	0.343168
LPPR5	-0.000409338	0.00339611	0.00022334	-3.28129e-05	-0.000738554	-0.000408117	0.00164675
RP5-896L10.1	-0.000420409	0.000519346	0.00171637	-0.000521788	-0.000843726	-0.000419155	0.000966922
LPPR4	-0.000667487	0.00593484	6.54352e-05	6.33887e-05	-0.00133948	-0.000665496	0.00552613
RP11-413P11.1	-0.000477584	0.00272237	0.00123783	-0.000592748	-0.000958452	-0.00047616	0.00213489
PALMD	-0.23407	1.4597	0.355826	-0.281688	-0.426331	-0.224221	-0.154509
FRRS1	-0.075548	-0.0471519	0.366715	-0.0955566	-0.173596	-0.0800219	-0.0266991
AGL	-0.065877	-0.0969659	0.368056	-0.241862	-0.0667511	-0.253672	-0.0713003
RP5-884G6.2	-0.00433965	-0.00139971	0.0123561	-0.00950255	-0.000787729	0.000292756	-0.00507177
SLC35A3	-0.0393035	0.105302	0.102699	-0.125019	0.00131111	-0.0968099	-0.0218145
HIAT1	-0.0525787	0.0969703	-0.114694	-0.0224952	0.0699632	-0.0930428	0.0699205
RP4-714D9.2	-0.000859752	0.00568604	0.000842438	-0.00106704	-0.00154998	-0.000857187	0.00990783
SASS6	0.0295721	-0.0143141	-0.0387733	-0.0635245	0.0714215	-0.0463245	-0.0579545
TRMT13	0.0643595	0.00329214	-0.120799	-0.223288	0.220411	-0.186654	-0.0577793
LRRC39	0.00120228	0.00549584	0.00365486	0.00591572	-0.00713686	0.00215821	-0.00364378
DBT	-0.0332699	0.0146741	0.102951	-0.0962317	-0.00234199	-0.112782	-0.000878579
RP11-305E17.6	-0.00495137	0.00532346	0.00318964	0.00279679	-0.00465154	-0.000484768	0.00401705
RTCA	-0.0991925	-0.0511537	-0.0590946	-0.0946899	0.126355	-0.0882677	-0.163746
RP5-837M10.2	0	0	0	0	0	0	0
CDC14A	-0.144823	0.0239928	-0.177878	-0.189891	0.244263	-0.1798	-0.0710249
RP5-837M10.4	-0.000171301	-0.000176348	0.00024112	-5.55271e-05	-5.68363e-05	-0.00017079	-0.000171532
GPR88	-0.105291	-0.0993012	0.456996	-0.121172	-0.205748	-0.0916524	-0.112449
RP11-84O12.4	-0.000191369	-0.000197008	0.000240511	8.64985e-05	-0.000142549	-0.000190798	-0.000191627
VCAM1	-0.386076	0.151339	-0.415859	0.962786	-0.494083	-0.401771	-0.102181
EXTL2	-0.0792453	0.172078	0.10958	-0.0728655	-0.0707545	-0.02982	0.300755
RP4-549L20.3	-0.0389734	0.138506	0.00250277	-0.0491925	0.0110081	-0.0400137	-0.00403447
SLC30A7	-0.0909729	0.190878	0.0143338	-0.0749536	0.0113214	-0.0702072	0.017292
DPH5	0.0896654	-0.0325197	0.0358161	-0.0783187	0.0352874	-0.125613	-0.0507413
AC093157.1	0.0070534	-0.00082572	-0.0117148	-0.00839748	0.0136966	-0.00432779	-0.0125418
RP11-421L21.2	0.0026045	0.00072007	-0.00819364	-0.00252543	0.00668909	0.00816224	-0.00880449
RP11-421L21.3	0.114289	0.130845	0.0705258	-0.0477794	-0.0430674	-0.0206452	-0.021746
RP4-575N6.4	0.0286355	0.191221	-0.0221875	-0.0288475	0.000347689	-0.0228305	-0.0241994
S1PR1	0.143312	1.44368	-0.237661	-0.265783	-0.0592979	-0.204916	-0.202682
RP11-157N3.1	-0.000408096	-0.000420121	-0.0003228	-0.000506507	0.000482691	-0.000406879	-0.000408648
RP11-411H5.1	0	0	0	0	0	0	0
OLFM3	-0.000843333	-0.000396378	0.0039901	-0.000945231	-0.00169225	-0.000840818	-0.000844472
RP11-202K23.1	-0.000453058	0.00100551	0.00118459	-0.000511803	-0.000718292	-0.000451707	0.00297771
RP5-936J12.1	-9.79868e-05	-0.000100874	0.000392002	-2.64655e-05	-0.000196673	-9.76945e-05	-9.81192e-05
COL11A1	-0.00213613	0.0063428	0.00198094	-0.00251484	-0.00421435	-0.000298796	0.0427707
RP11-347K2.1	0	0	0	0	0	0	0
RP11-347K2.2	0	0	0	0	0	0	0
RP11-153F1.2	0	0	0	0	0	0	0
RP11-153F1.1	-0.00317144	0.0102232	0.00779166	-0.00320018	-0.00635871	-0.00316198	0.0252889
RNPC3	0.0214097	0.0175505	-0.00486871	-0.071776	0.0441874	-0.161249	0.0622126
AMY2B	-0.0154781	0.00887963	0.0734958	-0.00960163	-0.0413624	-0.00551277	-0.0200243
AMY2A	-0.00016434	-0.000169183	0.000161503	9.01594e-05	-0.000142349	0.000645429	-0.000164562
AMY1A	0	0	0	0	0	0	0
AMY1B	0	0	0	0	0	0	0
AMY1C	-1.65863e-05	-1.70751e-05	-2.03431e-05	7.92184e-05	-3.32921e-05	-1.65369e-05	-1.66087e-05
RP11-364B6.1	-0.0034748	0.000123072	0.00798817	-0.00380971	-0.00217926	-0.00238367	-0.00104799
RP11-251P6.1	-0.000256823	0.00068886	0.000825827	-0.000318758	-0.000515451	-0.000256056	0.00184387
RP11-24P14.1	-0.000127303	-0.000131054	0.000394229	-9.83717e-05	-0.000255512	-0.000126923	-0.000127475
RP5-947P14.1	0	0	0	0	0	0	0
RP11-233E12.1	-8.27691e-06	-8.52082e-06	4.14418e-05	-1.02732e-05	-1.66134e-05	-8.25222e-06	-8.28809e-06
PRMT6	0.00996046	0.0167103	0.0239606	-0.0233522	-0.00325532	-0.0486503	0.0333028
NTNG1	0.0260354	0.00465759	0.00017849	-0.00181355	-0.0025297	0.0288397	-0.000880026
VAV3	0.140616	0.50486	-0.424266	-0.208887	0.305739	-0.385207	-0.342793
VAV3-AS1	0.100878	0.000356972	-0.00600972	-0.00285983	-0.000132691	-0.00412655	-0.00197403
RP11-356N1.2	0.00204063	0.000170425	-0.00903358	0.0321341	-0.014777	-0.00760732	-0.0069774
SLC25A24	0.00726293	0.0937001	-0.202994	0.161999	-0.00262773	-0.185177	0.0856874
RP11-483I13.5	0.000692858	-0.000309143	-0.00492598	-0.00260357	0.0041337	-0.00350353	0.0133896
NBPF4	-4.26563e-06	-4.39133e-06	2.13578e-05	-5.29444e-06	-8.56201e-06	-4.25291e-06	-4.27139e-06
RP11-483I13.2	-5.70045e-05	0.000919221	3.0562e-05	-7.07529e-05	-0.000114418	-5.68344e-05	-5.70815e-05
NBPF6	-0.000277758	0.00156017	0.00033094	-0.000344742	-0.000482749	-0.00027693	0.000794095
RP11-131J3.1	0	0	0	0	0	0	0
FAM102B	-0.0346072	-0.00304031	-0.0793909	0.0899736	-0.00947544	-0.109297	0.0622945
HENMT1	-0.180722	-0.175012	-0.251523	-0.142591	0.300158	-0.185857	-0.173143
PRPF38B	-0.123179	-0.292588	-0.77258	-0.314842	0.714013	-0.546381	-0.32982
FNDC7	-0.00153307	-0.00012343	0.00036696	-0.00122851	0.00047631	-0.000883219	0.00211039
RP11-293A10.3	0	0	0	0	0	0	0
STXBP3	-0.0807902	0.0290222	-0.197353	0.0738525	0.0725777	-0.242499	0.0483803
AKNAD1	-0.00939454	0.0363464	0.0226589	-0.00984821	-0.0174357	-0.00897337	0.0492655
SPATA42	-4.97295e-05	0.000437086	-1.40207e-05	-6.17233e-05	-9.98158e-05	0.00177744	-4.97967e-05
GPSM2	0.0272929	-0.0157267	0.00623532	-0.0338181	0.0192377	-0.019017	0.0137126
CLCC1	0.00508185	0.0350047	0.0570708	-0.0376734	-0.024837	0.156271	-0.0114543
WDR47	0.00405232	0.0837617	-0.0505254	0.0150606	0.00628529	-0.0649084	0.0514949
TAF13	-0.0597831	0.0608634	-0.0179077	0.0860698	-0.047136	-0.112412	0.00440388
RP5-1065J22.8	0.0259456	0.01033	-0.0239975	-0.00863596	0.0177138	-0.00952137	0.00481022
TMEM167B	0.00314058	0.0293408	-0.0704029	0.105364	-0.0219937	-0.155127	-0.0322759
SCARNA2	0.000837666	-0.011843	-0.000521737	-0.0156097	0.0130404	-0.0123544	-0.00570374
C1orf194	-0.00147148	-0.00142216	0.00158	0.0010322	-0.00124783	-0.000837709	-0.000904118
KIAA1324	-0.0260871	-0.0171265	-0.0176305	0.0243414	0.00275876	-0.0290397	-0.0317281
SARS	-0.192546	-0.0416916	0.435306	-0.243696	-0.139101	-0.115732	0.207915
CELSR2	-0.00940998	-0.0146177	0.0173392	-0.0106301	-0.0058063	-0.000176328	0.064267
PSRC1	-0.0178514	-0.0059025	0.0194961	0.010816	-0.0202189	-0.0183322	0.0577002
MYBPHL	-0.000453287	-0.000195889	0.00178158	-0.000252994	-0.000909698	-0.000451935	0.000498772
SORT1	-0.120154	0.0400182	0.0319002	0.268741	-0.237931	-0.0868034	0.427289
PSMA5	-0.383746	-0.308292	0.0540749	-0.240288	0.216666	-0.39731	-0.271675
SYPL2	-0.0106961	-0.00734679	0.0429142	-0.0121427	-0.0194367	-0.00994117	0.0278607
ATXN7L2	0.00108955	0.00440088	0.000493245	-0.0105006	0.00492576	-0.0110483	0.022323
CYB561D1	-0.0161543	-0.0539563	-0.0714556	-0.0556423	0.0955632	-0.0701849	-0.0326217
AMIGO1	-0.011718	-0.0104752	0.00229152	-0.0190299	0.0146498	-0.0137003	-0.0097272
GPR61	-0.000856866	-0.000404429	-0.00022116	-0.000843803	0.000856472	0.000292353	-0.000858023
RP5-1160K1.8	-0.000116396	0.000406255	-5.20842e-05	-0.000144468	-6.30585e-05	-0.000116049	0.00214946
GNAI3	-0.177087	0.162072	-0.2104	0.22837	-0.0269847	-0.463555	-0.0209695
RP5-1160K1.3	-0.000207746	0.000237688	-0.00137824	0.00280674	-0.000925945	-0.00154817	0.000388484
GNAT2	0.000528039	0.00250934	5.3892e-05	5.48096e-05	-0.000448233	-0.000561134	-0.000563573
AMPD2	-0.141343	-0.135044	-0.0355272	0.368853	-0.192674	-0.154706	-0.12924
RP5-1160K1.6	-0.000154493	-0.000159045	-0.000189483	0.000214882	3.2511e-05	-0.000154032	-0.000154702
GSTM4	-0.119718	-0.114078	0.325949	-0.0758864	-0.151025	-0.0884576	0.130835
GSTM2	-0.0343208	-0.0171534	-0.0325213	-0.0421405	0.0505257	0.0182065	0.00756122
GSTM1	-0.0138203	-0.0117594	0.0571983	-0.0150234	-0.0240312	-0.00894257	0.00833737
AC000032.2	-0.000507816	-0.00138627	0.00256099	-0.00114046	-0.000456672	-0.00134259	-0.00134842
GSTM5	-0.00745675	-0.00512913	-0.0104012	0.0314239	-0.0178755	-0.00759737	0.0830039
RP4-735C1.4	-6.08353e-06	-6.2628e-06	3.04598e-05	-7.55079e-06	-1.22109e-05	-6.06538e-06	-6.09175e-06
GSTM3	-0.253243	-0.025124	0.590962	-0.202345	-0.317526	-0.172886	0.61481
EPS8L3	-0.0116398	-0.0111106	0.0566155	-0.0142688	-0.0236624	-0.0122968	-0.0111992
RP4-735C1.6	-0.000454783	-8.26708e-06	0.0015417	-0.000564449	-0.000742247	-0.000453426	0.00297385
RP11-195M16.1	0	0	0	0	0	0	0
RP11-195M16.3	-0.000615433	0.0013269	-0.000674579	0.00170547	-0.000867116	-0.000613597	0.000419494
CSF1	-0.149221	0.14872	-0.115662	-0.173831	0.152871	-0.161083	0.261593
AHCYL1	-0.0754876	0.155455	0.25346	0.0831265	-0.266892	-0.22138	0.393972
STRIP1	0.0272496	0.0545102	-0.0534386	-0.0430246	0.0546268	-0.0737186	-0.011297
RP4-773N10.4	0.000751698	0.0140067	0.00803561	-0.00439661	-0.00443328	-0.00492389	0.000835866
ALX3	-0.00179588	-0.00267493	0.00473482	-0.00297847	-0.000234049	-0.00281345	-0.00282566
RP4-773N10.6	-4.28187e-05	-4.40805e-05	0.000214379	-5.31458e-05	-8.59448e-05	-4.26909e-05	-4.28765e-05
UBL4B	-3.74441e-05	-3.85475e-05	-4.5925e-05	7.66418e-05	-8.20828e-06	-3.73324e-05	-3.74947e-05
SLC6A17	-0.000172534	0.00295533	-8.99835e-06	-0.000160229	-0.000346292	-0.00017202	-0.000172767
RP5-1028L10.1	-7.9397e-06	-8.17367e-06	3.97534e-05	-9.85464e-06	-1.59366e-05	-7.91601e-06	-7.95042e-06
RP5-1028L10.2	0	0	0	0	0	0	0
KCNC4-AS1	0.00037515	0.00951422	-0.00100065	-0.00103347	-0.00020696	-0.0010951	-0.000284837
KCNC4	-0.021841	0.407849	-0.0316159	-0.0332446	-0.0417846	-0.0262151	0.127346
RP5-1074L1.1	0.0097687	0.0105396	0.00329627	-0.00362944	-0.00178544	-0.00140265	-0.00204343
RBM15	0.0593713	-0.0159174	-0.0176541	-0.0619844	0.0538025	-0.0640001	-0.0254763
SLC16A4	0.0991609	-0.0185558	-0.025791	-0.0540182	0.0396761	-0.0391624	0.152251
RP5-1074L1.4	0.000125938	0.00849795	0.0104264	-0.0217421	0.00557073	-0.0188388	0.0140608
LAMTOR5-AS1	-0.00228404	-0.0059765	0.0338664	-0.010382	-0.0133354	-0.00682404	-0.0124353
LAMTOR5	0.0802238	0.315402	0.542511	0.131843	-0.529357	-0.489924	0.209949
PROK1	-0.000249687	-0.000257044	0.000978199	-0.000282957	-0.000346977	-0.000248942	-0.000250024
RP11-470L19.5	-1.51238e-05	0.00034623	-1.85492e-05	-1.87714e-05	-3.03564e-05	-1.50786e-05	-1.51442e-05
RP11-470L19.2	0	0	0	0	0	0	0
KCNA10	0	0	0	0	0	0	0
KCNA2	-0.00339608	-0.00349604	-0.00369716	-0.00366039	0.00526802	0.0101765	-0.00340067
RP11-284N8.3	-0.0492765	-0.100227	-0.165579	-0.17139	0.238311	0.0271692	-0.153552
KCNA3	-0.0946814	-0.208892	-0.243134	-0.273172	0.368414	0.0442846	-0.228489
CD53	0.359455	-1.70274	-1.74428	0.187282	0.897347	-0.939915	-1.65675
RP11-96K19.2	0.00399379	-0.00627733	-0.00714645	-0.00582363	0.00989866	-0.00344473	-0.00867478
LRIF1	0.0791381	-0.138638	-0.0650448	-0.114441	0.139615	-0.0547498	-0.0812574
RP11-96K19.5	-0.00933174	-0.00961318	-0.000596271	-0.010892	0.0103115	-0.00689868	-0.00423419
DRAM2	0.737311	-0.0272277	-0.141238	0.621666	-0.409526	-0.147583	-0.0997838
CEPT1	0.221471	0.0825668	0.0489121	0.0628201	-0.0965728	-0.141517	-0.0148391
RP5-1180E21.4	-0.00487485	-0.00605715	-0.00687141	-0.00616871	0.010228	-0.0032717	-0.00589204
RP5-1180E21.5	-0.0159262	-0.0829709	-0.0983956	-0.094322	0.145555	-0.0712605	-0.0900583
DENND2D	-0.507158	-0.750256	-0.777439	-0.710137	1.05651	-0.690665	-0.77903
CHI3L2	0.318321	-0.137666	-0.163445	-0.158088	0.200746	-0.111551	0.105464
CHIA	-0.000127331	0.000797087	0.000395606	-0.00015804	-0.000255568	-0.000126951	-0.000127503
RP5-1125M8.2	0	0	0	0	0	0	0
PIFO	-0.00242001	-0.00109283	0.0063932	-0.00521009	-0.000167434	-0.00200609	-0.00246401
OVGP1	-0.00566262	0.00147913	0.0471371	-0.0111949	-0.0220205	-0.0113116	-0.00312171
WDR77	0.0768131	0.0163437	0.0440162	0.0191375	-0.0404738	-0.117852	-0.0207411
ATP5F1	-0.177318	-0.108257	0.101259	0.36872	-0.272536	-0.505843	-0.0343044
C1orf162	-0.438426	-1.20991	-1.45329	2.2955	-1.17878	-1.2292	-1.19411
ADORA3	-0.123645	-0.134252	-0.192469	0.622485	-0.297283	-0.158986	-0.147347
RAP1A	-0.388417	0.107254	-0.658156	0.412276	0.109834	-0.695747	-0.200371
LINC01160	-0.000599807	-0.000617478	-0.000399627	0.000763888	-9.08694e-05	-0.000598017	0.000195076
FAM212B	-0.0647325	-0.000958829	-0.0172042	0.28075	-0.177507	-0.0886079	0.0378534
FAM212B-AS1	-0.0136705	-0.00947968	0.0535223	-0.0102419	-0.0251953	-0.0074009	0.0058637
DDX20	0.0503731	0.00561318	-0.0558302	-0.0283636	0.055845	-0.0893619	-0.0366523
KCND3	-0.0495132	-0.0359083	0.216506	-0.0593714	-0.102442	-0.0541631	0.130992
KCND3-AS1	-9.13499e-06	-9.40419e-06	4.57381e-05	-1.13382e-05	-1.83358e-05	-9.10774e-06	-9.14733e-06
RP11-88H9.2	-0.00400476	-0.00275393	0.0155342	-0.00295623	-0.00718722	-0.00399283	0.00194058
RP5-965F6.2	-0.00630388	0.000557074	-0.00300567	-0.0068973	-0.0126255	-0.00628511	0.279376
CTTNBP2NL	-0.139136	0.934645	-0.135996	0.249086	-0.29109	-0.160822	0.114494
WNT2B	-0.00474125	0.200211	-0.0246642	-0.00696034	-0.0181624	-0.0177997	0.0455457
RP4-671G15.2	-0.00114273	0.00166887	8.77472e-05	-0.00039661	0.000130753	-0.00113932	-0.00114427
ST7L	-0.0584692	0.122233	0.0312621	-0.0578846	-0.0079522	-0.0870659	0.115382
CAPZA1	-0.0473674	-0.212664	-0.667473	0.34029	0.199716	-0.387886	-0.321366
MOV10	-0.10049	0.14253	0.0782252	-0.0419922	-0.0353781	-0.124033	-0.0200761
RP11-426L16.3	-0.00444702	0.00233637	0.000780702	-0.00351918	0.00186456	-0.00290618	-0.000513624
RHOC	-1.0647	1.40683	-0.0997541	-0.205948	-0.161568	-1.09194	0.837073
RP11-426L16.10	0	0	0	0	0	0	0
PPM1J	0.00885711	-0.00404721	-0.00558851	0.0303442	-0.0170898	0.0134231	0.00136247
RP11-426L16.9	-0.000869172	0.000678549	-0.00100644	-0.000824663	0.00121799	-0.000866579	-0.000870346
FAM19A3	-0.000105124	-0.000108222	8.62959e-05	0.000202854	-0.00015109	-0.00010481	-0.000105266
RP11-426L16.8	-0.00222175	0.00162825	-0.000753493	0.00683874	-0.00439081	-0.00221513	0.00214243
RP3-522D1.1	-0.0144353	-0.0106515	-0.0096757	0.0548704	-0.0271968	-0.0116279	0.00276504
SLC16A1	-0.116492	0.0462552	0.28968	-0.159846	-0.0868277	-0.0937772	-0.0267066
SLC16A1-AS1	0.00218442	0.0354623	0.0241711	-0.078517	0.0191129	-0.0104671	0.163269
RP11-389O22.1	-0.0137809	0.0189955	0.0311822	-0.0199408	-0.0194481	-0.0166329	0.161702
RP11-31F15.2	0.000359777	-0.00537463	0.00358086	-0.0238426	0.0124543	-0.011814	0.0210713
LRIG2	0.0154462	0.0696757	-0.029908	-0.0748422	0.053416	-0.0712978	0.021011
MAGI3	-0.144401	0.253438	0.406903	-0.159798	-0.257908	-0.1089	0.293426
PHTF1	-0.058879	0.061576	-0.0817705	-0.0815578	0.102948	-0.0679427	-0.0578054
RSBN1	-0.0206269	-0.135124	-0.36478	-0.305478	0.452671	-0.350288	-0.160256
RP5-1073O3.2	0.000807966	-0.000335002	-0.00085454	-0.00167566	0.00177914	-0.00155154	-0.000771006
PTPN22	-0.269329	-0.77714	-0.813655	-0.721602	1.06972	-0.620359	-0.7782
AP4B1-AS1	0.00167486	-0.00587139	-0.0142398	-0.0156428	0.0208367	-0.00827855	-0.00407674
BCL2L15	0.0128251	-0.00434218	-0.000938559	-0.00988533	0.00719199	-1.87071e-05	-0.00856598
AP4B1	0.0132053	-0.0099691	-0.0903925	-0.0837499	0.118809	-0.0920512	-0.0583896
DCLRE1B	-0.0017965	-0.0127571	-0.0103718	0.0315831	-0.012722	-0.0367155	0.0392117
RP5-1073O3.7	-0.0373773	-0.0625411	-0.0613341	-0.0580193	0.0949938	-0.0493188	-0.065208
HIPK1	-0.269881	-0.200607	-0.26322	-0.10997	0.301211	-0.429268	-0.110445
OLFML3	-0.132766	-0.12495	0.352327	0.00197497	-0.241731	-0.0627285	0.432742
SYT6	-0.0021056	-0.00144057	-0.00184239	0.00702595	-0.00315693	-0.00209933	0.00293528
RP4-543J13.1	-0.000321437	-0.000115947	0.000933638	-0.000398952	-0.00041404	-0.000320478	-0.000321871
TRIM33	-0.0210643	0.0576075	-0.0497835	-0.0983423	0.101555	-0.335122	-0.0720538
BCAS2	0.25763	-0.292494	-0.382761	-0.24775	0.418063	0.0483854	-0.150487
DENND2C	-0.0487582	0.231971	0.144111	-0.0661524	-0.0937436	0.0655429	-0.000104185
AMPD1	-0.00283727	-0.00158063	-0.00318244	-0.00340189	-0.00501811	0.195804	-0.00203926
NRAS	-0.0617015	0.223734	0.179815	-0.0222273	-0.130056	-0.0495923	-0.100013
CSDE1	-0.0767294	0.072903	-0.153787	0.146158	0.00412012	-0.249741	-0.0727734
SIKE1	-0.0506643	0.0146414	0.0705109	-0.123819	0.0438256	-0.124119	-0.0517426
SYCP1	-0.00124508	0.0072294	0.00283055	-0.00154522	-0.00249806	-0.00124137	0.00374145
TSHB	-1.16928e-05	-1.20374e-05	5.85445e-05	-1.45129e-05	-2.34698e-05	-1.16579e-05	-1.17086e-05
TSPAN2	-0.0903507	0.0673099	-0.109781	0.0720991	0.0210637	-0.0922227	-0.0388039
RP4-666F24.3	-0.00107996	-0.00656945	-0.00780682	0.0177517	-0.00484747	-0.00636281	-0.00639041
RP4-663N10.1	-0.000238036	-0.00024505	0.000256849	-0.000295441	-0.000477749	-0.000237326	0.00764996
NGF	-0.0232856	-0.0173329	-0.0241665	-0.0282325	-0.0458017	-0.0228505	0.95495
VANGL1	-0.0694283	0.337932	0.00201562	-0.0698816	-0.0192603	-0.0622331	0.112651
CASQ2	-0.0203768	-0.0106204	-0.0238469	-0.0248084	-0.0396392	-0.0186781	0.868459
NHLH2	-0.00310488	-0.00319627	0.0134986	-0.00231397	-0.00605295	-0.00136644	-0.00310907
RP11-12L8.1	-2.73426e-05	-2.81483e-05	1.80577e-05	-3.39372e-05	2.0275e-05	-2.7261e-05	-2.73795e-05
SLC22A15	-0.0208373	-0.0146556	0.00298484	0.0605002	-0.0400401	-0.0255039	0.0122852
RP11-159M11.2	-5.9864e-05	-6.16281e-05	-7.34227e-05	-7.4302e-05	0.000115823	-5.96854e-05	-5.99449e-05
MAB21L3	-0.00363597	-0.00270098	0.0124511	-0.000968145	-0.00621568	-0.00275343	-0.00364088
RP5-1185H19.2	-0.000160074	-0.00016479	0.000455373	-3.17851e-05	-0.000321283	-0.000159596	0.00156043
ATP1A1	-0.48827	0.259769	0.0838746	0.207011	-0.192478	-0.667842	-0.378894
AL136376.1	-0.00126452	-0.000570645	-0.000831826	0.000117816	0.000664623	-0.00126075	-0.000698695
RP4-655J12.4	-0.00294449	0.00966235	0.00157551	-0.000796396	-0.00261253	0.003339	0.00353468
RP4-655J12.5	0	0	0	0	0	0	0
RP5-1086K13.1	-0.00472821	0.00660482	-0.000687021	-0.000258339	-2.9958e-05	-0.00471412	-0.00335178
CD58	-0.196139	0.242734	-0.238355	0.152072	0.0250355	-0.279124	-0.0890303
IGSF3	-0.0168686	0.0104088	0.0550481	-0.0154325	-0.0281564	-0.0152898	0.00843373
C1orf137	-4.1716e-05	-4.29453e-05	-5.11644e-05	-5.17772e-05	-8.37316e-05	-4.15915e-05	-4.17724e-05
CD2	-1.95879	-2.16237	-1.92404	-2.36094	2.69521	-2.02811	-2.1794
RP4-753F5.1	-0.000794511	-0.000558593	-0.000350771	-0.000832666	0.000999382	-0.000792141	-0.000795584
PTGFRN	-0.046612	0.057082	0.121484	-0.0243122	-0.074283	-0.0354397	0.0756834
CD101	-0.0711641	-0.0803649	-0.0835176	-0.012642	0.0865002	-0.0813412	-0.0819386
RP11-27K13.3	-0.00141094	0.00116408	-0.000528607	-0.000379238	0.00016454	0.000376987	-2.49587e-05
TTF2	0.0343003	-0.0696097	-0.0810085	-0.037908	0.0913333	-0.0684888	-0.0665373
TRIM45	-0.0075326	0.00876648	0.0494958	-0.0144945	-0.024648	-0.00144086	0.0207844
VTCN1	-0.00300969	-0.00245408	0.00132362	-0.00448775	-0.00728619	-0.00371215	-0.00372827
RP11-39H13.1	-5.80347e-05	-5.97449e-05	8.24614e-05	-7.20316e-05	-0.000116485	-5.78616e-05	0.00200968
RP11-188D8.1	0.0151001	-0.00587565	-0.0072147	-0.00637632	0.00910576	-0.00283565	-0.00400839
MAN1A2	-0.122284	0.104659	0.0815766	-0.236753	0.0752148	0.0258892	0.05569
AL157902.3	-0.001156	-0.000240101	-0.000617928	-0.00143467	0.0013521	0.003563	-0.00115756
FAM46C	0.185403	-0.610669	-0.652222	-0.750143	0.839099	1.04075	-0.604207
GDAP2	-0.0369238	0.022405	-0.0329596	0.0283116	0.00432104	-0.0779064	-0.0311819
WDR3	-0.00176237	0.001772	0.0961499	-0.0730179	-0.00995184	-0.0732476	-0.0273034
SPAG17	-0.000589784	8.36971e-05	0.000985331	-0.000186117	-0.00200095	-0.00149517	0.0135965
TBX15	-0.0116754	-0.00732494	0.0422544	-0.0120111	-0.0193513	-0.00810346	0.040237
RP4-712E4.1	-0.000389698	-0.00040118	0.00166919	-0.000322501	-0.0007821	-0.000388536	0.000745541
RP4-712E4.2	-0.000141708	-0.000145884	0.000626335	-0.000175884	-0.000284424	-0.000141285	0.00068396
WARS2	-0.0282838	0.0311448	0.0374089	-0.0305379	-0.0166575	-0.0568671	0.134063
WARS2-IT1	-0.00114099	-0.000680421	-0.00104145	-0.00113732	-0.000326742	-0.000546293	0.0302398
RP11-418J17.1	-0.0302573	0.132956	0.0746769	-0.0708132	-0.0450798	-0.0619267	0.215396
RP11-418J17.3	-0.0772588	-0.0444357	0.333004	-0.0931584	-0.150646	-0.0770344	-0.0206144
RP5-834N19.1	-0.0094908	-0.00629924	0.043045	-0.0105977	-0.0184451	-0.00946258	-0.00290513
HAO2	-0.160149	-0.0260223	0.596364	-0.180093	-0.298676	-0.16087	0.0475942
HSD3B2	-0.000339909	0.000350414	0.00102306	-0.000215753	-0.000682187	-0.000338895	0.00246615
HSD3B1	-0.000226729	0.000780838	0.0007303	-0.000216166	-0.000455057	-0.000226053	0.000497257
ZNF697	-0.0181929	0.0318721	0.0554329	0.00464847	-0.0480726	-0.0202367	0.078301
PHGDH	-0.136031	-0.143983	0.580894	-0.19079	-0.282458	0.0886694	0.13297
HMGCS2	-0.63381	-0.441498	1.89349	-0.769385	-1.09323	-0.640725	-0.346587
REG4	-0.00185157	-0.00150544	0.0021105	-0.00229779	0.000743764	-0.00184605	-0.00185407
ADAM30	-0.000146622	-0.000150942	0.000252882	0.000282529	-0.000294286	-0.000146184	-0.00014682
NOTCH2	0.036087	-0.350005	0.146454	0.413846	-0.356746	-0.258805	0.246778
RP11-114O18.1	-0.000763296	-0.000785783	-0.000242434	0.000150376	0.000318881	-0.000761019	-0.000764327
RP11-439A17.7	-0.0146123	0.0349912	-0.0641607	0.124182	-0.0426967	-0.0611958	-0.0380311
FAM72B	-0.0191502	0.0318932	-0.018936	0.0594579	-0.0300145	-0.0153906	-0.0164626
RP11-439A17.4	-0.000206986	0.0012429	0.000311299	-0.000256903	-0.000415433	-0.000206368	0.00201612
RP11-439A17.10	-0.000618597	0.00312395	-0.000298623	0.000346292	-0.00124139	-0.000616752	0.00506569
RP11-439A17.9	-0.000893508	0.00416833	-0.000690564	0.00105	-0.00084446	-0.000890843	9.6373e-05
FCGR1B	-0.0752797	-0.0926747	-0.109721	0.392699	-0.180561	-0.0907703	-0.088856
RP11-343N15.1	-0.00113843	0.00346537	0.00132438	0.00035864	-0.00172277	-0.00113504	0.00324766
RP11-343N15.5	-0.0975846	0.275324	-0.194281	0.435919	-0.222444	-0.220263	-0.0647601
AL592494.5	-0.0146079	0.0861264	0.0101223	0.01057	-0.028188	-0.0127618	0.021309
RP11-343N15.2	-4.47217e-05	-4.60396e-05	-5.48509e-05	8.49035e-05	-5.45756e-06	-4.45883e-05	-4.47822e-05
RP11-344P13.4	-0.0118838	-0.00946543	0.044053	-0.011827	-0.0169342	-0.0118485	-0.0108341
RP11-344P13.6	-0.00593826	-0.0488819	0.000489338	-0.0577698	0.050981	-0.0481174	-0.0521666
RP11-344P13.1	-6.1926e-05	-6.37508e-05	0.000171483	-7.68613e-05	-0.000124296	-6.17412e-05	-6.20096e-05
RP11-417J8.1	-5.77975e-06	-5.95007e-06	2.89388e-05	-7.17374e-06	-1.16011e-05	-5.7625e-06	-5.78755e-06
RP11-417J8.2	-0.000108719	0.00228581	-8.08048e-05	-0.000134939	-0.000218213	-0.000108394	-0.000108865
RP11-417J8.3	-0.00827596	0.0074543	0.0276717	-0.0120161	-0.0118116	-0.00906836	0.0184437
RP11-417J8.6	-0.00439204	0.196563	-0.00394371	-0.0154219	-0.0219756	-0.0145005	0.00930803
RP11-423O2.5	0.000108734	0.000834181	0.0201479	-0.0125377	-0.00388151	-0.00788765	-0.0111171
RP11-423O2.7	-2.09761e-05	-2.15943e-05	0.000105024	-2.60352e-05	-4.21032e-05	-2.09135e-05	-2.10045e-05
RP11-782C8.2	-0.00757395	0.177614	-0.00257099	-0.0131473	-0.0218032	-0.0126236	0.0151798
RP11-782C8.1	-0.0119554	0.0433401	0.0712846	-0.0461749	-0.0320474	-0.0400883	0.065528
RP11-782C8.4	-0.000294269	-0.00030294	-5.4272e-05	-0.000242296	0.000294871	-0.000293392	-0.000294667
RP11-782C8.3	-0.000980246	-0.00293959	-0.0018068	-0.00437392	0.00471323	0.00205902	-0.00433175
RP11-782C8.5	-0.00568151	0.096927	0.000988842	-0.0117937	-0.00927083	-0.0027279	0.00607568
RP11-435B5.3	-0.00258461	0.0531336	0.00174088	-0.00619218	-0.00569867	-0.00277079	-0.00259876
RP11-435B5.4	-0.00981646	0.019152	0.0325309	-0.0227766	-0.00945633	-0.0190301	0.000107616
RP11-435B5.5	-0.00427404	0.0480607	0.000650818	-0.00399571	-0.00520861	-0.0042613	-0.00230427
RP11-435B5.6	-2.68103e-05	0.000613718	-3.28827e-05	-3.32765e-05	-5.38135e-05	-2.67303e-05	-2.68465e-05
RP11-435B5.7	-1.15478e-05	-1.18881e-05	5.78187e-05	-1.4333e-05	-2.31788e-05	-1.15134e-05	-1.15634e-05
RP6-206I17.1	-0.0143854	-0.0320708	-0.0297058	-0.031699	0.0481138	-0.0277096	-0.0302742
RP6-206I17.2	0.00554927	-0.00820845	0.00427656	-0.00310545	0.00106131	-0.00631134	-0.00674109
RP6-206I17.3	-0.00399176	-0.00410922	-0.00452553	-0.00399683	0.0067911	-0.00397986	-0.00298549
PPIAL4G	-0.00189815	-0.00374832	-0.0053069	-0.00453987	0.00738251	-0.00270085	-0.00267161
FAM72D	-0.00980491	0.0394716	0.000268273	0.020893	-0.0190896	-0.0107975	-0.00390058
RP11-289H16.1	-3.57407e-05	-3.67939e-05	-4.38358e-05	-4.43607e-05	6.91506e-05	-3.56341e-05	-3.5789e-05
NBPF8	0.000394474	0.000420427	0.000925151	0.000540007	-0.000973826	0.000185699	-0.000931757
LINC00623	-0.0230432	-0.0433591	-0.0267705	-0.0469785	0.0594458	-0.0437407	-0.0271293
AL592284.1	0.192669	-0.291124	-0.139118	-0.254161	0.302376	-0.26883	-0.235265
PPIAL4B	-1.31046e-05	-1.34908e-05	-1.60728e-05	-1.62653e-05	2.53548e-05	-1.30655e-05	-1.31223e-05
RP11-640M9.1	-0.0715959	-0.9041	-0.74118	-0.806996	1.09125	-0.819293	-0.867646
NBPF9	0.00746481	-0.0907358	0.101362	0.0297061	-0.0658407	-0.117127	0.00271945
RP4-791M13.3	-0.00184979	-0.00392754	0.00822844	-0.00556091	-0.000506108	-0.00544044	-0.000275022
PDE4DIP	-0.175691	-0.252149	0.53106	-0.0303979	-0.29811	-0.212386	-0.00620412
RP4-791M13.4	-0.000514472	-0.00052963	-0.00046574	-0.000479839	0.000786834	-0.000512938	-0.000515167
RP4-791M13.5	-6.43124e-05	-6.62076e-05	0.000118887	-7.98233e-05	-6.37628e-07	-6.41206e-05	-6.43993e-05
AL590452.1	0.0331707	-0.0876848	-0.0629558	-0.0578382	0.0959963	-0.069409	-0.0588194
RP11-326G21.1	-0.00607159	-0.0421369	-0.0206989	-0.0351468	0.0440245	-0.0255773	0.00827984
RP11-458D21.6	-0.000923226	-0.000950424	0.00106472	-0.000491332	-0.000178621	-0.000273766	0.00033746
NOTCH2NL	0.196758	-0.313033	0.18622	0.248067	-0.261722	-0.0839068	0.11962
RP11-458D21.5	-0.000755444	-0.00270524	8.77405e-05	0.00126677	-0.000518853	0.00444624	-0.00104953
NBPF10	0.189168	-0.348858	0.0667548	0.472892	-0.332729	-0.324787	0.0241169
RP11-458D21.1	-0.00269314	-0.00407107	0.0263858	-0.0088332	-0.0100093	-0.00627888	0.00254683
HFE2	-0.216739	-0.148127	0.783007	-0.237288	-0.375229	-0.194251	-0.150407
TXNIP	0.383043	-1.09405	-2.25384	-0.140066	1.23084	-0.796291	-1.93552
POLR3GL	-0.138666	-0.253861	-0.146581	-0.387672	0.416443	-0.538674	-0.3176
ANKRD34A	0.00354887	-0.00575699	-0.0106768	-0.0162245	0.0192102	-0.0138113	-0.00730265
RP11-315I20.1	-0.0126852	-0.00619691	-0.00172401	-0.0156882	0.0142624	-0.0209965	-0.00208642
LIX1L	-0.140527	0.118305	-0.084886	-0.169773	0.146225	-0.231953	0.197182
RBM8A	-0.0399675	-0.0522791	0.283641	-0.282546	0.0410654	-0.52753	-0.364119
PEX11B	-0.0382763	0.0276545	0.111524	-0.03613	-0.04989	-0.071095	0.0329389
ITGA10	-0.00571269	0.347403	-0.0243317	-0.0342547	-0.029687	-0.0330701	0.0811004
RP11-315I20.3	0	0	0	0	0	0	0
ANKRD35	-0.0719377	-0.0564567	0.122938	-0.0673885	-0.0165917	-0.072297	-0.0454053
PIAS3	-0.0413917	0.156101	0.00413154	-0.0512805	-0.000981477	-0.036275	0.129667
NUDT17	0.00293551	-0.000521862	0.0016212	-0.00503767	0.00303548	0.00955502	-0.0182337
POLR3C	-0.00964345	0.0557068	-0.00547637	-0.00937427	0.00480069	-0.0693985	-0.0151827
RNF115	-0.365145	0.694251	-0.19864	-0.446862	0.272564	-0.400945	0.0969764
CD160	-0.948776	-1.01749	-1.15057	-1.14524	1.53728	-0.950194	-0.993851
PDZK1	-0.240898	-0.221501	0.94019	-0.319766	-0.450088	-0.219181	-0.210503
GPR89A	-0.0243016	-0.00695423	0.107883	-0.101173	-0.000589284	-0.0495453	0.00409568
WI2-925H4.1	-7.37971e-05	-7.59717e-05	0.000287977	-9.15954e-05	-0.000148122	-7.35769e-05	-7.38968e-05
GPR89C	0.00182449	-0.00259647	-0.001452	-0.0030387	0.00361749	-0.00223412	-0.00398885
RP11-94I2.4	0	0	0	0	0	0	0
NBPF11	0.0145473	0.0157928	0.0110183	-0.000271946	-0.00845213	-0.0263465	-0.00672578
NBPF12	-0.0473289	-0.0427014	0.289309	-0.143153	-0.0878216	-0.148548	-0.0273092
RP4-704D21.2	-0.000413775	-0.000425967	0.00169603	-0.000513555	-0.000718084	-0.000412541	0.00154568
PRKAB2	-0.172903	-0.0948163	0.690803	-0.268422	-0.306768	-0.236905	-0.00498363
RP11-337C18.8	0.0283902	0.010909	0.0478258	-0.0579645	0.00284245	-0.0489638	0.00577805
FMO5	-0.602645	-0.445811	1.84957	-0.731989	-1.09505	-0.676673	-0.343382
RP11-337C18.9	0.00564763	0.000747162	-0.00541514	-0.00353784	0.00581073	-0.00617907	-0.00433697
CHD1L	-0.0165786	-0.0712676	0.303434	-0.0631096	-0.148338	-0.138139	-0.0163391
LINC00624	-0.000430076	-0.000379283	0.000842474	-0.000507581	-9.61308e-05	0.000297347	-0.000430657
BCL9	-0.032799	0.0328381	0.0966574	-0.0474765	-0.0405215	-0.0232551	0.0651792
ACP6	-0.117798	-0.113725	0.0478347	-0.131546	0.0864296	-0.0988981	-0.0696852
RP11-533N14.3	0	0	0	0	0	0	0
GJA5	-0.0410899	0.753563	-0.0526471	-0.0545554	-0.0869524	-0.0435975	0.0247045
RP11-433J22.2	-1.9289e-05	0.000286968	1.66318e-05	-2.39412e-05	-3.87168e-05	-1.92314e-05	-1.9315e-05
RP11-433J22.3	-8.11142e-05	0.00185603	-9.94857e-05	-0.000100677	-0.000162809	-8.08722e-05	-8.12238e-05
GJA8	0	0	0	0	0	0	0
GPR89B	-0.00737021	-0.00817617	0.0218011	-0.0293161	0.00698806	0.00825613	-0.0065458
RP6-74O6.2	-0.00117467	-0.000800344	-0.000543007	-0.00145784	0.00163715	-0.00117116	-0.00117625
XXyac-YX155B6.7	-0.0023464	-0.00185316	0.000107926	-0.00234109	0.00226135	-0.00299779	-0.00301081
RP6-74O6.3	-0.000687588	-0.000537534	0.000559224	-0.000853376	0.000415111	-0.000685537	-0.000688516
NBPF24	0.00309775	0.00296389	0.00304158	-0.00372993	-0.000116693	-0.00413244	1.95823e-06
BX842679.1	-4.81422e-05	-4.95609e-05	0.000154914	-5.97533e-05	-4.21658e-05	-4.79986e-05	-4.82073e-05
XXyac-YX155B6.5	0.000958945	0.00206672	0.000887699	-0.000632155	-0.000511622	-0.000727531	0.000110431
XXyac-YX155B6.6	-0.00106549	-0.00109688	0.000182185	-0.00122078	-0.00213788	-0.00106232	0.0351803
RP11-495P10.6	0.00075049	-0.000268795	-1.24379e-05	0.000752032	-0.000453652	-0.000260323	-0.000261455
RP11-495P10.8	-0.000945965	-0.000973832	0.00414286	-0.000847775	-0.00183301	-0.000943144	0.000521114
RP11-495P10.5	-2.96328e-05	-3.0506e-05	0.000148365	-3.67798e-05	-5.94787e-05	-2.95444e-05	-2.96728e-05
RP11-495P10.7	0	0	0	0	0	0	0
RP11-495P10.3	0.000932585	-0.000428482	0.000976707	-0.000419895	-0.000277571	-0.000414976	-0.00041678
RP6-74O6.6	0.000630055	-0.000414064	-0.000261048	-0.000193119	0.000260092	-0.000519204	0.00143238
LINC01138	-0.00612799	-0.0224788	0.0142539	-0.0231275	0.0094551	-0.0204215	0.0146584
RP11-495P10.1	0.00585652	-0.00303253	0.00348695	-0.00367534	-0.000385076	-0.000937383	0.0127552
PPIAL4A	0	0	0	0	0	0	0
NBPF14	0.014372	-0.0663636	0.0488064	0.0152131	-0.0352965	-0.011735	0.0571459
PPIAL4D	0.000591811	-0.000550515	-0.000655854	-0.000378407	0.000781763	-0.000533164	-0.000535482
RP11-89F3.2	-0.0212314	-0.0200231	-0.0264359	-0.0296943	0.0432712	-0.0227031	-0.0244981
NBPF20	-0.0110244	0.00333227	0.0608781	-0.0333673	-0.0153563	-0.0244583	-0.0145053
NBPF15	-0.0021036	-0.0207785	0.231398	-0.135695	-0.0675994	-0.137958	0.0950995
RP11-666A1.5	-0.0144692	-0.0185467	-0.0217995	-0.0253279	0.036246	-0.0218858	-0.0181613
NBPF16	-0.00657754	-0.005869	0.021847	-0.00347783	-0.0103139	-0.0103194	0.00930099
RP11-763B22.4	-0.0186122	-0.0379011	-0.0430892	-0.0489897	0.070415	-0.0322133	-0.0402993
RP11-763B22.6	0	0	0	0	0	0	0
RP11-14N7.2	-0.0865601	0.125707	0.267989	-0.0968496	-0.167768	-0.0660062	0.470041
RP11-403I13.5	-0.0486947	-0.0215036	0.176529	-0.0462411	-0.0746338	-0.0505495	-0.0363391
RP11-403I13.4	-0.0118587	-0.0278469	-0.000189536	-0.0279595	0.0237934	-0.0268381	0.00885703
LINC00869	-0.0557069	-0.0908664	0.035137	-0.10617	0.0678306	-0.0747835	-0.00822796
RP11-403I13.8	-0.0943152	-0.0952939	-0.150846	-0.127241	0.208345	-0.132391	-0.112806
RP11-403I13.9	-2.67589e-05	-2.75475e-05	-3.28197e-05	0.000127802	-5.37103e-05	-2.66791e-05	-2.67951e-05
RP5-998N21.4	-0.00111025	0.000103012	-0.00129158	0.00386897	-0.00169364	-4.83283e-06	0.000472953
RP5-998N21.7	-0.000249596	5.2099e-05	0.000965074	-0.000309789	-0.000500949	-0.000248852	-0.000249934
HIST2H3PS2	-8.90637e-05	0.000437909	-8.79957e-05	0.000154394	-0.000101946	-8.8798e-05	-8.9184e-05
FAM72C	-0.00261508	0.0136049	0.00320296	0.00530536	-0.00715966	-0.00243611	-0.00465671
PPIAL4C	-1.93374e-05	-1.99072e-05	-2.37172e-05	-2.40012e-05	3.74139e-05	-1.92797e-05	-1.93635e-05
RP11-277L2.4	-0.000811617	-0.122859	-0.142411	-0.145307	0.212957	-0.106609	-0.122115
RP11-277L2.3	0.015306	-0.0646652	-0.0362278	-0.051404	0.0720783	-0.0555317	-0.0561035
RP11-277L2.5	0.00254444	-0.00870552	-0.00277312	-0.000347315	0.00419712	-0.00896488	-0.00706616
RP11-353N4.1	-0.00409227	-0.00541988	-0.00116636	0.00928302	-0.00368642	-0.00524934	-0.00398466
RP11-353N4.5	-0.00159585	0.000863614	0.00356828	0.00010679	-0.00238581	-0.00159109	0.000294725
RP11-353N4.4	-0.000222294	-0.00393861	-0.00513803	-0.00564342	0.00803497	-3.64003e-06	-0.00612878
FAM231D	-0.00431839	0.00677027	-0.00925515	-0.0109266	0.0126906	-0.0080061	-0.00191551
FCGR1A	-0.226126	-0.227228	-0.268239	0.853805	-0.425095	-0.228637	-0.202514
HIST2H2BF	-0.00960772	-0.016783	0.00292636	-0.0138074	0.0126284	-0.00816576	-0.0243438
RP11-196G18.21	0	0	0	0	0	0	0
RP11-196G18.3	0.00215441	0.000716399	-0.00172591	0.00342414	-0.00210233	0.0114657	0.00288545
HIST2H3D	-0.00422015	-0.00828351	-0.00150107	-0.00900571	0.0091349	-0.00772661	-0.00414473
RP11-196G18.23	-0.0056069	0.000932556	0.0160905	-0.0131727	-0.00296139	-0.0119481	0.0325359
HIST2H4A	0.00195489	-0.00860027	0.0100796	-0.0107629	0.0021057	0.008696	-0.00766676
HIST2H3C	0	0	0	0	0	0	0
HIST2H2AA3	-0.168978	-0.0272224	0.332335	-0.078856	-0.144579	-0.0404732	-0.1943
RP11-196G18.24	-0.00654949	-0.00370361	0.00774455	-0.00836251	0.0027303	-0.0083924	-0.0103035
HIST2H2AA4	-0.00309204	0.000611654	0.00697264	-0.00238485	-0.00298124	0.00779917	-0.00216346
HIST2H3A	0	0	0	0	0	0	0
HIST2H4B	-2.62521e-05	-2.70257e-05	-3.21981e-05	-3.25837e-05	5.07924e-05	-2.61738e-05	-2.62876e-05
HIST2H2BE	-0.0318965	0.00581103	0.142374	-0.0520683	-0.0614491	0.0161859	0.0537082
HIST2H2AC	-0.0454856	-0.17426	-0.137352	-0.157803	0.232166	-0.123261	-0.17368
HIST2H2AB	-0.000770203	-0.0095799	-0.00927005	-0.0151696	0.0188735	-0.00791967	-0.0158525
BOLA1	-0.114716	0.0578845	0.28811	-0.157332	-0.0979442	-0.0809274	0.0786205
SV2A	-0.0196271	0.0223135	-0.00553088	-0.0251358	0.0175249	-0.0207502	0.0133178
SF3B4	-0.0715707	-0.148253	0.104646	-0.0658195	0.0144612	-0.24314	-0.00614384
MTMR11	-0.100299	-0.0669444	-0.033989	0.344658	-0.202026	-0.103651	0.0400739
OTUD7B	-0.122039	0.111199	0.190378	-0.162607	-0.0474715	-0.0964677	0.172835
VPS45	-0.0820427	0.198969	0.0378423	-0.0505656	-0.0341305	-0.117502	0.212239
PLEKHO1	0.344018	-0.0775039	-0.514653	0.563522	-0.117586	-0.283611	0.0429293
ANP32E	0.0183287	-0.309425	-0.207427	-0.406726	0.451508	-0.289393	-0.290001
RP4-790G17.7	-0.0010125	-0.00046473	0.0023191	-0.000929262	-0.000735073	-0.00100948	0.00105477
CA14	-0.0102478	-0.00529315	0.0391483	-0.0105048	-0.0160176	-0.000889635	-0.00771125
APH1A	-0.0707308	0.0557032	0.179435	0.0653074	-0.135213	-0.32628	-0.267711
C1orf54	-0.355693	0.546797	-0.406381	0.944763	-0.637898	-0.357513	0.728352
C1orf51	-0.0263546	0.0150929	0.0851814	-0.0219699	-0.042276	-0.0127053	0.015708
MRPS21	-0.303747	0.0898276	0.951543	-0.311697	-0.521234	-0.397908	0.132712
PRPF3	-0.0043434	0.0403665	-0.031548	-0.135858	0.104739	-0.15903	-0.0144728
RPRD2	0.00317994	0.138386	0.0641132	-0.196678	0.0497642	-0.198285	0.102286
TARS2	0.000366222	-0.00891295	0.104764	-0.0671009	-0.0197215	-0.0510005	-0.017204
ECM1	-0.0470174	0.5308	-0.048777	-0.0357807	-0.0921042	-0.0468022	0.603255
LINC00568	0.0113209	-0.0077258	0.00570914	-0.0230395	0.0120507	-0.0112533	0.0058977
RP11-54A4.2	-0.00759881	0.012606	-0.00514042	0.0221224	-0.0129649	-0.00712932	-0.00322006
ADAMTSL4	-0.0596418	-0.0296437	0.0489506	0.118027	-0.0990376	-0.0471119	-0.0188433
AL356356.1	0	0	0	0	0	0	0
ADAMTSL4-AS1	-0.00664107	-0.00216909	-0.00867703	0.0140003	-0.00245224	-0.00838844	-0.00410934
MCL1	-0.695542	-0.392885	-1.11676	1.23595	-0.294115	-0.577905	-0.819229
ENSA	-0.112078	-0.0490965	0.0638059	-0.112189	0.0634247	-0.455985	-0.0118882
GOLPH3L	-0.0265952	0.142122	0.0714968	-0.0907239	-0.0170614	0.0286807	0.0111401
HORMAD1	0.00428705	0.00156588	-0.002727	0.0112397	-0.00585478	-0.00385458	-0.00158562
CTSS	-0.504567	-1.71346	-2.13884	3.18394	-1.9673	-0.837636	-2.05636
CTSK	-0.0343548	-0.00140441	-0.0173404	0.0107196	-0.0534776	-0.0387919	0.742556
ARNT	-0.101957	0.109909	0.239345	-0.0388156	-0.153852	-0.155234	0.157253
SETDB1	0.0333946	0.047135	0.0338243	0.00877778	-0.0351871	-0.0869894	0.00268136
CERS2	-0.366962	-0.0470982	0.945528	-0.390276	-0.427999	-0.446347	-0.153677
RP11-316M1.12	0.00327346	-0.000652351	0.00153446	-0.000826273	-0.000411379	-0.00086376	-0.000867514
RP11-316M1.3	-0.00336443	-0.00455201	0.0146885	-0.004261	-0.00507583	-0.00389912	-0.0045716
ANXA9	-0.078945	-0.0694658	0.32321	-0.0919912	-0.139608	-0.0806394	-0.0699842
FAM63A	-0.0409649	0.0264187	0.0703107	0.0521187	-0.0846505	0.0092776	0.0351368
PRUNE	-0.0110762	0.00280105	0.0632011	-0.0417574	-0.0147056	-0.0491503	0.0403286
BNIPL	-0.00152101	-0.00208416	0.00077484	0.0019549	-0.000710981	-0.00734844	-0.00486314
C1orf56	0.0625471	-0.264672	-0.575096	-0.259342	0.568215	-0.538596	-0.272122
CDC42SE1	0.0245327	-0.412269	-0.866333	0.037517	0.55252	-0.726203	-0.504731
MLLT11	-0.0582241	-0.0708822	0.0775889	-0.0332946	-0.0182598	-0.105301	0.155759
GABPB2	-0.0159002	0.00752377	-0.053283	-0.123753	0.103294	-0.161195	0.175263
SEMA6C	-0.0293767	0.123933	0.060413	-0.0279116	-0.0416484	-0.0284601	0.0391627
TNFAIP8L2	-0.119825	-0.205179	-0.232793	0.352091	-0.0470734	-0.191479	-0.196418
SCNM1	-0.0900928	-0.116927	-0.0113938	0.113666	-0.0230667	-0.269772	-0.143758
LYSMD1	-0.00429758	0.0232246	0.0631105	-0.024613	-0.0313134	0.00220481	0.0446506
TMOD4	-0.000616178	4.21819e-05	2.03199e-05	-0.000634171	0.00041978	-0.00061434	0.000711755
VPS72	-0.0625389	0.0494551	0.171037	-0.111343	-0.0475624	-0.150082	0.138471
PIP5K1A	0.0186974	0.137758	0.114087	-0.0558435	-0.0815263	-0.103801	0.18853
PSMD4	-0.329891	-0.0580818	0.950867	-0.220319	-0.535794	-0.50402	-0.00215307
RP11-126K1.2	-0.0147553	-0.00953412	0.0581558	0.0186533	-0.0452046	-0.0130751	-0.016647
ZNF687	-0.00668808	-0.00531243	0.0275938	-0.0121398	-0.00503808	-0.0414843	-0.018895
PI4KB	-0.037702	0.0864442	0.0138073	0.000914377	-0.0249598	-0.118597	0.0987627
RP11-126K1.9	-0.000463007	-7.59132e-05	7.18403e-05	-0.000291154	0.000239487	-0.000461626	-0.000463633
RFX5	0.225143	-0.0199571	-0.0692206	0.0229639	0.0287638	-0.124577	-0.0838792
RP11-126K1.8	0.000940043	-0.000403682	-0.000308489	-0.000309865	0.000455861	-0.000390958	-0.000392658
RP11-126K1.6	0.0393802	0.0281141	-0.0303505	0.0745918	-0.0347913	-0.0264817	-0.0195733
SELENBP1	-0.335233	-0.069813	0.961292	-0.229856	-0.59976	-0.259693	0.582734
PSMB4	-0.215195	-0.0370422	0.458065	-0.123026	-0.204767	-0.280988	-0.0334136
POGZ	-0.0271456	0.374114	0.177133	-0.118865	-0.136366	-0.216518	0.300687
CGN	-0.0737622	-0.054885	0.322001	-0.0923369	-0.141697	-0.0623306	-0.0428933
TUFT1	-0.00457341	-0.00948593	0.056297	-0.0089056	-0.0283675	0.003631	-0.0188174
RP11-404E16.1	0.000871906	-0.000128331	-0.00127255	0.000450105	0.000613582	-0.00113067	-0.00113558
SNX27	-0.153919	-0.0351809	0.0846763	0.3562	-0.278333	-0.232006	-0.0759316
RP11-98D18.1	-0.000216267	-4.40571e-05	0.00044184	2.89533e-05	-0.000434061	-0.000215622	-0.000216559
CELF3	-1.74957e-05	-1.80113e-05	-2.14584e-05	-2.17154e-05	3.38507e-05	-1.74435e-05	-1.75194e-05
RIIAD1	-0.00183301	-0.00188699	0.00492336	-0.00218044	-0.00337427	-0.00182754	0.0342346
AL589765.1	0	0	0	0	0	0	0
RP11-98D18.15	-0.000377619	-0.000260613	0.000169572	-0.000354885	-3.66914e-05	-0.000376492	0.00388508
MRPL9	-0.0469464	-0.0211238	0.177135	-0.229259	0.0465009	-0.215888	-0.0410115
OAZ3	-0.0269259	0.018889	0.0649537	-0.00356595	-0.0395643	-0.0149859	-0.00726061
RP11-98D18.3	-0.000426129	-0.000211841	1.37473e-05	-0.000268546	0.00019369	-0.000424858	-0.000426705
RP11-98D18.16	-0.00144888	-0.00149156	-0.000380868	-0.000393174	0.000999569	-0.00144456	-0.00145084
TDRKH	-0.0257404	-0.0139483	0.0111221	-0.0162768	0.0100718	-0.0283901	-0.0190205
RP11-98D18.9	-0.0126757	-0.00652693	-0.00609259	-0.0126534	0.0154356	-0.0095616	-0.0151142
RP11-98D18.17	-0.000559883	0.000198791	-0.000273228	-0.000626684	0.00064929	-0.000558213	-0.000560639
LINGO4	-0.00357308	-0.00302786	0.00841026	-0.00496452	-0.00117255	-0.00411299	-0.000612343
RORC	-0.149894	-0.119648	0.409474	-0.190353	-0.124804	-0.133319	-0.0965608
C2CD4D	-0.01507	-0.0155117	-0.0115768	-0.0177594	0.0237665	-0.0103648	-0.0150903
AL450992.2	-0.00430894	-0.0016869	0.0070603	-0.00524604	-9.65568e-05	-0.00295727	-0.00380484
THEM5	-0.000195099	0.000658247	-0.000129824	-0.00024215	0.000166669	-0.000194517	-0.000195362
THEM4	-0.194386	-0.0679693	0.156546	-0.272582	0.105838	-0.163398	-0.16863
S100A10	-1.42454	0.596144	0.159439	0.512982	-0.435556	-1.78974	-1.39395
NBPF18P	-0.000433404	0.00510098	-0.000697586	-0.000713912	0.00019353	-0.000481149	-0.00110794
S100A11	-1.91266	0.0153459	-1.43493	2.17909	-1.22797	-1.62782	0.0569915
TCHHL1	0	0	0	0	0	0	0
TCHH	-0.0261656	-0.0186313	-0.0313715	0.114967	-0.0496607	-0.0265764	-0.0266253
AL589986.2	-1.08004e-05	-1.11186e-05	-1.32466e-05	5.15843e-05	-2.16785e-05	-1.07682e-05	-1.0815e-05
RPTN	-1.1452e-05	-1.17895e-05	-1.40459e-05	5.46967e-05	-2.29866e-05	-1.14179e-05	-1.14675e-05
FLG-AS1	-0.0115973	0.00709956	0.0358365	-0.0128088	-0.0260242	-0.0128462	0.124719
RP11-107M16.2	-0.000942228	-0.000293964	-0.000465658	0.00352506	-0.00180182	-0.000939418	-0.0009435
HRNR	-0.000738124	-0.00075987	1.86332e-05	-0.000157639	-0.000282173	-0.000735922	0.00744118
FLG	-5.74238e-05	-5.91159e-05	5.75894e-05	-7.12733e-05	3.01434e-05	-5.72524e-05	-5.75013e-05
FLG2	0.00102073	1.31599e-05	0.000167098	-0.000211142	-5.21662e-06	-0.000202766	-0.000203647
RP1-91G5.3	-0.000153011	1.28845e-05	0.000615219	-0.000189913	-0.000307109	-0.000152555	-0.000153218
CRNN	0	0	0	0	0	0	0
LCE5A	-1.99094e-05	-2.04961e-05	-2.44187e-05	-2.47112e-05	3.85205e-05	-1.985e-05	-1.99362e-05
CRCT1	-7.98322e-06	-8.21848e-06	-9.7914e-06	3.81293e-05	-1.6024e-05	-7.9594e-06	-7.99401e-06
LCE3E	0	0	0	0	0	0	0
LCE3D	0	0	0	0	0	0	0
LCE3C	0	0	0	0	0	0	0
LCE3B	0	0	0	0	0	0	0
LCE3A	-3.48956e-06	-3.59239e-06	1.7472e-05	-4.33119e-06	-7.00426e-06	-3.47915e-06	-3.49427e-06
LINC00302	0	0	0	0	0	0	0
LCE2D	-0.000121362	-0.000124938	0.000607555	-0.000150632	-0.000243589	-0.000121	-0.000121526
LCE2B	0	0	0	0	0	0	0
LCE2C	0	0	0	0	0	0	0
LCE2A	0	0	0	0	0	0	0
LCE4A	0	0	0	0	0	0	0
C1orf68	0	0	0	0	0	0	0
KPRP	0	0	0	0	0	0	0
LCE1F	-2.36034e-06	-2.4299e-06	1.18181e-05	-2.92962e-06	-4.7377e-06	-2.3533e-06	-2.36353e-06
LCE1E	-0.000114911	-0.000118297	0.000575263	-0.000142624	-0.00023064	-0.000114568	-0.000115066
LCE1D	0	0	0	0	0	0	0
LCE1C	-5.56839e-06	-5.73248e-06	2.78806e-05	-6.91141e-06	-1.11769e-05	-5.55178e-06	-5.57591e-06
LCE1B	0	0	0	0	0	0	0
LCE1A	0	0	0	0	0	0	0
LCE6A	0	0	0	0	0	0	0
SMCP	0	0	0	0	0	0	0
IVL	-0.000794357	-0.000817759	-0.000974216	-0.00098588	0.00153653	-0.000791988	-0.00079543
RP1-13P20.6	0.00205728	-0.000616973	-0.000433579	-0.000474835	0.000505336	6.55755e-05	-0.000600126
SPRR4	0	0	0	0	0	0	0
SPRR1A	-5.20677e-06	-5.36021e-06	2.607e-05	-6.46257e-06	-1.04511e-05	-5.19124e-06	-5.2138e-06
SPRR3	-6.75739e-05	-6.95652e-05	0.000338309	-8.38714e-05	-0.000135632	-6.73723e-05	-6.76652e-05
SPRR1B	-0.000127181	0.000451959	-0.000155986	6.38282e-05	4.7906e-06	-0.000126802	-0.000127353
SPRR2D	0	0	0	0	0	0	0
SPRR2A	0	0	0	0	0	0	0
SPRR2B	-0.000106475	0.00116692	0.000200394	-0.000132155	-0.000213711	-0.000106158	-0.000106619
SPRR2E	-2.1111e-05	-2.17332e-05	-2.58926e-05	0.000100828	-4.2374e-05	-2.10481e-05	-2.11396e-05
SPRR2F	0	0	0	0	0	0	0
SPRR2G	0	0	0	0	0	0	0
RP1-140J1.1	-7.08247e-06	-7.29118e-06	3.54614e-05	-8.79067e-06	-1.4216e-05	-7.06134e-06	-7.09204e-06
LELP1	0	0	0	0	0	0	0
PRR9	-8.10794e-05	-8.34686e-05	2.65473e-06	-0.000100634	-8.45512e-05	-8.08375e-05	0.0026969
LOR	-0.000621323	-0.000292999	-0.000734906	0.00221984	-0.000878198	0.000357535	-0.000622162
PGLYRP3	0	0	0	0	0	0	0
PGLYRP4	-0.000202395	-0.000208359	-0.000229793	-5.67833e-05	5.80367e-05	-0.000201791	0.00285277
S100A9	-3.02672	-3.42173	-3.62384	5.41869	-4.18085	-3.28448	-3.44273
S100A12	-0.999518	-1.0497	-1.19802	2.5769	-1.62163	-1.01769	-1.04121
S100A8	-2.9531	-3.38351	-3.69601	5.44548	-4.20379	-3.19793	-3.40016
S100A7A	0	0	0	0	0	0	0
S100A7L2	0	0	0	0	0	0	0
S100A7	-6.82301e-05	4.44767e-05	-8.36836e-05	-8.46858e-05	0.000113108	-6.80265e-05	-6.83222e-05
BX470102.3	-0.000332743	0.000208807	-0.000372941	-0.000412985	0.000530655	-0.000331751	-0.000333193
S100A6	-1.68195	-0.329342	-1.74417	1.59507	-0.451176	-1.44098	-0.084464
S100A5	-0.0058039	-0.006202	-0.00765844	-0.00172009	0.00802041	-0.00581058	-0.00588999
S100A4	-2.18502	-3.23814	-3.15781	0.994124	0.623712	-2.66879	-1.22496
S100A3	-0.0037303	0.0289025	-0.00381117	-0.00363106	-0.00904527	-0.00465432	0.142324
S100A2	-0.00874178	0.00300456	0.00836462	-0.00152074	-0.00376257	-0.0076712	-0.00151187
S100A16	-0.527179	1.92305	0.896182	-0.581101	-0.896478	-0.496722	-0.14051
S100A14	-0.0396515	-0.0310348	0.158921	-0.0466094	-0.0716724	-0.0370244	-0.0332853
S100A13	-0.433888	1.35228	0.90572	-0.423038	-0.778955	-0.391399	0.360049
S100A1	-0.0356188	-0.0398647	0.206095	-0.0521677	-0.0892949	-0.0463524	-0.0325696
RP1-178F15.4	0.00149136	0.0117231	-0.00015976	-0.00336276	0.000804701	-0.00431976	-0.00568044
CHTOP	-0.000335206	0.106348	0.118143	-0.0943995	-0.0327142	-0.195098	0.0974524
SNAPIN	-0.135505	0.194838	0.191145	0.0306379	-0.168927	-0.254172	0.130372
ILF2	-0.0833743	0.041427	0.123973	-0.132419	0.0103294	-0.115048	-0.03325
NPR1	-0.0521205	0.858932	-0.0392526	-0.0664505	-0.111352	-0.0545173	-0.0372421
INTS3	-0.0741131	0.321665	0.113574	-0.0623727	-0.0903679	-0.127688	0.0586106
RP11-216N14.8	-6.22236e-05	0.000926485	5.33991e-05	-7.72307e-05	-0.000124893	-6.2038e-05	-6.23077e-05
RP11-216N14.9	-0.000298345	0.00512523	-0.000313857	-0.000314148	-0.000406023	-0.000297455	-3.00085e-05
SLC27A3	-0.269306	0.583028	0.222939	-0.0398054	-0.204753	-0.26599	-0.118862
GATAD2B	-0.0424739	0.160264	0.00241555	-0.0941049	0.0321783	-0.24665	-0.0125956
DENND4B	0.0630277	-0.0656863	-0.155482	0.0851263	0.0632811	-0.186888	-0.154084
CRTC2	0.0371341	-0.00416574	-0.0361489	-0.0136532	0.0352559	-0.0962427	-0.0178241
SLC39A1	-0.201303	0.22418	0.43159	0.0152121	-0.35429	-0.263775	0.39517
RP11-422P24.10	-0.00328798	0.00347345	0.00147164	0.00129843	-0.00207797	-0.002686	0.00103545
CREB3L4	-0.026436	0.0205089	0.0875883	-0.044241	-0.0306879	0.0120307	-0.00394683
JTB	-0.327819	-0.364861	0.581064	-0.180355	-0.203479	0.035248	-0.39965
RP11-422P24.11	-0.00642221	0.000378072	0.00943593	-0.00427679	-0.00249692	-0.0127128	0.00400729
RAB13	-0.542877	1.28041	1.03188	-0.205788	-1.03571	-0.324187	0.711681
RPS27	0.852547	-1.21478	-0.637539	-0.738453	0.953595	-1.09087	-0.732712
NUP210L	-0.00428852	0.0154229	0.00388765	-0.00234501	-0.00360878	-0.00286326	0.00440513
TPM3	-0.188598	0.0309811	-0.595277	0.319688	0.212312	-1.19971	-1.26864
C1orf189	-0.000326982	-0.000336616	0.000570812	8.01299e-05	-0.000592112	-0.000326006	0.00425338
C1orf43	-0.238441	0.0998	0.586282	0.0989069	-0.476425	-0.348171	0.039736
UBAP2L	-0.00214912	0.058507	0.102808	-0.0370612	-0.045849	-0.170595	-0.00131001
HAX1	-0.136202	-0.294702	0.357651	-0.290615	-0.0178379	0.347363	-0.155907
AQP10	-0.0029809	-0.00273559	0.00566133	-0.00167656	-0.00184842	0.00421529	-0.00298492
[truncated: 31,858 more rows]
