# Supplementary material for: HCCDB v2.0: Decompose Expression Variations by Single-cell RNA-seq and Spatial Transcriptomics in HCC
Source: Genomics Proteomics Bioinformatics. 2024 Feb 3;22(1):qzae011. doi: 10.1093/gpbjnl/qzae011 (PMC11423853; doi:10.1093/gpbjnl/qzae011)
Supplement: qzae011_Supplementary_Data [file qzae011_supplementary_data.zip › Table S6-done.xlsx]

## Sheet: Table S6
Table S6 HCC deregulation metric of major cell lineages
Symbol	B cells	Endothelial cells	Hepatocyte&Malignant	Myeloid cells	NK/T cells	Plasma B cells	Stromal cells
MIR1302-10	0	0	0	0	0	0	0
FAM138A	0	0	0	0	0	0	0
OR4F5	0	0	0	0	0	0	0
RP11-34P13.7	-0.00187302	-0.0235986	-0.0305995	-0.00570381	-0.00246319	-0.00970779	-0.0203481
RP11-34P13.8	0	-0.00114345	0.000221256	-0.000365239	-0.000143194	0	0
AL627309.1	-0.00710991	-0.0499631	-0.191774	-0.139961	-0.0105206	-0.0249414	-0.21015
RP11-34P13.14	0	0	-0.000185138	0	0	0	0
RP11-34P13.9	0	0	0.000622256	-0.000296703	-2.20096e-05	0	0
AP006222.2	-0.0669501	0.106506	-0.0394097	0.0503072	-0.0470078	-0.0767022	0.343439
RP4-669L17.10	-0.00279601	-0.244274	-0.443518	-0.0258805	-0.0075027	-0.013853	-0.327758
OR4F29	0	0	0	0	0	0	0
RP4-669L17.2	0	0	0	0	0	0	0
RP5-857K21.15	0	0	0	-0.000211258	0	0	0
RP5-857K21.1	0	0	0	-0.000163002	0	0	0
RP5-857K21.2	0	0	-0.00126297	0	0	0	0
RP5-857K21.3	-0.00107597	0	1.66229e-05	0	-6.04231e-05	0	0
RP5-857K21.4	-0.00101122	-0.126481	-0.187231	-0.00285984	-0.000876244	0	-0.175009
RP5-857K21.5	0	0	0	0	0	0	0
OR4F16	0	0	0	0	0	0	0
RP11-206L10.3	-0.0287546	-0.0400741	0.0164821	-0.124502	-0.0274245	-0.0363162	0.00507025
RP11-206L10.5	0	0	-0.00880753	-9.50051e-05	-0.00085201	0	0
RP11-206L10.4	0	0	-0.00453406	-0.000215944	-0.000447894	0	0
RP11-206L10.2	-0.0572255	-0.0310375	-0.021651	-0.0150317	-0.0695337	-0.0665043	-0.00810428
RP11-206L10.9	0.0335906	-0.118503	-0.220915	0.00423415	-0.0130093	-0.0167856	-0.266023
AL669831.1	0	-0.000531123	-0.00167204	0	0	0	0
FAM87B	0	0.000817648	5.63809e-05	0.000451832	-0.00064741	0	0.00129193
LINC00115	-0.00770811	0.00128739	0.0184942	0.00678903	-0.038797	-0.0138689	0.0404008
FAM41C	0.00192847	0.0129826	0.0183836	-0.00619956	-0.00158564	-0.0170229	0.0332257
AL645608.2	0	0	-0.00148614	0	0	0	0
RP11-54O7.16	0	0	0	-8.63022e-05	0	0	-0.0664752
RP11-54O7.1	-0.00275861	0.00577193	0.000731081	0.000798446	4.25458e-05	-0.00198108	0.00157437
RP11-54O7.2	0	0	2.80222e-05	-5.86472e-05	0	0	0
RP11-54O7.3	0	-0.0393484	-0.0182473	0.00083721	-0.000127176	0	-0.284734
SAMD11	0	-0.0253337	-0.0138533	0.00164286	0.000815142	-0.0040128	-0.213965
AL645608.1	0	0	0	0	0	0	0
NOC2L	0.10156	0.111349	0.173581	-0.0433863	-0.0424671	-0.265073	0.169573
KLHL17	-0.0135675	-0.0249409	-0.0265298	-0.00154509	-0.0202203	-0.0334848	-0.0232672
PLEKHN1	-0.004469	0.00258496	0.00676521	0.000175666	0.0301227	-0.0584984	-0.0572004
C1orf170	0	0.00181775	0.00135167	0.000625142	-0.000173591	0	0.0017948
RP11-54O7.17	-0.000503791	0.0180252	0.00178856	0.0291904	0.00726816	0.00277842	0.0379671
HES4	0.115714	0.586792	0.0812914	0.0451931	0.0843616	0.0113425	1.13986
RP11-54O7.11	0	0	0.000541453	0.00171363	-0.00114689	0	0
ISG15	0.711098	1.15421	1.11308	0.651406	0.516822	-0.0776639	2.0751
AGRN	0.0740023	0.494108	0.0140893	0.0568362	0.0248033	0.0144781	0.0548377
RP11-54O7.18	0	0	0	-6.81188e-05	0.000915549	0	0
RNF223	0	0	0	0	-0.000182898	0	0
C1orf159	0.00864616	-0.160984	-0.268454	0.00754545	-0.00322835	-0.0117597	-0.313825
RP11-465B22.5	-0.0136982	0	-0.041071	0	0.000929181	0	0
RP11-465B22.8	0	-0.00184602	-0.00796418	0.000736425	0.000152756	0.000941687	0
TTLL10-AS1	0	0.0038243	-0.000269134	-0.000253009	0.000324904	0	0
TTLL10	0.00390874	0.00975658	-0.00830446	-0.000616771	0.000661878	0	-0.0148717
TNFRSF18	-0.0449613	0.107287	0.0769003	0.0363265	0.442749	-0.407414	3.74229e-05
TNFRSF4	0.0386467	1.20763	0.0583328	0.0761235	0.606096	-0.372797	0.0463088
SDF4	-0.0240391	-0.112348	0.243433	-0.0211653	-0.0561489	-0.721348	-0.0216214
B3GALT6	-0.0591311	0.00702855	0.102037	0.00999309	-0.061516	-0.152761	0.061215
FAM132A	-0.0018314	0.0448089	-0.0216082	-0.00428677	0.000570796	-0.0035036	0.00499875
RP5-902P8.12	-0.00229962	0.000654243	-0.00235983	-0.00184474	-0.00165602	0	0.000424558
UBE2J2	-0.0228646	-0.0220764	0.0611443	-0.0805526	-0.0627865	-0.212755	-0.086966
RP5-902P8.10	0	-0.00765157	-0.103844	-0.000817007	-0.0017601	-0.00158261	-0.0582679
SCNN1D	0.0023466	-0.159173	-0.476046	0.00079339	-0.00103337	-0.00748343	-0.492985
ACAP3	-0.0244527	-0.247429	-0.411844	-0.0447544	-0.00462423	-0.186575	-0.696094
PUSL1	-0.00504393	0.0533573	0.240581	-0.00156418	0.0149851	-0.0999911	0.056553
CPSF3L	0.0854276	0.060056	0.0138913	-0.0526701	-0.0122885	-0.256388	-0.10749
GLTPD1	-0.0703754	0.0651154	0.109274	-0.00198903	-0.0710241	-0.24455	-0.027446
TAS1R3	-0.028335	9.2514e-05	-0.00069333	-0.00257607	6.48467e-05	-0.0783493	0
DVL1	0.00269521	-0.0832238	-0.119893	0.00915828	-0.00315151	-0.139398	-0.245402
MXRA8	0	-0.0136182	-0.0129477	0.00127173	0.00150991	0.0058682	-0.0995879
AURKAIP1	0.187669	0.741715	1.94218	0.196057	0.183505	-0.354863	0.859234
CCNL2	-0.0527158	-0.566835	-0.907716	-0.102867	-0.113611	-0.292279	-0.866223
RP4-758J18.2	-0.170744	0.0430685	0.0686269	-0.0264282	-0.145411	-0.161904	0.00241253
MRPL20	0.14415	0.563212	1.2758	0.0858929	0.0256658	-0.523709	0.796353
RP4-758J18.13	-0.0136739	-0.0111405	-0.0215181	-0.00346975	-0.00313523	-0.000675264	-0.00745562
ANKRD65	0.0577447	0.148143	0.0737992	0.00241105	0.00400444	0.0204305	-0.0339131
RP4-758J18.7	0	0.000114875	-0.000715604	0	0	0	0
TMEM88B	0	0	7.17025e-05	0	0	0	0
RP4-758J18.10	0	0.00294982	-0.000426914	0	0	0	0.00181913
VWA1	0.0171481	1.2916	0.179132	0.0263227	0.0227294	0.0186926	-0.0436055
ATAD3C	-0.00937465	0.0183781	-0.120633	0.0073741	-0.00360179	-0.126952	-0.0731963
ATAD3B	-0.0224427	-0.0923709	-0.144453	0.0142521	-0.00287282	-0.0602831	-0.311325
ATAD3A	0.0241874	0.00156611	0.0918613	0.0132041	0.0193991	-0.062048	-0.0652569
TMEM240	0	0.00049817	-0.00464918	0.000464093	0.00139035	0	-0.0253327
SSU72	0.0256436	0.33893	0.712421	-0.259884	0.0136096	-0.618901	0.0303479
AL645728.1	-0.0817308	-0.0125916	-0.0201292	-0.0141522	-0.0963199	-0.0362212	0.0139586
C1orf233	-0.0128958	0.00613879	0.0171926	0.00977077	-0.010643	0.00192112	0.00838807
RP11-345P4.9	-0.0458822	0.0474487	0.00802104	-0.0132981	-0.00194624	-0.0454099	0.0614888
MIB2	0.044669	-0.202476	-0.421018	-0.0165732	-0.133791	-0.172392	-0.495697
MMP23B	0.00881906	-0.000647486	0.0183139	-0.0154463	-0.166664	-0.01148	-0.174862
CDK11B	0.148706	-0.00520512	0.0487547	-0.0173061	0.144669	-0.0661611	0.0719477
RP11-345P4.10	0.00899315	-0.00897203	-0.0178894	0.000924668	-0.00012505	-0.00202878	0.00327754
SLC35E2B	-0.14408	-0.140883	-0.0645403	-0.0773121	-0.221172	-0.41381	-0.140897
RP11-345P4.7	-3.85094e-05	-0.00354152	-0.00109753	-0.00180089	-0.0145621	-0.0091236	0
CDK11A	-0.207998	-0.115684	0.112103	-0.126848	-0.149218	-0.31458	0.128131
SLC35E2	-0.0403222	-0.183346	-0.382001	-0.00687893	-0.029102	-0.036796	-0.316957
NADK	-0.0546504	-0.0399827	-0.147848	-0.314307	-0.0363751	-0.0991603	-0.029953
GNB1	-0.204757	-0.474065	-0.103105	-0.199992	-0.156125	-0.414164	-0.553809
RP1-140A9.1	-0.00470731	0.00302965	0.00207132	0.000792812	-0.00276289	-0.0131128	0.00220046
CALML6	0	-0.0031264	-0.0120715	0.000486258	-0.000491307	-0.00578369	0.00195844
TMEM52	0.00459893	0.0118788	0.0750364	0.00592157	0.00336	-0.16192	0.0135908
C1orf222	-0.00340002	-0.135068	-0.0233365	-0.00363015	-0.00559592	-0.00488877	-0.0443876
RP11-547D24.1	0	0.0223697	0.000450794	-0.000222723	-0.000161578	0	0
GABRD	0	0.507566	0.00214882	0.00245716	0.00247737	0.00179819	0.140701
RP11-547D24.3	0	0	-0.000423472	0	0.000275363	-0.00573261	0.000343402
PRKCZ	0.000247885	-0.310888	-0.692643	-0.0395398	0.000261891	-0.0204974	-0.143892
RP5-892K4.1	-0.0118647	-0.00685939	-0.00453506	-0.0221679	-0.00727588	0.00354352	0.017561
RP11-181G12.2	-0.00574907	-0.00197429	-0.000344338	-0.0002452	-0.00550291	0.004652	-0.0165785
C1orf86	-0.447457	0.152227	0.401373	-0.387036	-0.361655	-0.524999	0.147955
AL590822.2	-0.00906923	-0.00410814	0.00699265	-0.000878217	-0.00602142	-0.0457812	-0.0112133
AL590822.1	-0.00554727	0.0873122	0.00313257	0.00110149	-0.00333169	0	0.0880203
RP11-181G12.5	0	0.00409172	1.31073e-05	0	0	0	0.00736738
RP11-181G12.4	0	-0.0188196	-0.326476	0.000271656	-0.000358994	0	-0.0945784
SKI	0.0034761	-0.254236	-0.827308	-0.0507997	0.0969433	-0.065695	-0.684661
MORN1	-0.00549668	-0.0682523	-0.255085	-0.00272114	-0.00874259	0.00171025	-0.187604
AL589739.1	0	0	0	0	-3.84906e-05	0	0
RER1	-0.00368303	0.0999352	0.85967	0.0628338	0.0346206	-0.499053	0.381912
PEX10	0.000909093	0.0818145	0.151982	0.0568109	0.00938343	-0.0539036	0.0731553
PLCH2	-0.00132165	0.00436055	-0.032503	-0.00156244	-0.0636142	-0.0295614	-0.0206951
RP3-395M20.2	0	0	-0.00186697	-0.000834117	-0.000736953	0	0
RP3-395M20.3	0	0	0	0	0	0	0
PANK4	-0.0106736	-0.0173004	-0.0273874	-0.0187252	-0.0140913	-0.0745837	-0.0403205
HES5	0	0.276889	0.0013032	0.00423236	0.00110652	-0.00558953	0.0798781
RP3-395M20.12	-0.0355215	0.0903858	0.0288752	-0.0364306	-0.0860506	-0.0561865	0.425342
TNFRSF14	-0.0558225	-0.370019	-0.169676	0.0362063	-0.0995165	-0.516461	-0.412889
RP3-395M20.7	0	0	-0.00345604	0.000434891	-0.00127449	0	0
RP3-395M20.9	0.00513653	0.00656353	-0.00144599	0.00384992	0.0140858	-0.0155404	0.000205943
FAM213B	-0.0241804	0.107195	0.142095	0.0775416	0.0309248	-0.0146926	0.0427358
MMEL1	0	0.0159981	0.0121503	-0.0202962	0.00433747	0.000488482	-0.0110666
RP13-436F16.1	0	0	0	0	0	0	0
TTC34	-0.00860906	-0.0243974	-0.0168346	0.000210705	-0.0132867	-0.00249906	-0.059643
RP11-740P5.2	0	0	0	0	0	0	0
RP11-740P5.3	0	0	0	0	0	0	0
ACTRT2	0	0	0	0	0	0	0
LINC00982	-0.000759784	-0.0205333	-0.00210306	0.0012191	0.00162686	0	-0.01609
PRDM16	0.0027487	-0.0167718	-0.01267	0.00107133	0.00142587	-0.00153586	-0.00280803
RP1-163G9.2	0	0.000304735	0.00154427	0.000118382	0	0	0
RP11-22L13.1	0	0	0	0	0	0	0
ARHGEF16	0	-0.0152977	-0.027953	-0.00161748	0.00222154	0	-0.0537427
RP11-168F9.2	0	0.000256236	-0.00268244	0.000161265	-8.46426e-05	0	0
MEGF6	-0.0242894	-0.209734	-0.0736189	0.00794202	-0.0034889	-0.00645607	-0.247341
RP11-46F15.2	-0.00580522	-0.00488303	-0.00449581	-0.00150298	-0.0114985	-0.00964145	0.000530044
TPRG1L	-0.0718732	-0.184703	0.15257	-0.0579075	-0.0890838	-0.196738	0.0152918
WRAP73	-0.106717	0.0549051	0.0681896	-0.045587	-0.0555703	-0.129333	0.102839
TP73	0.00797462	7.62726e-05	0.00282421	0.00352195	0.00399583	-0.0166768	0.000980699
RP5-1092A11.5	0	-0.000734656	-0.00348649	-4.05887e-05	0	0	0
RP5-1092A11.2	0	0	0	0	0	0	0
TP73-AS1	-0.0360117	-0.00707346	-0.0286436	0.00533	-0.01665	-0.0290031	-0.043036
CCDC27	0	0	-0.000433432	0	0	0	-0.00933118
SMIM1	0.0672463	0.00185778	0.288355	0.0330799	0.0230717	-0.219706	-0.0245896
LRRC47	-0.0225686	-0.0644568	0.0811482	-0.020248	-0.0380269	-0.145491	-0.0360781
RP1-286D6.5	-0.00238276	0	-0.00153961	0.000631083	-0.00044669	0	0.00105999
CEP104	-0.0953571	-0.163418	-0.184758	-0.0131708	-0.0520008	-0.129248	-0.164853
DFFB	-0.038195	-0.118615	-0.293069	-0.00103228	-0.0293187	-0.109763	-0.264278
C1orf174	-0.0725322	0.00761872	-0.00339799	-0.0226241	-0.130243	-0.16079	0.0960543
LINC01134	0	-0.0137965	-0.0503991	0.0024217	0.00328319	0.00153295	-0.0185267
RP13-614K11.1	0	0	-0.00199827	0	0	0	0
RP13-614K11.2	0	0	0	0	0	0	0
RP5-1166F10.1	0	0	-0.00145061	0	0	0	-0.00575382
RP1-37J18.1	0	0	0	0	0	0	0
RP1-37J18.2	0	0	-0.000626813	-0.000144107	0	0	-0.00835012
AJAP1	0.00328423	-0.00762883	-0.0195524	-0.00339264	-0.000347588	-0.00343134	-0.300568
RP11-542C10.1	0	0	0	0	-0.000145361	0	0
RP1-58B11.1	0	0	0	0	0	0	0
RP11-154H17.1	0	0	-0.00104501	0	-0.000135502	0	0
NPHP4	0.000915733	-0.0852827	-0.237059	-0.00496163	-0.00239058	-0.00597125	-0.133042
KCNAB2	-0.00447532	-0.024223	-0.189605	-0.113159	-0.138085	-0.0469967	-0.0545093
AL035406.1	0	0	0	0	0	0	0
CHD5	0	-0.00339072	-0.00946814	-0.00161752	-0.00247496	-0.00322789	-0.0104834
RPL22	-0.14545	0.724726	2.08786	-0.292162	0.0471388	-1.17973	0.99546
RP1-120G22.11	0	0.00252903	0.00611959	0.00217803	-0.000506518	0.00682415	0.00438315
RNF207	0.0131568	0.00988403	-0.0617109	0.00288636	0.0277941	-0.129501	-0.0267886
ICMT	-0.00162762	0.0904501	0.134057	0.0315783	-0.00351004	-0.0936051	0.178855
LINC00337	-0.0018046	0.0090189	0.000352831	0.00145582	0.00171197	0.0104515	0
HES3	0	0	0	0	0	0	0
GPR153	0.00260607	-0.0103476	-0.149385	0.00645991	-0.0211935	-0.00449452	0.00492667
ACOT7	0.0110738	0.155993	-0.00873674	0.0574016	0.0619439	0.0383059	-0.0519891
RP1-202O8.3	-0.0163494	-0.0116651	0.0127863	0.00335711	-0.0134177	-0.00480525	0.0136698
HES2	-0.00920026	0.0234829	-0.00072077	-0.00112397	-0.000327296	0.00162528	0.00506842
ESPN	0.0532405	-0.00180043	0.21588	0.0583061	0.0702978	0.0231768	-0.0988596
RP1-202O8.2	0	0	-0.00128314	0	0	0	0
TNFRSF25	-0.0309636	0.0141536	0.0389286	0.00278208	0.262274	0.0180692	0.0267844
PLEKHG5	-0.00806372	0.000607133	-0.0180576	-0.00887434	-0.00129314	-0.0143378	-0.0385529
NOL9	-0.0622515	-0.251693	-0.211764	-0.033709	-0.0589525	-0.056388	-0.243031
TAS1R1	0	-0.00495046	-0.0196938	-0.000205503	8.61032e-05	0	-0.0161165
ZBTB48	0.0102537	-0.0719585	-0.262862	-0.0340724	-0.0523331	-0.0950267	-0.123714
KLHL21	-0.0345055	-0.0393667	-0.0260043	0.0113389	-0.0196473	-0.0457447	-0.120566
PHF13	-0.0113142	0.0141897	0.00717047	-0.0129601	-0.00469429	-0.0219162	-0.0949803
THAP3	-0.0672961	0.114039	0.029374	0.00438633	-0.067953	-0.104678	0.0658698
DNAJC11	-0.000803613	-0.282216	-0.43927	0.0192528	-0.0129537	-0.0547657	-0.269829
RP11-242F24.1	-0.00189166	0	-0.000150434	-0.000652032	-0.00126861	0	0
RP11-312B8.1	-0.011399	-0.00299669	-0.00956163	0.000682844	-0.000509372	-0.00560302	0.00165523
CAMTA1	0.182134	0.427409	0.116261	0.298938	0.177959	-0.185984	0.0488078
RP11-334N17.1	0	0	-0.000601252	0	0	0	0
RP3-453P22.2	0	0	3.26739e-05	0	0	0	0
RP4-549F15.1	0	0.000360777	0	0	0	0	0
RP11-338N10.1	0	0	0	0	0	0	0
RP11-338N10.2	-0.00131395	0.000716622	0	0.000696388	-0.000139589	0	0
RP11-338N10.3	0	0.000493902	0	0	-0.000199385	0	-0.0145888
VAMP3	-0.0187932	0.421589	0.15983	0.0109715	-0.0340011	-0.122489	0.441536
PER3	0.00228753	-0.663623	-1.54905	0.096625	0.00750971	-0.0299335	-1.18359
RP3-467L1.4	-0.00300029	-0.0112342	-0.013288	-0.000324075	-0.00591909	0	0
UTS2	0.0685646	0.0243134	-0.0229674	0.0526159	0.0477664	-0.0143551	0.00825983
TNFRSF9	0.00234151	0.00498253	-0.0172995	0.0144448	0.128039	-0.0125967	-0.00431493
PARK7	0.079374	0.862416	1.68603	0.0281229	0.00122891	-0.529141	1.17537
ERRFI1	0.132523	-1.34111	-2.85047	0.236866	0.287503	0.125784	-1.77092
RP11-431K24.1	0.0156457	-0.0773658	-0.707207	0.00219603	0.00611542	0	-0.0697772
RP11-431K24.3	0	0.000156883	-0.0200627	-0.000136159	0	0	-0.00326842
RP11-431K24.4	0	0	0	-0.000620198	-0.000278595	0	0
SLC45A1	-0.00301226	0.0567631	-0.00193527	3.70558e-05	-0.00299712	0.00146171	0.0531652
RERE	-0.23894	-2.26053	-2.30784	-0.167637	-0.122133	-0.153625	-2.45927
RP5-1115A15.1	-0.0126403	-0.0303043	-0.0072114	-0.00952822	-0.00739275	-0.00364936	-0.00541748
RP4-633I8.4	-0.00593019	0	6.76058e-05	-0.000148459	-0.000622404	0	0
ENO1	0.15579	0.707345	2.34107	0.181059	0.493466	-0.107004	0.295
ENO1-AS1	-0.012055	-0.00418116	0.0240226	-0.00324673	-0.00186563	-0.0313182	-0.00932431
CA6	0	-0.00694245	-0.0144568	0	-0.00059451	0	0
SLC2A7	0	-0.00673798	-0.00365593	0	-0.000568735	0	0
SLC2A5	-0.0235908	-0.00403924	0.00270309	0.187388	0.00161248	-0.0176125	-0.0557008
GPR157	0.0260455	-0.0024193	-0.114957	0.020911	-0.000247675	0.0104398	-0.0948237
RP3-510D11.1	-0.00167529	-0.00525688	-0.0105	0.000179831	-0.000761061	-0.00098847	0.00662283
RP3-510D11.2	0.00788054	0.0288499	-0.0152196	0.0108266	0.00598604	0.0120178	0.00564884
H6PD	-0.0407599	-0.201085	-0.648116	-0.0235697	-0.0265676	-0.087311	-0.386536
SPSB1	0.0262233	-0.662481	-0.159932	0.0426997	0.0619038	0.0579168	-0.389643
RP13-392I16.1	0	0	-0.00126897	0	0	0	0
SLC25A33	0.101008	-0.0128122	-0.0814363	-0.0346412	0.0807254	-0.0826213	-0.124057
TMEM201	-0.0210985	-0.0446319	0.0306258	0.0133992	0.00598178	-0.0052737	-0.0736407
PIK3CD	-0.148307	-0.0831692	-0.00850158	-0.223034	-0.101769	-0.0563676	-0.0681226
C1orf200	-0.0144296	0	0.000295104	-0.00148238	-0.00425521	0	0.000843344
RP11-558F24.4	-0.0164096	-0.00670078	0.00715906	-0.000586333	-0.00371457	-0.4081	0.014618
CLSTN1	-0.137002	0.0883681	0.185781	0.0141999	-0.0473934	-0.209514	-0.596192
CTNNBIP1	-0.00812932	-0.00227824	-0.0772293	-0.0994242	-0.0618424	-0.124219	-0.0599668
RP11-84A14.5	0	0	0.000427011	-0.000337818	-0.000108401	0	0
LZIC	-0.00976605	0.0350335	0.184231	-0.0728912	-0.0601014	-0.0522861	0.163273
NMNAT1	-0.071922	-0.0844304	-0.186161	-0.0338592	-0.0227671	-0.0441475	-0.193375
RBP7	0.0453996	3.38179	0.0618781	-0.832475	0.0294341	0.0203218	0.152062
UBE4B	-0.00707874	-0.699173	-1.10402	-0.0498045	-0.0241584	-0.155965	-0.976059
KIF1B	0.0420715	-0.644618	-1.23376	-0.0243272	-0.0256173	-0.102917	-0.777354
PGD	0.0486103	0.0501179	0.518775	-0.358309	0.0652901	-0.0724637	0.0612312
RP4-736L20.3	0	0.000102735	0.000334231	-6.64586e-05	-0.00122302	0	0
APITD1	-0.00481082	0.0829806	0.0909934	0.0357637	0.0102913	-0.0462085	0.0944593
APITD1-CORT	-0.00375855	0.00284382	0.00424031	0.002186	0.00308213	0.00393449	0.00238465
CORT	0	0.000811438	0.000166746	0.000211361	-0.000102277	0	0.00347708
DFFA	-0.0919818	0.0715141	0.153951	0.0105689	-0.0563119	-0.125129	0.169973
RP5-1113E3.3	-0.0013332	-0.00155687	0.000131219	-0.000309227	-0.00117758	0	0
PEX14	0.0424475	-0.29846	-1.44592	0.0297109	-0.037595	-0.0513202	-0.585122
CASZ1	0.00568562	-0.082257	-0.0360741	-0.00643205	-0.0404477	-0.0123068	0.00441446
RP4-734G22.3	-0.000727677	0	-0.00183361	-0.000173963	-0.00229781	-0.00191104	-0.00355997
C1orf127	0	0.000460149	-0.00549115	0.00238987	-0.000355333	0	-0.0165785
TARDBP	-0.291531	-0.091497	-0.102297	-0.0235779	-0.202396	-0.358167	-0.00988508
MASP2	0.214136	0.199881	0.216047	0.179485	0.124075	0.164208	-0.00727428
RP4-635E18.8	-0.060211	-0.115869	-0.0671823	-0.0205232	-0.0514344	-0.0571818	-0.102981
SRM	0.0157448	0.136453	0.529671	0.061771	0.00691043	-1.16125	0.138212
EXOSC10	-0.0550972	-0.122809	-0.100303	-0.0080068	-0.0524681	-0.0762136	-0.225878
RP4-635E18.7	-0.00660325	-0.0140689	-0.019723	-0.000748466	-0.00756458	0.00255781	-0.00849489
RP4-635E18.6	-0.00399354	0.00878399	0.0213263	0.00359091	0.00264092	0.00151265	0.00856758
MTOR	-0.0192286	-0.306958	-0.360488	-0.0104599	-0.0729015	-0.102768	-0.341846
MTOR-AS1	0	0	-0.00465418	0	8.20274e-05	0	0
ANGPTL7	0	0	-0.0011836	-0.000123356	1.65583e-06	0	-0.0211879
UBIAD1	-0.0456623	0.0329707	0.135801	0.0147645	0.00637504	-0.0754945	0.088178
PTCHD2	-0.00246268	0.00189459	0.00830032	0.00371779	0.00266368	0	-0.00606412
RP1-69M21.2	0	0	-2.81481e-05	0	-4.91899e-05	0	0
FBXO2	0.00724605	0.0568497	0.328818	0.0649475	-0.00753167	-0.0641714	0.060148
FBXO44	0.0268825	0.00752513	0.0590865	0.0244393	-0.035942	-0.122958	0.0527586
FBXO6	0.03212	0.0457023	0.271481	-0.0145731	-0.0716718	-0.099775	0.00321866
MAD2L2	0.0386373	0.283234	0.569737	0.0430279	0.0710808	0.0186676	0.188766
DRAXIN	0.000666361	-0.00896647	-0.011908	-0.00703118	-0.0186203	-0.00990072	-0.0209484
AGTRAP	0.106412	0.186388	0.240762	-0.584801	-0.100149	-0.153556	0.0788851
C1orf167	-0.0019943	0.00306851	-0.00380087	-0.00212418	0.00104572	-0.0535978	0.0226585
RP11-56N19.5	0	0	0	-0.000161064	-0.000283101	0	0
MTHFR	-0.0142173	-0.335136	-0.0342768	0.0730485	-0.0731301	-0.0969807	-0.326021
CLCN6	-0.0605169	-0.143651	-0.0727496	0.00302925	-0.0137115	-0.00801407	-0.215058
NPPA-AS1	-0.00933098	-0.0440001	-0.0698149	-0.0029097	-0.00193767	-0.014006	-0.0648956
NPPA	0	0.000781941	-0.00113658	-0.000503762	-8.53958e-05	0	0.0153548
NPPB	0	0	0.00192047	0	0	0	0
KIAA2013	-0.122693	-0.0657868	0.276937	-0.0325752	-0.0886952	-0.357276	0.0978966
PLOD1	-0.0104994	-0.00930778	0.155979	0.0956956	0.00463954	-0.0196673	0.00605007
MFN2	-0.0115099	-0.0496773	-0.0340868	-0.0733939	-0.00688576	-0.0451821	-0.329808
MIIP	0.0286067	-0.0334097	0.169975	-0.0135814	0.0117204	-0.0328403	-0.0306765
TNFRSF8	-0.000480294	-0.0213259	-0.0157246	-0.0738393	0.00521892	0.00344892	-0.0263328
TNFRSF1B	-0.0468694	0.136729	0.00922608	-0.690823	0.00411037	0.0305721	-0.287714
VPS13D	-0.0975611	-1.17402	-1.37825	-0.0658751	-0.0964441	-0.083798	-1.19401
RP5-888M10.2	0	0	0.000173844	-0.000222404	-0.000142966	0	0
DHRS3	0.06907	0.249013	-0.383155	0.31044	-0.197299	0.0166239	-0.506946
RP11-474O21.5	0	0.00432399	0.00571095	0.00289651	-0.00345177	0.000801737	0.0068049
AADACL4	0	0	-0.000819021	0	0	0	0
AADACL3	0	0	-0.000622939	0	0	0	0
C1orf158	0	-0.00282448	-0.00410666	0.000744194	5.39042e-05	0	-0.0279609
PRAMEF12	0	0	0	0	0	0	0
PRAMEF1	0	0	0	0	0	0	0
RP5-845O24.8	0	0	0	0	0	0	0
PRAMEF11	0	-0.00169044	0.000117828	-0.000154277	0	0	0
HNRNPCL1	0	0	0	-0.000170411	-0.000678555	0	0
PRAMEF2	0	0	0.000148742	0	0	0	0
PRAMEF4	0	8.07584e-05	0.0119344	0.000102495	0	0	0
PRAMEF10	0	0	0.000595139	0	0	0	0
PRAMEF7	0	0	8.33118e-05	0	0	0	0
PRAMEF6	0	-0.00942121	-0.0298488	-0.000375973	0	0	-0.0163326
PRAMEF22	0	0	0	0	0	0	0
WI2-3308P17.2	0	0	0	0	0	0	0
RP13-221M14.2	0	0	0	0	0	0	0
PRAMEF26	0	0	-0.00103426	0	0	0	0
PRAMEF3	0	0	0	0	0	0	0
PRAMEF5	0	0	0	0	0	0	0
PRAMEF8	0	0	0	0	0	0	0
PRAMEF9	0	0	0	0	0	0	0
RP11-219C24.10	0	0	0	0	0	0	0
PRAMEF13	0	0	0.00271791	0	0	0	0
PRAMEF18	0	0	0	0	0	0	0
PRAMEF16	0	0	0	0	0	0	0
PRAMEF21	0	0	0	0	0	0	0
PRAMEF15	0	0	0	0	0	0	0
PRAMEF14	0	0	0	0	0	0	0
PRAMEF19	0	0	-0.0015892	0	0	0	0
PRAMEF17	0	0	0	0	0	0	0
PRAMEF20	0	0	0	0	0	0	0
LRRC38	0	-0.0098777	-0.00877062	-0.000101398	0	0	0
RP4-597A16.2	0	0	0	0	0	0	0
PDPN	0	0.0174339	-0.00515691	0.017442	8.51073e-05	-0.00224268	-1.38389
CTA-520D8.2	0	0	0	0	0	0	0
PRDM2	-0.364582	-0.439379	-0.58423	-0.159067	-0.205389	-0.268988	-0.615764
RP11-344F13.1	0	0	0	0	0	0	0
RP4-704D23.1	0	0	0.00637532	0.00104153	0.000404613	0	0
KAZN	0.00768904	-1.20932	-0.178641	-0.0155975	0.00108724	-0.000343135	-3.14557
TMEM51	0.000642905	-0.0154684	0.0742141	0.235468	0.00451452	-0.00435591	-0.295879
C1orf195	0	-0.00417868	-0.00466881	-7.89466e-05	0	0	0
FHAD1	0	-0.0264645	-0.0257623	0.0243924	-0.00488682	-0.000433621	-0.0957112
RP3-467K16.2	0	0.003418	-0.00254445	0.0060244	-0.00263321	-0.0017161	0
RP3-467K16.7	0	0.000232629	0	-6.99359e-05	0	0	0
RP3-467K16.4	0	0	0.00407907	0.00152153	-0.0129318	0.000284033	0.00332392
EFHD2	-0.107568	0.172224	0.404407	-0.498504	-0.586358	-0.445191	0.0208772
CTRC	-0.00134611	0.000631683	-0.0011503	-0.00384128	-0.00184775	0	-0.0283846
CELA2A	0	0.00124441	-0.00154797	-0.0003446	-0.00090937	-0.0011313	0
CELA2B	0	0	-0.00317913	0	-0.000123327	0	-0.027619
CASP9	0.0331864	-0.0233738	-0.0314303	-0.0076957	-0.00756492	-0.0001331	0.016717
DNAJC16	-0.013344	-0.20815	-0.270825	0.0411472	-0.0311196	-0.0936116	-0.2002
RP4-680D5.8	-0.00419986	0	0.0109204	0.000382874	0.00123596	0.004652	0
AGMAT	-0.000506997	0.00484351	0.219139	0.0285084	0.0453422	-0.0253754	0.000638468
RP4-680D5.2	0.00979796	0.00174684	-0.00507682	-0.000168905	-0.00191979	-0.00865002	0.000730279
DDI2	-0.109122	-0.208251	-1.23033	-0.00386386	-0.0338803	-0.0826321	-0.469763
RSC1A1	0	0	0	0	0	0	0
RP4-680D5.9	-0.00160597	0	0.000105318	-0.000426041	-0.000213998	0	0
PLEKHM2	-0.116407	-0.347489	-0.035614	0.0685719	-0.0485716	-0.0806362	-0.181953
RP11-288I21.1	0	0	-0.0237821	0	-9.01612e-05	0	-0.0366694
SLC25A34	0.0192546	-0.0521416	-0.0448323	0.0119893	0.00245338	0.0037607	-0.0762552
RP11-169K16.4	0	0.0766615	-0.0111833	0.000227814	0.000294709	0	0.0150468
TMEM82	0	-0.00922305	-0.0225275	0.0111549	0.00553751	-0.00602619	-0.0221369
FBLIM1	0.0054985	0.183746	-0.0329438	0.0125953	-0.000137364	-0.000938413	0.68159
RP11-169K16.9	-0.235241	-0.0800965	-0.0555641	-0.101016	-0.197657	-0.176917	-0.0383662
SPEN	-0.349989	-0.539789	-0.927624	-0.196626	-0.164083	-0.290602	-0.739589
ZBTB17	0.0290426	-0.0190922	-0.0255396	-0.0273145	-0.00982728	-0.0595286	-0.036723
C1orf64	0.0123642	0.00412468	0.0384671	0.00097204	0.00377387	0.00486716	0.000455214
RP11-5P18.5	0	0	1.89814e-05	0	0	0	0
HSPB7	0	0.00352786	0.000491006	4.22287e-07	-4.45341e-05	0	0.124494
CLCNKA	0	-0.00156687	-0.00969332	0	0.000333889	0	0.000863285
CLCNKB	0	0.000212135	-0.000360319	0	0	0	0
FAM131C	0	0	0.0011479	-0.000215578	0.000131362	0	0.00599248
EPHA2	0.0113431	0.140923	-0.00281355	-0.00158877	0.00816114	0.0238451	0.121371
RP11-276H7.2	0	-0.00735211	0.00144324	0.000562566	0.000136762	0	0
RP11-276H7.3	0	-0.0012108	-0.00499426	-7.0212e-05	-3.53067e-05	0	-0.015719
ARHGEF19-AS1	0	0	0	0	0.000981758	0	0
ARHGEF19	-0.0149881	-0.0179749	0.0183811	-0.0322952	-0.016117	-0.0500204	-0.0899107
C1orf134	-0.0122545	-0.00886509	-0.000547291	-0.00178687	-0.00401	-0.00334025	0.000485317
RSG1	-0.00127431	-0.0127768	0.0130605	0.0110316	-0.0132277	-0.0101327	0.0163255
FBXO42	-0.0803429	-0.618428	-1.19435	-0.0473081	-0.0603288	-0.0749505	-0.990197
SZRD1	0.0797811	0.112418	0.14075	0.0210227	0.0189425	-0.148118	0.394504
SPATA21	0.0116321	-0.0146602	-0.0115553	-9.53965e-05	0.00340963	0.00569485	-0.00938672
NECAP2	-0.134034	-0.122698	0.221377	0.0369941	-0.0633423	-0.222563	0.30389
RP4-798A10.2	-0.0164814	-0.138109	-0.0100173	-0.0130283	-0.0117684	-0.0117402	-0.0580794
RP4-798A10.7	-0.0144998	-0.00459667	0.00393725	0.000299384	-0.0304418	-0.0293128	0.013674
RP4-798A10.4	0	-0.00088394	0.013027	0.000504785	0.00178831	0	-0.00233665
U1	-0.00182964	-0.00564264	6.84782e-05	-7.9494e-05	-0.00114827	0	-0.0161826
FAM231B	0	0	0	0	-8.6264e-05	0	0
NBPF1	-0.104691	-0.198159	-0.182303	0.0438136	-0.0469853	-0.0305003	-0.32328
RP5-1182A14.5	0	-0.00214253	0.00178236	0.000402074	0.00200329	0	0
CROCCP2	-0.154478	-0.335836	-0.776581	-0.0726838	-0.202136	-0.128545	-0.389765
FAM231A	0	0	0	0	0	0	0
FAM231C	0	0	0	0	0	0	0
CROCC	-0.0275784	-0.39118	-0.407371	0.00192705	-0.0266729	-0.0292445	-0.498962
RP11-108M9.1	0	0	2.80909e-05	0	0	0	0
RP11-108M9.2	0	0	0	0	0	0	0
U1.1	-0.0038861	0	0.0038651	-5.35298e-05	-0.000735046	0	-0.0147163
RP11-108M9.4	0.106192	0.29511	0.470496	0.098749	0.0213235	0.0309467	0.19855
RP11-108M9.6	-0.0213568	0.0514704	0.0075502	0.00948004	-0.0562292	-0.0155735	0.0271828
MFAP2	0	0.101134	0.0237867	0.00190287	0.00176859	0.00227327	-0.47499
RP1-37C10.3	0	0	-0.00534085	0	-3.97741e-05	0	-0.0502022
ATP13A2	-0.037796	0.149372	0.0257393	0.0121254	-0.0386615	0.00819433	-0.00896693
SDHB	0.0852159	0.257517	0.588019	0.0135358	0.0902838	-0.371677	0.300414
PADI2	-0.00119448	-0.00945712	-0.00674831	-0.12208	9.21637e-05	0.00145442	-0.0228807
RP11-380J14.1	0	0	-0.000673785	0	0	0	0
PADI1	0	0	-0.0136705	0	0.000811751	0	0
PADI3	0	-0.00240249	-0.0010552	0.000215205	0.00108777	0.000861149	0.000534019
PADI4	-0.0189673	-0.00714354	-0.0134767	-0.393916	-0.00391162	0.0151034	-0.0340273
AC004824.2	0	-0.00409823	-0.00379787	-0.000462226	-0.000889911	0	0
RP1-20B21.4	0	0	0	3.97075e-05	0	0	0
RCC2	-0.0735011	0.0553328	-0.0141912	0.0743263	-0.0704002	-0.133775	0.00424517
ARHGEF10L	0.0448043	-0.155897	-1.76723	0.0327011	0.0359522	-0.000608378	-0.905823
RP11-473A10.2	0	-0.00242413	-0.00661721	-0.000145864	0	0	0
ACTL8	0	0.00349899	0.149401	0.0178877	0.00863783	0.000990627	0.00779043
RP11-174G17.2	0	0	0	0	0	0	0
IGSF21	-0.00757591	-0.00547224	-0.0014233	0.121087	4.15035e-05	-0.00236886	-0.0249739
RP11-174G17	0	0	-0.00257876	0	0	0	0
RP11-422P22.1	0	-0.00445174	0	0	0	0	0
KLHDC7A	0	-0.00376489	0.0020756	-0.000117332	0.00202439	0	0.00104843
PAX7	0	-0.00549701	-0.0100749	0	0	0	0
TAS1R2	0	0	0	0	0	0	0
RP13-279N23.2	0	-0.00889178	-0.044862	0	0	0	-0.022089
ALDH4A1	0.0186151	0.00710042	0.482943	0.0436507	0.0586501	0.0324934	0.0829723
IFFO2	0.00773009	0.0551683	0.0167525	0.0162169	0.0337777	-0.0134893	0.0131803
UBR4	-0.04515	-0.552862	-1.07302	-0.175617	-0.0926671	-0.105977	-0.657193
RP1-43E13.2	-0.00872892	-0.0971171	-0.114712	-0.00448063	-0.00684771	-0.0436671	-0.19573
EMC1	-0.0300795	-0.0485883	-0.00582149	0.00997752	-0.0567476	-0.0953606	0.0532413
MRTO4	-0.0206551	0.11607	0.281026	0.0421235	0.00465384	-0.0784378	0.120462
AKR7A3	0.0374481	0.0813571	0.646469	0.0886609	0.0613928	0.0248093	0.0353448
AKR7A2	-0.0428441	0.128868	0.677544	-0.0580866	-0.127235	-0.332732	0.206298
PQLC2	-0.0507038	-0.0473452	0.0121866	0.0525268	0.00455425	-0.0222855	-0.0355542
CAPZB	0.146067	0.113432	0.200961	0.0872356	0.0733085	-0.297806	0.234975
RP5-1056L3.1	0	0.000342627	0.000118165	0	-9.72213e-05	0	0
MINOS1-NBL1	-0.00196913	0.00221911	-0.00382269	0.00323889	-0.000773283	0.00154773	0.00619607
MINOS1	0.267758	1.01867	1.48344	0.136728	0.445698	-0.261986	1.10645
NBL1	0.0176293	-0.20512	0.0310958	0.0752663	0.131575	0.0053434	-0.962566
HTR6	0	-0.00864104	-0.00106444	0	-0.000116248	0	-0.0253967
TMCO4	-0.0478491	-0.185409	-0.509171	0.0202228	-0.0414086	-0.0534482	-0.259844
RNF186	0	-0.000923413	0.00807082	0.00154728	0.000133938	0	0
RP11-91K11.2	0	0	0	0	-5.53879e-05	0	0
OTUD3	0.0160758	-0.09897	-0.0441168	-0.00313305	-0.0416335	-0.0213343	-0.0970613
PLA2G2E	0	0	0	0	0	0	0
PLA2G2A	0.0313018	0.0154784	0.849905	0.0469786	0.0575796	0.0449906	0.172049
PLA2G5	0.00585358	-0.0226743	-0.0307211	0.00917178	0.00361115	0.0105717	-0.760939
PLA2G2D	-0.018196	0.00270642	0.000487373	0.049972	0.000280924	-0.118599	0.00065948
PLA2G2F	0	0	0	-6.86517e-05	0	0	0.00226392
RP3-340N1.2	0	-0.0133624	0.00222355	0.00269886	8.14791e-06	0	0.005466
PLA2G2C	-0.000978974	-0.000402366	-0.000552142	-0.00392361	0.000117261	0	0
UBXN10-AS1	-0.00656033	0.000258473	0.0152003	-0.00719176	0.0109349	-0.00314943	0.0129648
UBXN10	0.00760787	-0.00555934	0.0233871	0.00145873	0.00152463	0.00211217	0.00841662
RP3-340N1.6	0	0	0	0	0	0	0
VWA5B1	0	0	0.000193693	7.66815e-05	-0.000183292	0	0
RP4-745E8.2	0	0	-0.00275887	0	-0.00102285	0	0
LINC01141	0	-0.00204005	-0.0286741	0	0	0	0
RP4-749H3.2	0	0	0	0	0	0	0
CAMK2N1	0.0758139	0.0523	0.608077	0.071412	0.0553368	0.0751243	1.39897
MUL1	0.0450226	0.0816906	0.112745	0.0226297	-0.0201585	-0.0177358	0.0965995
FAM43B	0	0.000947611	2.78732e-05	0	0	0	-0.0262312
CDA	0.0376624	0.628362	-0.526426	-0.746794	0.0319912	0.00846988	-0.05658
PINK1	-0.0123443	0.29124	0.226875	0.00157523	-0.0467152	-0.421801	0.00275344
PINK1-AS	0.00501561	-0.0075344	-0.0304409	0.00309105	-0.00619942	-0.0318362	-0.0162309
DDOST	-0.0797428	0.153754	0.753211	0.0840206	-0.117767	-1.13921	0.40747
KIF17	0.0175954	0.0723998	0.0534092	0.0424265	0.0069764	0.00238155	-0.0353555
SH2D5	0	-0.00184569	-0.000627909	0.00134675	0.000706081	0	0
RP5-930J4.2	0	0	0	-0.000218956	-6.24394e-05	0	0
HP1BP3	-0.286434	-0.553934	-0.4807	-0.104499	-0.255217	-0.570018	-0.474094
RP5-930J4.4	-0.0149771	-0.0227168	-0.000981058	-0.000613657	-0.0141496	0.000499681	0.00348379
EIF4G3	-0.0927323	-1.9798	-1.27349	-0.150211	-0.0650949	-0.0491456	-1.81913
ECE1	0.0513483	-0.26278	-1.13839	-0.206246	0.0470784	-0.285703	0.0220245
RP3-329E20.2	0	0.00239225	-0.000164073	0.000208391	0.000174589	0	0
RP5-1071N3.1	-0.00539756	-0.00263564	-0.0019412	-0.000551032	-0.0018912	-0.0057313	0
RP11-293F5.1	0	0	-0.00185077	0	0	0	0
NBPF3	-0.0109999	-0.00917319	-0.01203	-0.0057936	-0.0186148	-0.00494647	-0.431845
ALPL	-0.01683	-0.152452	-0.403785	-0.174262	0.0031869	-0.0106587	-0.24861
RP11-63N8.3	0	0	-0.00144705	-0.00230238	-3.38706e-05	0	0
RAP1GAP	0.0111942	-0.01499	0.0480381	0.00381672	0.00949512	0.00687604	-0.0335187
USP48	-0.140694	-0.566762	-0.752109	-0.101369	-0.0956238	-0.327613	-0.717017
LDLRAD2	-0.00914777	0.0208892	-0.00178852	-0.00233131	-0.000596432	-0.0106837	-0.0277688
HSPG2	0.0147506	0.0979264	-0.0924372	0.0515007	0.0432595	-0.036887	-0.315291
CELA3B	0	0	0.0216618	0.0072033	0.00105204	0.00516296	0
CELA3A	0	0.000367074	0.241033	0.0451045	0.0107748	0.034864	-0.00556092
RP1-224A6.3	-0.00127836	0.00305998	0.00354576	-0.000465962	-0.000707627	-0.00173305	0
LINC00339	-0.0117094	-0.0595408	-0.13576	-0.0255113	-0.0546615	-0.0844694	-0.121372
CDC42	-0.0625763	0.740632	0.995806	-0.0892685	-0.0494748	-0.473628	0.959182
RP1-224A6.9	-0.00385812	-0.00804138	-0.00306807	-0.00124982	-0.0029444	-0.00420496	0.00065417
WNT4	-0.00107703	0.00398601	0.00647069	0.00113285	0.000693796	-0.10999	-0.00548818
ZBTB40	-0.0747303	-0.217698	-0.338368	-0.036506	-0.0846565	-0.181542	-0.215881
EPHA8	0	-0.0050629	-0.0003536	-0.000699969	0	0	0
C1QA	0.36335	0.413107	0.500106	1.15624	-0.167648	-0.133894	1.00886
C1QC	0.493483	0.448392	0.250375	1.28745	-0.0660062	-0.0916475	0.740772
C1QB	0.327381	0.358923	0.510397	1.05903	-0.198312	-0.317674	0.975975
EPHB2	0.0166775	-0.0113133	-0.00706041	0.0728304	0.001278	-0.00227182	-0.0823676
RP11-69E9.1	0	0	0	0	0	0	0
RP1-74M1.3	0	0	1.12594e-05	0.000992903	0	0	0.000639449
LACTBL1	0	-0.00458515	-0.00391589	0	0	0	0
C1orf234	0	-0.00566869	-0.00261164	-0.000313123	-0.000318753	0	-0.0185267
KDM1A	-0.0942026	-0.269114	-0.34039	-0.0340385	-0.0900773	-0.179798	-0.310296
RP1-184J9.2	0	-0.0716246	-0.0323836	-0.000381503	-6.65053e-05	0	-0.094072
LUZP1	0.0709701	0.151601	-0.0547501	0.0505612	0.0445283	-0.0387558	-0.309064
HTR1D	0	0.000830573	0.00533709	0.000931309	0.000111268	-0.00467358	0
RP5-1057J7.6	-0.107286	-0.154393	-0.222259	-0.016382	-0.060525	-0.0913422	-0.236642
HNRNPR	-0.246669	0.0547453	0.0346561	-0.0852821	-0.204417	-0.51479	0.0928521
ZNF436	0.00348254	0.115534	0.00641349	0.00966567	-0.00933762	-0.0038965	-0.00953133
C1orf213	-0.00719992	0.000294426	0.0130846	-0.000973349	-0.0107748	-0.0220274	-0.038338
RP5-1057J7.7	0	0	-0.0207344	-0.000241097	0.000611377	0	0.00162346
TCEA3	0.179385	0.0252116	0.306622	0.125235	0.127353	0.0850035	-0.00487028
ASAP3	-0.00354358	-0.011793	-0.0901179	0.00386904	0.00409921	0.00371443	-0.165569
E2F2	-0.0150088	-0.000325087	0.00682691	0.000779488	0.00796222	-0.0355278	0.0038918
RP1-150O5.3	-0.00362005	-0.00277086	-0.00106043	-0.000418836	-0.000821222	0	0
ID3	0.534051	1.29501	0.0243028	0.0900624	0.159008	-0.037246	2.14996
MDS2	-0.0822932	-0.0129709	-0.00673854	0.00152545	0.00255475	-0.0145654	-0.192611
RPL11	-0.16181	1.07655	3.0236	-0.240013	0.0316332	-1.2198	0.935744
TCEB3	-0.249351	-0.040821	0.0167455	0.0109844	-0.00397746	-0.226189	0.0316688
RP5-886K2.3	-0.0817617	-0.0551476	-0.354091	-0.0238606	-0.0534273	-0.150366	-0.112487
PITHD1	-0.0259751	0.118044	0.274635	0.227069	-0.0399566	-0.168848	0.0770021
LYPLA2	0.02483	0.211161	0.388298	0.0553103	0.0375719	-0.13383	0.0514362
GALE	-0.0100745	0.0110337	0.400291	0.120318	0.0135569	-0.0223879	0.0139142
HMGCL	0.0434307	-0.00127218	0.227075	0.0883464	-0.0581863	-0.0731774	0.0587644
FUCA1	-0.0396922	0.0912036	0.389867	0.627534	-0.0364455	-0.261689	0.0689296
CNR2	-0.227798	-0.0183113	-0.0426117	-0.00384854	-0.0578887	0.00642644	-0.0263229
RP11-4M23.3	-0.00100115	0	0	0	-0.000101547	0	0
PNRC2	0.614403	0.482279	0.182146	0.329982	0.502998	0.102386	0.574125
SRSF10	0.118873	0.317321	0.366977	0.179059	0.161727	0.0124428	0.509697
RP11-293P20.2	0	-0.00497553	-0.0045372	-0.00014042	0	0	0
MYOM3	0	-0.00436363	-0.003482	-0.000353333	-0.000327601	0	0
RP11-293P20.4	0	0	0	0	0	0	0
IL22RA1	0	-0.00294931	-0.0382732	0.000554338	0.00320369	0.00542886	-0.0194904
IFNLR1	-0.0578415	-0.036191	-0.422322	0.00317643	0.000387245	-0.0413415	-0.0633714
RP11-10N16.2	-0.0008737	0	-0.00231622	0.000302088	0	0	0
RP11-10N16.3	0	0	-0.0205529	0.000329798	0	0	0
GRHL3	0	-0.00211097	-0.0102681	0.000241744	0.000191492	0	0
STPG1	-0.0256328	-0.013086	0.000249757	0.0183485	0.00496255	0.0296298	-0.0843371
NIPAL3	-0.153518	-0.0501742	-0.180969	-0.0045864	-0.145516	-0.142641	-0.0432106
RCAN3	-0.149654	0.0498167	0.138126	0.0513559	0.23302	-0.0191802	-0.00881009
RP4-594I10.3	-0.0214967	0.000178295	-0.0634359	0.00889727	0.0680397	0.00538659	0.00559401
NCMAP	-0.00210523	-0.0357676	-0.115986	0.00151217	0.00303032	0.00817643	-0.0203262
SRRM1	-0.0746383	-0.0551962	0.329259	0.0462816	0.00511152	-0.58341	0.0825309
CLIC4	0.0411382	0.269102	-0.719725	0.183185	0.0388783	-0.289203	-0.939289
RUNX3	0.0439213	-0.0281033	0.129576	0.0994978	-0.225348	-0.263085	-0.00682203
RP11-84D1.1	0	0	0	-6.89361e-05	-0.00053642	0	0
RP11-84D1.2	0	0	0	0.0009836	-0.000140691	0	0
RP4-799D16.1	0	-0.00712757	-0.00474778	0.000382831	-0.00553676	0	-0.00307824
RP4-706G24.1	0	0	-0.000479825	0	0	0	0
SYF2	-0.115644	0.739476	0.864697	-0.238326	-0.0256542	-0.51689	0.904324
C1orf63	-1.43446	-1.00889	-0.8749	-0.813463	-1.3474	-1.28434	-0.671154
RP3-465N24.6	-0.00743608	-0.00254922	0.00937431	-0.000413545	0.00126013	-0.00819274	0.00251638
RHD	-0.00748682	-0.00665346	-0.0175777	-0.00203668	-0.010135	-0.0291144	-0.0227669
TMEM50A	0.238926	1.09012	0.795307	0.0407528	0.167316	-0.372853	1.09632
RHCE	0.00367708	-0.0111735	-0.0590528	0.00170633	-0.00277716	-0.00919221	-0.0315421
TMEM57	0.00882894	-0.287187	-0.84606	0.0168764	0.00882391	-0.261735	-0.520119
LDLRAP1	-0.0221581	0.0215937	0.0456118	0.02516	-0.0300812	-0.20081	-0.207582
RP11-70P17.1	0.000645505	0.00456322	0.00619082	0.00216929	0.00609591	-0.0432454	-0.0468275
MAN1C1	-0.00804569	-1.98382	-1.44147	0.00589489	0.0150104	-0.00507036	-1.31465
RP1-187B23.1	-0.0118844	-0.0935963	-0.0150536	-0.00173494	0.0166518	-0.00109885	0.0156733
SEPN1	-0.0421987	0.256108	0.170567	0.0629769	0.019486	-0.0141415	0.111546
RP1-317E23.6	0	-0.00214551	-0.0030942	0	0	0	0
RP1-317E23.3	0.000992494	-0.00237822	-0.018951	0.000736157	0.00257638	-0.000187426	-0.0131454
MTFR1L	-0.00261216	-0.0611512	-0.135945	0.0242	-0.0163761	-0.0695605	0.0367003
AL020996.1	-0.0108838	0.000927449	0.00362253	-0.0029918	-0.00994772	-0.00191376	0
RP1-317E23.7	0	0	0	-8.8966e-05	0	0	0
AUNIP	-0.00112522	-0.00924793	-0.00736704	0.000470794	0.000917202	0.00099041	-0.0534428
RP1-125I3.2	-0.00158073	-0.0228161	-0.0121345	-0.00475581	-0.00348038	-0.00749077	0.000487326
PAQR7	0.0066244	-0.178857	-0.0405897	-0.00770404	0.00265484	-0.00632748	-0.0594771
STMN1	0.150107	1.42407	1.33701	1.06898	0.409134	0.302771	1.1246
PAFAH2	0.0421945	-0.0367397	-0.0126257	0.00713923	-0.130588	-0.0346773	-0.0313854
EXTL1	0	0.00165388	0.00125506	-6.99549e-05	-0.000614601	0	0
SLC30A2	0.00518014	-0.000412168	0.00304427	0.00247982	0.000718417	-0.00286761	0.00187177
TRIM63	-0.0016557	0	-0.000937871	0.00199401	-0.000149573	-0.00130607	0
PDIK1L	-0.0418977	-0.0107844	-0.0208887	0.0198682	-0.0261513	-0.193065	-0.0496454
FAM110D	0	0.128504	0.000438617	-0.00107513	0.00157079	0.00152766	0.010887
ZNF593	0.185849	0.277089	1.07581	-0.0080247	0.184601	-0.354157	0.359195
RP11-96L14.7	0	-0.00193243	0.00171887	-0.000220029	8.61032e-05	0	0
CNKSR1	-0.00733135	-0.0114399	-0.0100389	-0.000945377	-0.000748129	-0.112663	0.0121858
CATSPER4	0	0	-0.00267989	-9.17669e-05	0	0	0
CEP85	-0.00343216	-0.00523937	-0.0606714	0.0144078	0.00298557	-0.00242105	0.0185602
SH3BGRL3	0.132749	1.25016	1.28106	-0.0996014	0.384123	-0.458408	0.901493
UBXN11	0.0108236	0.00732579	0.0489933	-0.263857	0.0561636	-0.0263717	0.0405664
CD52	-0.113499	0.235551	0.600241	-1.38957	1.05019	-0.705509	0.352829
AIM1L	-0.00297657	-0.00772612	0.00768962	0.00147826	0.0589137	-0.00916771	-0.036118
ZNF683	0.0111798	-0.00554679	0.0450728	0.00353925	0.266456	-0.014148	0.00420063
LIN28A	0	0	-0.00382803	-0.000555943	-0.000660565	0	0
DHDDS	0.0386873	-0.0908782	0.068478	0.019169	-0.0366092	-0.0992534	-0.093305
RP3-476K8.3	0	-0.0192924	-0.0300204	-0.00106955	-0.00100785	-0.00214673	-0.019458
HMGN2	0.192445	0.654097	1.56475	0.511166	0.249357	-0.220297	1.1737
RPS6KA1	-0.0100828	-0.0541479	-0.0213962	-0.377288	-0.152808	-0.0774312	-0.074582
RP5-968P14.2	-0.00158073	-0.000617587	0.000754008	-0.00191019	-0.00194999	-0.00218972	0
ARID1A	-0.195283	-0.454815	-0.778369	-0.183831	-0.155347	-0.384245	-0.64151
PIGV	-0.031617	-0.0162422	-0.0262416	0.00527706	-0.094457	-0.0370973	0.016389
ZDHHC18	-0.0214494	-0.0494997	-0.0897974	-0.298541	-0.0745719	-0.146726	-0.144511
SFN	0.0156396	0.0242129	0.505391	0.0403546	0.0300043	0.0209436	0.0451163
RP1-50O24.6	0	-0.00221809	-0.00227087	0	-0.000335807	0	-0.00701329
GPN2	0.0154077	-0.0396891	0.0213349	-0.00935195	-0.0333143	-0.0735613	-0.0543916
GPATCH3	0.0560904	0.0150627	0.0732705	0.000537241	-0.00163833	-0.0512516	0.0029116
NUDC	0.0855584	0.382033	1.20817	0.16707	0.037123	-0.269816	0.562794
NR0B2	0.0537402	0.0497861	0.476146	0.0912077	0.0668796	0.060519	-0.0527014
C1orf172	-0.00539898	-0.00914018	0.00354197	0.00104573	-0.00241528	-0.0503519	-0.0183548
TRNP1	0.0103535	-0.0551091	0.124191	-0.00586198	0.00945141	0.00600965	-0.107972
FAM46B	0	0.00167455	-0.0021431	0.00210916	0.000125138	0.000379968	0.0423159
SLC9A1	-0.0288174	0.00817989	-0.0931606	-0.0083071	-0.00885163	-0.021228	-0.134288
RP11-40H20.4	0	-0.00103651	-0.00231926	-0.000217951	-4.69802e-05	0	0
WDTC1	-0.0785375	-0.536497	-0.195766	-0.0748808	-0.101898	-0.130862	-0.287373
TMEM222	-0.0253057	0.120208	0.182616	0.0758578	-0.0105055	-0.0705792	0.221428
SYTL1	-0.151803	0.00843277	0.0963314	-0.253449	-0.202595	-0.200664	0.0033088
MAP3K6	0.00268494	-0.43577	-0.0117069	-0.0351072	-0.0112636	-0.0498125	-0.115954
FCN3	-0.0697851	-3.72832	-0.0700086	-0.146237	-0.0283355	-0.215388	-0.117793
CD164L2	0	-0.0830842	0	-0.000772075	-0.000142391	-0.00305842	0
GPR3	0	-0.00445393	0.000412255	0.00064827	-0.000218875	0	-0.00180045
WASF2	-0.427181	-0.234081	0.0919043	-0.384106	-0.277462	-0.645612	-0.279643
RP4-752I6.1	0	-0.0105684	-0.00211529	-0.000715936	-0.000315808	0	0
RP1-159A19.4	-0.00100988	-0.00348663	0.0037819	-0.000664975	0.00534988	-0.00282141	0.00486342
AHDC1	-0.0733037	-0.0149499	-0.473319	0.00879349	0.00159756	-0.00951604	-0.438068
FGR	-0.268154	0.0255118	-0.02553	-1.03386	-0.506823	-0.0553402	0.0188913
RP11-288L9.1	0	0.0012568	-0.00235411	-0.000764072	-0.000450503	0	-0.00375427
IFI6	0.430543	0.560307	0.578211	0.524868	0.29304	0.198273	1.40327
RP11-288L9.4	0	-0.00458515	0	0	-0.000233115	0	0
FAM76A	-0.0585971	-0.0464289	-0.158066	0.023568	-0.0314364	-0.0231118	0.153617
STX12	-0.152062	-0.191653	-0.579433	0.0543497	-0.115228	-0.253906	-0.00244019
PPP1R8	0.0180403	0.0885637	0.102757	-0.00644548	-0.0277828	-0.144485	0.123476
AL109927.1	0	0	0	-0.000185448	0	0	0
THEMIS2	-0.00540984	0.00628302	0.0142087	-0.441366	-0.36634	-0.387381	-0.0200357
RPA2	-0.0608348	0.133119	0.170593	-0.0725773	-0.313339	-0.221829	0.125762
SMPDL3B	0.0313745	-0.0375079	0.0203605	-0.00556786	-0.0230994	0.0601722	0.00356829
RP11-460I13.2	0	-0.00315066	-0.017017	0.000905	-0.00052017	0	0
XKR8	0.0496105	-0.0656046	0.0362479	-0.154823	-0.0706529	-0.0635179	-0.068485
EYA3	-0.00248039	-0.388069	-0.742298	-0.0551409	-0.0947576	-0.127378	-0.723006
PTAFR	0.0155566	-0.0116797	-0.0245164	-0.219063	-0.00708432	-0.0286611	-0.0403774
DNAJC8	-0.0360033	0.437083	0.917898	0.149763	-0.0874155	-0.387473	0.666971
AL353354.1	0	0	0	0	0	0	0
AL353354.2	0	0.000530631	0.000451556	-0.000480059	-0.00115842	0.00387215	0
ATPIF1	0.172656	0.625004	1.82567	0.360973	0.0843783	-0.610857	1.14411
RP5-1092A3.4	-0.0459827	-0.0161268	-0.157465	0.00602134	-0.0657943	-0.0476844	-0.0748341
RP5-1092A3.5	-0.00137344	-0.00277876	0.000255481	-0.00203404	-0.00434581	-0.00258563	0
SESN2	0.0863454	0.00667753	-0.444835	0.00652238	0.0103254	-0.00596873	-0.00762714
MED18	-0.0701479	-0.0173847	0.00462684	-0.0128157	-0.0628252	-0.0785916	0.00525111
PHACTR4	-0.0808783	-0.76184	-1.48934	0.102076	-0.0953746	-0.212569	-0.824043
RCC1	0.0178527	-0.0380311	-0.0792861	0.0261165	0.00504505	-0.0218941	-0.0649832
TRNAU1AP	-0.110051	-0.148506	0.0215312	0.0227275	-0.140683	-0.190654	-0.28775
SNHG12	0.0251174	0.0675607	-0.00885238	0.278146	0.0760635	-0.127766	0.185337
TAF12	0.117783	0.280521	0.161082	-0.0298699	-0.00505962	-0.196773	0.107393
RAB42	0.0103885	-0.0268932	0.0208566	0.277678	0.00197411	0.00141016	0.00581968
RP11-442N24--B.1	0.0202121	0.000370151	-0.00840673	9.3763e-05	-0.00564029	-0.0263588	-0.01278
RNU11	-0.0496163	0.00775109	-0.113936	0.0861296	-0.153652	-0.20988	-0.148146
GMEB1	-0.0572932	-0.208222	-0.106263	-0.0791461	-0.0614988	-0.081368	-0.243795
YTHDF2	0.0690499	0.0894617	0.113737	0.0567272	0.00758114	-0.318526	0.177205
OPRD1	0.00971039	-0.00015228	-0.00341235	0.00166331	0.00294375	0.0112166	-0.0446437
RP1-212P9.2	0	0	-0.000253704	-5.95063e-05	0	0	0
RP1-212P9.3	-0.00183933	-0.00182014	-0.00260522	-0.00128906	-0.000291794	-0.00721145	-0.0112455
EPB41	-0.196727	-1.17948	-1.37904	-0.292899	-0.333732	-0.318097	-0.393602
TMEM200B	0.00404346	0.000715598	0.00632615	0.00152348	0.000112621	0.0124777	-0.0576549
RP11-242O24.3	0	-0.0312792	-0.0112586	-0.00023795	-4.40364e-05	0	0
SRSF4	-0.0929634	-0.902746	-1.20693	-0.118761	-0.0628336	-0.39357	-0.446576
RP11-242O24.5	-0.00487082	0.000414555	-0.000162173	-0.00026191	-0.00168617	-0.00169944	0
MECR	0.00959243	0.0222811	0.0282096	0.0439368	-0.000917583	-0.0119517	0.0415394
RP11-467D18.2	0	0	0	0	0	0	0
PTPRU	0	-0.0283821	-0.152975	0.00747206	0.00137646	0	-0.058727
RP3-437I16.1	0	0	-0.00420643	-0.000165565	0	0	0
RP4-656G21.1	0	0	0	0	0	0	0
RP11-111I12.1	0	-5.43869e-05	-0.00155434	0	0	0	-0.0283846
RP5-893G23.1	0	0	0	-0.000161169	0	0	0
RP4-591L5.1	0	0	0	0	0	0	0
RP4-591L5.2	0	0	0	0	0	0	0
MATN1	-0.0248878	0.00117366	-0.000534349	-0.000954683	-0.00204218	-0.0111171	0
MATN1-AS1	-0.0841885	0.000269485	-0.0199698	-0.0130733	-0.047614	-0.0413772	0.0158521
LAPTM5	-0.304117	0.493839	0.122802	-0.257366	0.102396	-1.086	0.331133
RP5-1125N11.1	0	0	-0.000653954	-0.000212127	0	0	0
RP1-65J11.1	0	0.00348383	-0.00015457	-0.000127985	0	0	-0.00268231
RP1-65J11.5	0	0	0	0	0	0	0
SDC3	0.0429452	-0.0803045	0.0297653	0.218473	-0.00194984	-0.0114467	-0.156156
PUM1	-0.227492	-0.6816	-1.3752	-0.0780935	-0.130278	-0.257324	-1.09965
NKAIN1	0	-0.0444187	-0.023557	0.000590992	0.000227179	0.00101789	-0.0471578
SNRNP40	-0.00441899	0.292347	0.251204	0.0418379	-0.000287955	-0.153658	0.188509
ZCCHC17	-0.0878709	0.0611543	0.174874	0.0128986	-0.224386	-0.235103	0.169266
RP11-266K22.2	0	-0.0006635	-0.00864481	-0.000754354	-0.000239162	-0.00841554	-0.00979131
FABP3	0.0297905	0.0090614	0.320886	0.372118	0.00766172	0.0223689	0.128924
SERINC2	0.111835	0.0539786	1.15648	0.207767	0.141342	0.112755	0.0457218
AC114494.1	0	0	0.00111474	-1.02354e-05	0	0	0
RP11-439L8.3	0.00665105	0	0.000118705	-0.00288534	0.000708002	0	0
RP11-439L8.4	0.00948515	0	0.000244488	-0.00396182	0	0	0
RP11-73M7.1	0	-0.00535476	0.000107689	5.56864e-05	0	0	0
TINAGL1	0.00170661	0.0146686	-0.0227318	0.0171598	0.0161772	-0.0107534	2.03831
HCRTR1	0	-0.00731585	-0.000870055	0	0	-0.00199715	0.00082172
PEF1	-0.0253542	0.288841	0.359769	-0.00651527	-0.034103	-0.15009	0.36337
RP11-73M7.6	0	0.000118597	-0.00600228	-0.00133639	-0.00134658	0	0
RP11-73M7.9	-0.00313994	0.000723667	0.000332148	0.000580452	-0.00367368	0	0
COL16A1	0	-0.0469056	-0.0024904	0.00294292	0.00245537	0.011475	-0.469465
BAI2	-0.0008737	-0.000409505	-0.000321094	0.000632271	-0.00529126	-0.00765683	-0.00376359
RP11-84A19.3	0	0	0	0.000247113	0	-0.00372273	0
SPOCD1	0	-0.00270319	0.00103017	0.00739781	-0.000304942	0	-0.0517597
RP11-84A19.2	-0.00720875	-0.00780277	-0.00539177	-0.000243118	-0.00380338	-0.00560599	-0.012668
RP11-84A19.4	-0.00851549	-0.0176048	-0.0414895	-0.00508758	-0.0160506	-0.00865579	-0.0394619
PTP4A2	-0.262499	0.0577523	0.714194	-0.237372	-0.318135	-0.642118	0.297468
AL136115.1	0	-0.00268341	0.000324979	-4.0081e-05	-0.00182566	-0.00365113	0
RP4-534N18.2	0	0.00112693	0.000452542	0.000189651	-0.00487011	0	0
KHDRBS1	-0.13254	-0.225018	0.104932	-0.360326	-0.0422794	-0.576141	-0.076987
RP11-277A4.4	0.00754938	-0.0384994	-0.00892353	-0.00371318	-0.00352043	-0.00478613	-0.0132699
TMEM39B	-0.0221058	0.0943994	-0.0179372	-0.0126697	0.00350126	-0.0285863	-0.104586
KPNA6	-0.0962719	-0.266119	-0.256801	-0.0649829	-0.0924793	-0.212233	-0.177297
TXLNA	-0.0734996	-0.0209628	0.173739	0.0352608	-0.0254291	-0.25162	0.0688724
CCDC28B	-0.0167456	0.2264	0.663175	0.0712918	-0.0314295	0.088229	0.266065
RP4-622L5.7	-0.00880826	-0.00772154	-0.00830687	6.25383e-05	-0.00292066	0	0.00231666
IQCC	-0.00968309	0.00481576	0.0167436	0.00326965	-0.00170417	-0.00133171	0.0182801
DCDC2B	-0.0022941	-0.0153928	-0.00659727	-0.000435281	-0.000292311	0	-0.00393847
TMEM234	-0.0177126	0.0387957	0.0484894	0.011083	-0.0073285	-0.0338534	0.111101
EIF3I	0.0239694	0.550425	1.10848	-0.0790518	0.0625207	-0.552681	0.71359
FAM167B	0.021955	0.701869	0.0104326	0.00850596	0.0183007	0.0306922	0.0776933
LCK	0.199079	0.0642483	-0.0133088	-0.00339825	0.0876148	-0.111123	0.0188132
HDAC1	0.0347178	0.32483	0.134196	-0.111826	-0.00795659	-0.169715	0.0543676
MARCKSL1	0.320418	-0.0788707	0.781012	-0.0715329	0.25654	-0.0475043	1.02172
RP4-811H24.9	0	-0.0121325	0	-7.71406e-05	0	0	0
TSSK3	-0.00361396	-0.0629191	-0.0729101	-0.000300571	-0.00201317	0.00195445	-0.122508
FAM229A	-0.00737061	-0.244127	-0.0813863	-0.00749948	-0.00660213	-0.018165	-0.0858202
BSDC1	-0.143986	-1.18636	-0.186173	-0.0228345	-0.134943	-0.324299	-0.150663
RP1-27O5.3	0	-0.0140353	-0.0293495	-0.000101858	0	0	0
ZBTB8B	-0.00609577	-0.0103391	0.000923105	-0.000122604	-0.000547262	0.00730557	0.0102744
ZBTB8A	0.0172406	-0.19531	0.00913465	0.00925948	-0.00508265	-0.0572048	0.0984197
ZBTB8OS	-0.0571688	-0.0544364	-0.379307	-0.109843	-0.0821601	-0.66391	-0.585461
RBBP4	0.0161491	0.0299319	0.236644	0.135915	-0.0857311	-0.393137	0.168707
SYNC	-0.11537	0.052049	0.231422	0.0739104	-0.057768	-0.0323831	0.0457627
RP11-114B7.6	0	0.000858802	0.0013847	0.000793587	0.000205396	0	0
KIAA1522	0	-0.0057767	0.052506	0.0242728	0.0157113	0.0036934	-0.0509723
YARS	-0.0334041	-0.06153	-0.00980552	0.0178188	-0.157915	-0.205148	-0.166593
S100PBP	-0.12462	-0.32843	-0.601274	-0.0124549	-0.3311	-0.302817	-0.443295
FNDC5	-0.00127039	0.00220658	0.0180535	0.0236038	0.0160185	0.00260896	-0.0198539
HPCA	0	0.00121133	9.234e-05	0	-0.000535548	-0.00184379	-0.0107037
TMEM54	0.00691196	0.0311446	0.205179	0.0287576	0.0172124	-0.0208037	0.109938
RNF19B	-0.00597047	-0.0329438	-0.0291571	-0.130033	0.0360454	-0.0293211	-0.0674778
FKSG48	0	0	-0.00251113	-0.000160168	-6.31373e-05	0	0
RP1-117O3.2	0	-0.0152232	-0.0356248	-0.000445535	-0.000966401	0	-0.018536
AK2	-0.0186224	0.218064	0.288538	0.0881933	0.0712399	-0.07119	0.0105645
ADC	-0.00488148	-0.0477925	-0.0474121	-0.00731075	-0.0327596	-0.0263733	-0.152984
TRIM62	0.0020921	-0.0263961	-0.00689854	-0.00923232	-0.00915552	-0.0065546	-0.0806211
ZNF362	-0.0447439	-0.154854	-0.201974	-0.00345167	-0.0583416	-0.0436377	-0.121291
RP11-415J8.7	0	0.00013083	0.000110218	-0.000114108	0.000145985	0	0
A3GALT2	0	-0.0142551	-0.00831061	-0.000229091	0	0	0
RP11-415J8.3	0	-0.0070829	-0.0028778	-0.000677888	0	0	0
PHC2	-0.0543163	-0.686248	-0.0194509	-0.875178	-0.0559416	-0.0241284	-0.556564
RP11-415J8.5	0	-0.00390885	-0.0355684	0.000377315	4.57777e-05	0	0
ZSCAN20	-0.00276803	-0.0194267	-0.0066047	0.00102024	-0.0047402	0.00340482	-0.0116617
CSMD2	-0.00208399	-0.00803406	-0.042632	-0.000524524	0.00100113	0.00306372	-0.320834
HMGB4	0	0	0	0	0	0	0
RP5-1007G16.1	0	0	0	0	0	0	0
C1orf94	0	0	-0.00393896	0	0	0	0
SMIM12	0.0267138	0.185996	-0.254782	-0.0132384	-0.00409752	-0.179179	0.447566
GJB5	0	0	-0.000328951	0	0	0	0
GJB4	0	0	-0.000790393	-0.000106286	0	0	0
RP1-34M23.5	0	0	0	0	0	0	0
GJB3	0	-0.00127042	-0.000147295	0.0014776	7.07004e-05	0	0
GJA4	0.0153766	0.404169	0.00918598	0.0202895	0.0106674	0.00719618	1.9246
RP5-997D16.2	0	0	1.67199e-05	0	0.000178429	0	0
DLGAP3	-0.0254187	0.000240606	-0.000611252	0.00506083	-0.00815173	-0.00500556	-0.00976266
RP11-244H3.4	0.0140891	0.0514907	0.0255708	0.0102433	0.00826856	-0.000217789	0.0244925
ZMYM6NB	0	-0.0061057	0.00202755	0.000248332	-0.00273972	-0.00571794	0.0108786
ZMYM6	-0.12293	-0.0733129	0.0794865	-0.0286066	-0.0532949	-0.0976251	0.0387041
ZMYM1	-0.0669827	-0.223868	-0.351334	0.0143197	-0.0645399	-0.0363718	-0.240028
SFPQ	0.0496129	-0.578515	-0.193922	-0.223608	0.0988392	-0.564055	-0.262057
ZMYM4	-0.135481	-0.973293	-1.45012	-0.0750606	-0.0855456	-0.160771	-1.30509
ZMYM4-AS1	0	-0.00440648	-0.00712318	-0.00128854	-2.75943e-05	0	-0.0417482
KIAA0319L	-0.0270469	-0.686177	-0.848267	-0.31517	-0.0746439	-0.240532	-0.982698
NCDN	0.00575885	0.00627294	0.0320007	-0.00280803	0.0107307	-0.0231922	-0.00958932
RP4-728D4.2	-0.00894338	0.00239481	0.000870181	-0.0192325	-0.0256811	0.00867425	0.0093853
TFAP2E	-0.0070661	-0.0107361	-0.00828484	0.00184962	0.00495012	-0.0042304	-0.0177076
PSMB2	0.113583	0.543076	1.17217	0.0191247	0.136729	-0.54363	0.63162
C1orf216	0.0162402	0.0440764	0.0384804	0.00690659	-0.0110234	-0.0406199	0.104041
CLSPN	0.00914948	0.0276001	0.0863463	0.0585683	0.0610004	0.00595968	0.0503004
RP11-435D7.3	0	0	-0.000834786	0	-0.00038447	0	0
AGO4	-0.0339608	-0.818122	-0.684752	-0.257055	-0.111622	-0.0497561	-0.891249
AGO1	-0.0789465	-0.114578	-0.080823	-0.094903	-0.0694761	-0.0589891	-0.154622
RP4-789D17.5	0	-0.00126227	-0.000235787	-0.00313983	-0.00389135	-0.00237532	0
AGO3	-0.12773	-0.713711	-1.4143	-0.117826	-0.148421	-0.268645	-1.12316
RP4-665N4.8	-0.0021006	-0.0157984	-0.0264012	0	-0.000456492	0	-0.0411535
TEKT2	-0.00202547	0.00026985	0.00207209	-0.000281697	-0.000230736	0.00111612	0.00149172
ADPRHL2	-0.025079	0.150337	0.279723	0.0541876	-0.0192342	-0.147447	0.167902
COL8A2	0.00920982	-0.0152044	-0.00370132	0.0101475	-0.000177172	0.00183707	-0.0781599
TRAPPC3	0.0679576	0.453735	0.702077	0.147562	0.0797789	-0.271018	0.502076
MAP7D1	0.0217382	0.0836544	0.140829	-0.0790646	-0.058632	-0.0829745	0.143013
THRAP3	-0.26405	-0.176197	-0.604422	-0.0719268	-0.226757	-0.474677	-0.247628
SH3D21	0.0121413	-0.00273172	-0.00256665	0.0518656	0.00186834	-0.0778863	-0.0208296
EVA1B	-0.00631553	0.132256	0.0770232	0.078916	-0.0276813	-0.252509	0.347318
RP11-268J15.5	0.00200691	0.00560935	0.0035676	0.00693821	0.000318245	-0.00364427	-0.0675597
STK40	-0.0213009	-0.0812557	-0.240184	-0.235126	-0.0234602	-0.101386	-0.0478788
LSM10	-0.129962	0.379124	0.659195	-0.0390675	-0.0500469	-0.285753	0.449356
OSCP1	-0.000666079	0.0213574	-0.0124694	0.00799607	-0.00132352	-0.020985	0.00752783
MRPS15	0.0884781	0.420418	1.13969	0.189645	0.126771	-0.306245	0.555795
CSF3R	-0.060018	-0.0828544	-0.0150603	-1.55543	-0.0296411	-0.0589692	-0.0677988
RP4-614N24.1	0	0	0	0	0	0	0
GRIK3	-0.00214962	-0.00881875	-0.0036073	0	0	0	-0.0130486
RP5-1180C18.1	0	-0.0074269	-0.00362875	-0.00012729	0	0	0
LINC01137	0.0145743	0.00652542	-0.101163	0.003339	-0.0205565	-0.0371761	-0.0236655
ZC3H12A	0.178411	0.111423	0.114773	0.141391	0.222167	-0.124693	-0.0536069
MEAF6	0.197981	0.574589	0.706633	0.224456	0.0657518	-0.162598	0.834626
SNIP1	-0.0576748	-0.133752	-0.0374268	-0.021404	-0.0388908	-0.13039	-0.0212175
DNALI1	0.0124773	0.014737	0.133128	0.0249536	0.0060377	0.0162578	0.0605045
GNL2	-0.0859987	-0.0345541	0.100287	-0.0537995	0.00455043	-0.147531	0.0587152
RSPO1	0	0	-0.00358189	-0.000319734	-0.000347654	-0.00107011	-0.00356355
C1orf109	-0.0557264	0.0265953	0.0480043	0.000794846	-0.0520736	-0.0945236	0.0603577
CDCA8	-0.00781898	0.0126574	0.0730256	0.0387756	0.0313214	0.0149166	0.0165036
EPHA10	-0.00972045	-0.0130513	-0.00244575	0.000922706	0.000838722	-0.00688907	0
MANEAL	-0.0094691	-0.0188304	0.0390546	0.00975016	-0.00555385	-0.0321802	0.00382675
RP11-109P14.9	0	0	0	0	-0.000378354	0	0
YRDC	0.0282981	-0.00368613	0.089409	-0.0460753	-0.0327381	-0.145579	0.0650747
C1orf122	-0.0950775	0.304987	0.841384	0.233551	-0.00369222	-0.444266	0.714754
MTF1	-0.0401016	-0.0753728	-0.0204295	-0.175357	-0.0249408	-0.0933225	-0.0583203
AL929472.1	0	0	0	0	0	0	0
RP11-109P14.10	-0.00331884	-0.00296821	-0.0335622	-0.000457348	5.78183e-05	-0.00035608	0.0105859
INPP5B	-0.109931	-0.401779	-1.10083	-0.0358267	-0.101376	-0.0725812	-0.904667
SF3A3	-0.0821427	0.038386	0.0927526	-0.0179199	-0.0435594	-0.268088	0.00552787
FHL3	0.00839309	0.219681	0.0640833	-0.107559	-0.175785	-0.046869	0.232338
UTP11L	0.0669565	0.382071	0.304155	0.0103703	-0.00537602	-0.15865	0.347844
POU3F1	-0.0413257	0.00728	0.00330198	0.0146311	0.00509405	-0.0171563	0.00995194
RP5-884C9.2	0	-0.00688846	-0.107739	0	4.19789e-05	0	-0.0685221
RP11-214L19.1	0	0	0	0	0	0	0
RP11-329N22.1	-0.0200688	0	0.000346722	0.000238258	0	-0.0136963	0
RRAGC	-0.0963124	0.00210174	0.298199	0.00239546	0.00267095	-0.233076	0.101894
RP5-864K19.4	-0.0139925	-0.336752	-0.233916	0.0192558	0.00144938	0.00485496	-0.478655
MYCBP	0.0288907	0.156661	0.119801	-0.107265	0.0296031	-0.124016	0.253948
GJA9	0	0	0	-5.22557e-05	0	0	0
RHBDL2	-0.00281378	-0.0284225	-0.0220017	0.00282269	0.00160285	-0.0125722	0.0195465
AKIRIN1	0.0241457	-0.11182	0.215294	-0.25524	0.0246662	-0.124326	0.0709598
NDUFS5	0.422105	0.880634	2.14488	0.181661	0.412312	-0.430587	1.31327
MACF1	-0.29553	-2.06184	-2.10219	-0.112822	-0.528488	-0.257	-2.43357
RP11-420K8.1	0	-0.00163552	-0.00594632	-5.16231e-05	-4.30233e-05	0	0
KIAA0754	-0.021126	-0.173323	0.0105069	-0.0246125	-0.0674063	-0.0241031	0.0168085
BMP8A	0	-0.012597	-0.0071163	0	-0.00011048	-0.0183186	0.000491017
RP11-69E11.4	0.00364297	-0.0653232	-0.337659	0.0187678	-0.004151	-0.0410183	-0.197506
PABPC4	0.0799776	-0.11574	0.300414	0.194237	0.182248	-1.13417	-0.222232
RP11-69E11.8	0	0	-0.000422399	-0.000198381	-0.000164377	0	0
HEYL	0	0.0106689	0.00813805	0.00484132	0.00164696	0.00447771	0.637604
RP1-144F13.3	0	0	0	0	0	0	0
NT5C1A	0	0	0	0	0	0	0.000924287
HPCAL4	0	-0.00570238	0	-0.000119252	-0.0042625	-0.00250495	0
PPIE	-0.047122	0.0785517	0.127697	0.0570582	-0.117585	-0.165653	0.243693
BMP8B	-0.00310508	-0.00453119	0.00757676	-0.00120019	-0.00748963	-0.16649	-0.00783838
OXCT2	0.00853015	-0.00551118	0.00788198	0.02423	0.00177266	-0.0506029	0.0292417
RP1-118J21.25	-0.00490796	0	0.000488881	0.000563198	-0.00501069	-0.00255464	0
TRIT1	-0.0321955	-0.157329	-0.360546	-0.0141492	-0.0121937	-0.041247	-0.136781
MYCL	0.00662469	-0.00718018	0.109742	-0.0109879	0.0100793	-0.0125811	-0.00325041
RP1-118J21.5	0	0	0.000248106	-0.000330813	0	0	0
MFSD2A	0.0131529	-0.0490747	-0.555603	0.0750443	0.0229097	0.00323686	-0.241335
CAP1	0.140555	0.598725	0.591471	-0.253286	-0.134108	-0.412802	1.21239
PPT1	0.284782	0.417193	0.269336	0.149832	0.168326	-0.277685	0.434036
RLF	-0.140799	-0.662806	-0.61244	-0.0968788	-0.0351531	-0.123359	-0.495354
TMCO2	0	-0.0022987	-0.00646902	0.00288617	-0.000576247	0	0
RP1-39G22.7	0.00695277	0.0469367	0.0334461	0.00254187	-0.034943	-0.0413739	0.104056
ZMPSTE24	0.0622451	0.111062	0.340336	0.010702	0.0391355	-0.0682711	0.0819253
COL9A2	0.00206135	-0.0172341	0.0411279	-0.0331798	0.0284975	-0.195589	0.00334841
SMAP2	-0.977518	-1.33037	-0.566974	-1.3712	-0.64124	-1.32222	-0.196886
ZFP69B	-0.0127009	-0.0370981	0.0089912	-0.00515636	-0.00931599	-0.0510642	-0.00770372
ZFP69	0.0216216	-0.0594067	-0.00421801	-0.0145698	-0.0132769	-0.00494702	-0.0385309
RP11-656D10.3	-0.00156968	-0.0829773	-0.152856	0.00285676	-0.00713852	0	-0.116946
EXO5	-0.0393256	-0.0282888	-0.0232557	-0.00624507	-0.00439437	-0.0286859	-0.0250346
RP11-656D10.5	0	-0.0021408	-0.00504879	0	-0.00017055	0	0
RP11-656D10.6	0	0	-0.010921	4.56477e-05	-0.000116127	0	0
ZNF684	-0.0437632	-0.105137	-0.533721	-0.0173037	-0.0117068	0.00271893	-0.0304897
RIMS3	-0.00326518	0.00159098	-0.00179933	-0.00034677	-0.00822973	0.00831609	-0.0961443
RP4-739H11.3	0	-0.0119873	-0.010557	-8.2692e-05	0	0	-0.00697948
NFYC-AS1	-0.0682432	-0.0142886	-0.019791	0.00191576	-0.0336427	-0.0292058	0.013869
NFYC	-0.0262269	-0.163124	-0.923221	-0.0533381	0.0195387	-0.120957	-0.214777
KCNQ4	0	-0.00469797	-0.00838025	0.000777863	0.000724145	-0.00229879	-0.10249
CITED4	0.0298488	0.386225	0.235786	-0.0244749	0.0560487	0.000194668	0.0338048
RP5-1066H13.4	0	0.00193154	-0.000354208	0	-6.14415e-06	0	-0.019942
CTPS1	-0.0430953	-0.083435	-1.695	-0.0004707	0.0103591	-0.022828	-0.222417
SLFNL1	0	-0.00529332	-0.10623	-0.000262907	-0.0014822	-0.00306962	-0.0290323
SCMH1	-0.0436761	-0.520908	-1.57084	0.00374918	-0.00698607	-0.0658552	-1.33876
RP11-399E6.1	0	-0.0140206	-0.135163	-0.000902847	-0.000376995	-0.00169329	-0.0530906
FOXO6	-0.00292561	-0.0120829	-0.00856618	0.00217901	0.000569722	-0.00123975	-0.0104336
RP11-399E6.4	0	-0.00458459	-0.000114656	0	-0.000272147	0	0
EDN2	0	0	-0.00140073	0	0.000120845	0	0.000293337
HIVEP3	0.0121695	-1.20965	-1.31037	0.0216497	-0.0262508	-0.0148257	-1.43883
RP11-486B10.3	0	0	0	0	0	0	0
GUCA2B	0.0159886	0.0116552	0.0535039	0.0163432	0.013402	0.00765992	-0.0111936
GUCA2A	0	0.00913435	-0.00482389	0.000347828	0	0	0.00142431
FOXJ3	-0.0808217	-0.560455	-1.1981	-0.0234381	-0.107266	-0.108338	-0.809247
RIMKLA	0	0.0111882	0.0129006	0.00386959	0.000902369	-0.00449017	-0.0156375
ZMYND12	-0.00354111	-0.00357875	-0.072124	0.00494177	0.000607856	-0.00393392	-0.0165291
PPCS	-0.0420936	0.176789	0.651669	-0.0691104	-0.139471	-0.340002	0.281239
CCDC30	-0.0367288	-0.305286	-0.381977	-0.0256687	-0.0326218	-0.00375352	-0.269531
PPIH	-0.00385011	0.0474336	-0.00857333	0.0170989	-0.0351927	-0.114407	0.0592758
RP5-994D16.3	-0.00119448	-0.00423358	0.000730168	0.000709236	-0.00245884	-0.00137169	0.00118458
YBX1	-0.111296	0.569346	1.62017	-0.165719	0.0143357	-0.624757	0.875994
CLDN19	0	-0.00250674	0.00326325	0.000241744	0.00130488	-0.00376664	0.00118913
LEPRE1	-0.0464058	-0.115038	0.000389791	-0.0384858	-0.0787118	-0.08406	-0.214973
C1orf50	-0.00390822	0.0370955	0.0881637	0.0225489	-0.0199689	-0.102075	0.0623507
RP5-994D16.9	-0.00194558	0	0	0	0.000177958	0	0
CCDC23	-0.247758	0.163219	0.0909167	-0.298233	-0.157044	-0.198902	0.203823
ERMAP	0.0138613	-0.0989109	-0.334443	-0.0115393	-0.00375514	-0.0171863	-0.253805
RP11-342M1.3	0.0228253	-0.0060258	-0.0035092	0.00923539	-0.000112573	-0.0114611	0.00280622
ZNF691	0.00843226	-0.0181809	-0.0244326	0.0209599	-0.0175311	-0.0276356	0.00140048
SLC2A1	-0.0474715	0.0386064	0.412384	0.141625	0.0346205	-0.0148942	-0.116296
SLC2A1-AS1	-0.011704	0.000346864	0.000688771	0.00147175	-0.0114517	-0.00216321	-0.012132
FAM183A	0	0.00084896	0.00591105	0.00033492	0.000290197	0.000499255	0.00242373
EBNA1BP2	0.0394554	-0.0887198	-2.55468	0.045202	0.051149	-0.181562	-0.341749
WDR65	-0.0181856	-0.017128	-0.26573	-0.00852219	-0.00071595	-0.00519315	-0.0288652
TMEM125	0	0.00104829	-0.00764209	-0.000517308	-0.000999308	-0.0268519	0
C1orf210	0	0.00386343	0.0282244	0.00101382	0.000988863	0.00193569	-0.00941115
TIE1	0.00213599	0.0899933	-0.036948	0.0031006	-0.021279	-0.0109584	-0.0102714
MPL	0	-0.00489383	-0.00330185	0	-0.000138733	0	0
RP1-92O14.3	-0.00502065	-0.00542072	-0.00906426	-0.000963068	-0.000440106	0.00887573	0.00321823
CDC20	0.0180456	0.0267366	0.231078	0.107656	0.0590145	0.0426746	0.0361332
ELOVL1	0.0821213	0.267214	0.244524	0.0523159	0.0225693	-0.107782	0.193557
MED8	0.0628613	0.0993803	0.48908	0.0586191	-0.0413515	-0.321751	0.200155
RP1-92O14.6	0	0	-0.00350949	-6.29904e-05	-0.000238137	-0.00113334	0
SZT2	-0.0594826	-0.21111	-0.21218	-0.0255828	-0.0826816	-0.108215	-0.269941
SZT2-AS1	0	0.00074943	-0.00475578	0	-0.00023747	-0.00803959	-0.00573724
HYI	0.0361918	-0.0173756	0.310178	0.10191	0.0464006	-0.353406	0.1257
HYI-AS1	-0.00103099	-0.0161396	-0.0206589	-0.00135723	0.000440668	-0.0207808	-0.0252379
PTPRF	0.0412407	-0.0863639	-0.278705	0.0733099	0.0625275	0.0129361	-0.394285
KDM4A	-0.0114574	-0.238456	-0.377582	-0.0222	-0.0621028	-0.108164	-0.432884
KDM4A-AS1	0.0200782	-0.0263405	0.00721098	0.00193585	-0.00955117	-0.0106261	-0.00588475
ST3GAL3	-0.0256497	-0.664842	-1.36226	-0.00731826	-0.00389255	-0.0200932	-0.897964
RP11-184I16.4	0	-0.00644879	-0.0122275	-0.000344416	-0.00047411	0	-0.00838971
ARTN	0	8.40927e-05	0.00563508	0.000282196	-0.000295493	0.00137763	0.0133804
RP11-7O11.3	-0.011181	0.00559986	0.0033399	0.00208505	-0.00348321	-0.00414904	0.00167913
IPO13	-0.0291075	0.00546091	0.0831266	0.0337317	-0.0132063	0.00285369	0.0323808
DPH2	0.0631956	0.0362391	0.126472	0.0149657	-0.00303908	-0.00336753	0.0606084
ATP6V0B	0.214261	0.532725	1.67029	-0.00977625	0.203905	-0.393614	0.863716
B4GALT2	0.0145004	0.0254937	0.0322181	0.0368843	0.0083121	-0.139625	0.0144875
CCDC24	-0.0282617	-0.0356101	-0.0452377	0.0100913	0.000957898	-0.00742228	-0.0502565
SLC6A9	0	-0.0101806	0.021132	0.00510162	0.00294925	-0.0471019	0.17295
RP5-1198O20.4	0.0215802	0.000604466	-0.00785443	0.00242594	0.00374999	0.0148179	-0.0168555
KLF17	0	-0.00661109	-0.00242033	0	0	0	-0.00885879
DMAP1	-0.0789803	-0.043444	0.0467633	0.0111417	-0.0427771	-0.211765	-0.0204056
ERI3	0.0557927	-0.292692	-0.385336	0.0876113	0.0202552	-0.0945437	-0.436914
RNF220	-0.0536957	-0.0248303	0.131363	0.00815111	-0.0383967	-0.161614	0.0330857
TMEM53	0.0617197	0.0238582	0.0664977	0.0853136	0.0380868	0.0415079	0.153066
C1orf228	-0.043523	-0.0667876	-0.763269	-0.201293	0.0527098	0.0283009	-0.263639
KIF2C	-0.00298418	-0.000126897	0.008702	0.0317684	0.0231968	-0.0116974	-0.0296704
RP11-269F19.2	0.0167162	-0.00655864	-0.028035	-0.00185794	-0.00334994	-0.00109248	0
RPS8	0.0428009	1.30578	3.01346	-0.142508	0.243793	-0.967458	1.23399
BEST4	0.00473102	0.00134053	-0.000928701	0.000484058	-0.00456477	0.00556344	-0.0225626
PLK3	0.0701495	0.189913	0.0925044	-0.185831	0.431258	0.0419965	-0.181235
TCTEX1D4	0.0120418	0.00482058	0.0152047	-0.000550415	0.00338325	0.00391336	0.00104604
BTBD19	0.021729	-0.0427536	-0.0113994	0.00434366	0.0183718	0.000423379	-0.0202274
PTCH2	0.0845799	0.00294081	-0.00304495	0.171732	-0.0359527	-0.110761	0.0134497
EIF2B3	-0.00277567	-0.19841	-0.700196	0.0305747	-0.0122587	-0.127845	-0.427015
HECTD3	-0.0272508	-0.00273906	-0.0798764	0.0392836	-0.0214243	-0.0798833	0.0359579
UROD	0.0970323	0.274129	0.758578	0.171467	0.0612883	-0.234585	0.282147
ZSWIM5	-0.0053349	-0.426384	-0.186883	0.00043912	-0.0111985	-0.00331869	-0.209624
HPDL	-0.00787304	0.00119228	0.00274758	-0.000665962	-0.00690544	-0.0268311	-0.000820619
MUTYH	-0.00916435	-0.0162155	0.021258	-0.00343402	-0.0149978	-0.0351362	0.000269025
TOE1	-0.0247315	-0.015735	0.0423002	-0.0130841	-0.00799045	-0.0693573	0.0149593
TESK2	0.00581776	-0.360084	-0.852452	0.00169006	-0.0205138	-0.0376834	-0.614232
CCDC163P	-0.0144944	-0.00220027	0.00400722	-0.00535399	-0.0194343	-0.133637	-0.0155295
MMACHC	0.0165844	0.0101666	-0.040776	0.015767	0.0115279	-0.00357613	-0.037401
PRDX1	0.471654	0.657679	1.8054	0.92198	0.613721	-0.596764	1.19229
AKR1A1	0.176076	0.127367	0.81228	0.450449	0.107279	-0.552193	0.330939
NASP	-0.110877	-0.222778	-0.314541	0.0592226	0.107365	-0.305695	-0.0676475
CCDC17	0.00151533	-0.000726256	-0.0409597	-0.00873535	-0.00232209	-0.00726295	-0.0224648
GPBP1L1	-0.196687	-0.358232	-1.02178	-0.0863436	-0.0885792	-0.149875	-0.716851
TMEM69	-0.000666449	0.108862	0.22201	0.021	-0.000748532	-0.0696858	0.119479
IPP	-0.00329161	-0.121632	-0.328861	-0.0125676	-0.081793	-0.0899083	-0.169517
MAST2	0.0160757	-0.302077	-0.875065	0.00951819	-0.0130236	-0.0534227	-0.898446
PIK3R3	0.0231797	0.199211	-0.0146242	-0.011311	-0.0420397	0.107669	-0.258663
RP4-533D7.4	0	0.00218358	6.83447e-05	-1.17842e-05	-0.000578114	0	0.000343402
RP4-533D7.5	-0.000857627	0.00163971	0.0116172	0.00418587	0.00361368	0.00628543	-0.00255801
TSPAN1	0	0.0137827	0.0468078	0.00408338	0.00310049	0.010076	0.0103758
RP11-322N21.2	0	0	0	0	0	0	0
POMGNT1	-0.0104995	-0.0132779	0.0966076	0.0239458	-0.0287637	-0.0861053	-0.0830581
LURAP1	-0.000861978	-0.000719558	0.00808971	0.0124841	-0.000189419	-0.0102894	-0.0278989
RAD54L	-0.00274749	0.00619182	8.76097e-05	0.00458999	0.00641172	-0.000500683	-0.0055598
LRRC41	-0.0414313	-0.0712249	0.140243	0.00343524	-0.00953338	-0.21191	0.0792288
UQCRH	0.213616	0.810589	2.41567	0.0654037	0.196112	-0.878061	1.2452
NSUN4	-0.0548258	-0.137751	-0.0937598	-0.04338	-0.022148	-0.0538646	-0.131325
FAAH	0.00330033	-0.100555	-0.349389	-0.0210748	0.00954792	-0.0188992	-0.193293
RP5-1109J22.2	0	0	0	0	0	0	0
LINC00505	0	-0.00360551	-0.00546923	-0.00110077	0.00154407	0	-0.00538145
DMBX1	-0.00191344	0	-0.00254271	0	-0.000180706	0	0
MKNK1-AS1	-0.00100115	-0.0147342	-0.00454816	-0.00112791	-0.000684545	0	-0.00770749
KNCN	0	0	0	0	-9.29322e-05	0	0
MKNK1	-0.0843404	-0.0159581	-0.186268	0.0764808	-0.0810109	-0.0694804	-0.168701
MOB3C	-0.0202666	0.063463	0.0258067	-0.0487819	-0.0165698	-0.0568452	0.110289
ATPAF1	0.0071537	-0.0310937	0.0621003	-0.00398667	0.0223433	-0.258646	0.0286452
EFCAB14	-0.0862545	0.452379	0.128673	0.0289406	-0.145451	-0.202793	0.101202
TEX38	-0.00164007	0	6.5752e-05	0.000624173	6.7083e-06	0	0
EFCAB14-AS1	0	-0.00257366	-0.00100936	-0.000109003	-0.000244743	0	0
CYP4B1	0	0.00546134	-0.00665204	0	-0.000130304	0	0
CYP4A11	0.0236573	-0.218423	-1.03187	0.0382727	0.0309397	0.0241733	-0.414312
CYP4X1	-0.00351248	-0.0398709	-0.947861	0.000566461	0.00107172	0	-0.0675507
CYP4Z1	0	-0.011965	-0.225067	-0.00013809	0	0	-0.0463891
CYP4A22-AS1	0	-0.00871417	-0.0390763	-0.000283387	-0.000507454	0	-0.0732188
CYP4A22	0.0079652	-0.0299697	-0.334659	0.00704966	0.00611488	0.00418754	-0.149403
LINC00853	0.0134364	-0.00209152	0.0782048	0.0101585	0.00284507	0	0.0213707
PDZK1IP1	0.0294524	0.118768	0.979783	0.142243	0.136211	0.0344519	0.112248
TAL1	-0.00230101	-0.645672	-0.0134588	-0.00468043	0.00315618	-0.0479648	-0.0389266
RP1-18D14.7	0	-0.0287488	0	-0.00126709	0	0	0
STIL	0.0113635	-0.0163548	-0.0252235	0.0196888	0.00647974	-0.00445728	-0.0435089
CMPK1	0.0304594	0.171777	0.367992	-0.0123694	0.0972801	-0.438395	0.157578
RP11-511I2.2	0	-0.00811804	-0.0175937	-0.00121038	-0.00149715	-0.00818995	-0.00307408
FOXE3	0	0	4.91495e-05	0	1.10861e-05	-0.00249768	0
FOXD2-AS1	0.00601567	-0.0043547	-0.00299122	0.00267671	-0.00959244	0.000901051	-0.00177951
FOXD2	-0.00367313	-0.0012335	0.0180185	-0.0011736	-0.00791887	-0.00213302	0.0296932
RP11-543D5.1	0	0	-0.000608917	-0.000256022	0	0	0
TRABD2B	0	-0.0885401	-1.56812	-0.000743255	0.00235432	0	-0.507846
RP11-543D5.2	0	0	0	0	0	0	0
FLJ00388	0	0	0	0	0	0	0
RP11-330M19.1	0	0	0	0	0	0	0
RP4-683M8.2	0	0	-0.00131128	0	0	0	0
RP11-193P11.3	0	0	0	0	0	0	0
AL109659.1	0	0	0	0	0	0	0
RP5-1024N4.2	0	0	0	0	0	0	0
SLC5A9	0.00187662	-0.0322678	-0.247209	-0.00398348	0.0035739	0	-0.0287491
RP5-1024N4.4	0	0.00324339	-0.00374477	-0.00558121	-0.00048609	0	-0.00319504
SPATA6	-0.006774	-0.208215	-0.80236	-0.0963661	-0.0080225	-0.00285469	-1.17569
AGBL4	-0.00390028	-0.232776	-0.176515	-0.0429282	-0.00055797	0	-0.257399
BEND5	-0.0561979	0.0206534	0.0185532	-0.00428032	-0.00261162	-0.0897635	0.0208602
RP11-141A19.1	0	-0.00661963	-0.00698672	0	0	0	-0.00885879
RP11-141A19.2	0	-0.00257905	-0.0067508	-6.50509e-05	0	0	0
AL645730.2	0	0	0.000155862	0	0	0	0
ELAVL4	0	-0.0127579	-0.000324693	0.0142701	-0.00139354	0	-0.0179364
RP11-567C20.2	0	0.000310056	0.00625096	5.19433e-05	0.0004905	0.000514087	0
RP11-567C20.3	0	0	0	0	0	0	0
DMRTA2	0	0	0	-0.000121077	-0.000215062	0	0
RP5-850O15.4	-0.00872409	0.00158738	-0.00314438	-0.000900695	-0.00298759	0.00229632	-0.00519607
FAF1	-0.078596	-1.29018	-2.25751	-0.00647578	-0.0362273	-0.208965	-1.68839
RP5-850O15.3	0	-0.00511341	-0.000613497	-9.58055e-05	-0.000190833	0	0
CDKN2C	0.0502411	0.264036	0.248176	0.0621447	-0.0404258	-0.051823	0.354338
C1orf185	0	-0.00395928	-0.00797051	0	0	0	0
RP11-296A18.3	0	-0.0241565	-0.058737	-0.000284325	-0.00488478	-0.0326469	-0.00614162
RNF11	0.10711	0.0881837	-0.0998212	-0.0731138	0.0668266	-0.0857891	0.149301
RP11-296A18.6	0	0	-0.000516903	0.00058716	-0.00131869	0	0
TTC39A	0.0298517	0.00623837	0.199888	0.0185044	0.0215889	0.0340149	0.0251281
RP11-275F13.1	-0.0016275	-0.00247331	-0.0015686	-0.00309105	-0.00332638	-0.00137817	0
EPS15	-0.314424	-1.5984	-0.847091	-0.0199073	-0.227332	-0.412253	-1.47554
RP11-253A20.1	-0.00226691	-0.00222074	-0.000315426	-0.000375989	-0.00617823	-0.002377	0.00203977
RP11-191G24.1	-0.00464343	-0.29964	-1.99542	-0.00244209	0.00166973	-0.0108622	-0.453481
OSBPL9	-0.120138	-0.546434	-1.81125	0.0366915	-0.0289894	-0.341528	-0.781133
NRD1	-0.447933	-0.681948	-0.828855	-0.451321	-0.560612	-1.04753	-0.68158
RP4-657D16.3	-0.0106724	-0.00189965	-0.0144475	-0.00274723	-0.00438493	-0.00136575	-0.0397955
RP4-657D16.6	-0.00265961	-0.00511111	0.000559288	-7.0303e-05	-0.00257192	0	0.00111447
RAB3B	0.00696572	-0.0141379	0.227315	0.0260624	0.0175283	-0.019812	-0.0257492
TXNDC12	0.0429428	0.510895	0.370625	0.124211	0.0441881	-0.23277	0.178809
KTI12	0.0387023	0.127751	0.0959008	6.44722e-05	0.00491505	-0.18283	0.0921497
RP11-91A18.4	0	-0.00329545	-0.00511437	-0.000160727	0.000166996	0	0
TXNDC12-AS1	0	-0.00134349	0	0	-2.69074e-05	0	0.00116253
BTF3L4	0.091066	0.233291	0.447937	0.161283	0.0954724	-0.175443	0.506279
ZFYVE9	-0.00605562	-0.485046	-0.771487	0.00419005	0.00541701	-0.0205862	-0.813698
CC2D1B	-0.0582313	-0.104646	-0.023314	-0.0175697	-0.045335	-0.0616499	-0.11197
RP11-155O18.6	0	0	0.000183162	-0.000106417	-0.000211469	0	0
ORC1	-0.00188933	-0.00743325	-0.000349099	0.00612861	0.00700544	0.00221279	-6.48381e-05
PRPF38A	-0.0740961	0.116493	0.182693	-0.142823	-0.123818	-0.282624	0.193381
ZCCHC11	-0.321148	-0.978122	-0.906864	-0.0455755	-0.280994	-0.482925	-1.06516
RP11-25O10.2	-0.00210523	-0.00460965	0.000547099	0	-0.000138567	0	0.0018584
GPX7	-0.000104485	0.0884549	0.321106	0.0461436	0.00949829	-0.255638	-0.074611
FAM159A	0.141455	-0.00589792	0.0326506	0.00572204	-0.0275576	-0.127135	-0.00948183
COA7	5.69883e-05	0.0368216	0.146173	0.0384815	0.0185338	-0.0222739	0.114904
ZYG11B	0.0123073	-0.5678	-0.86414	-0.00957066	-0.00479469	-0.119271	-0.351556
ZYG11A	-0.0016023	-0.0454175	-0.528661	0.000571783	-0.000546248	0.00540883	-0.0963098
RP4-631H13.2	0	0	-0.00139894	0	0	0	0
ECHDC2	-0.0106291	-0.779481	-2.34583	0.102019	0.0101136	-0.0302556	-1.66624
SCP2	0.345785	0.53425	-2.04451	0.31993	0.130655	-0.206535	-0.5416
PODN	-0.00103742	0.00650184	-0.0109335	-0.00111143	-0.00326207	0.00155456	-0.365939
RP11-334A14.5	0	0	0	0	0	0	-0.00307408
SLC1A7	-0.00130187	0.00949077	0.0378291	0.00133333	-0.0405309	0.0025962	-0.177804
RP11-334A14.8	0	0.00124611	0.0108187	0.000263836	-9.61688e-05	0	0.00215269
CPT2	-0.00427332	-0.0416969	-0.0481886	0.00918893	-0.021766	-0.0528649	0.0326539
RP5-1024G6.2	0	-0.00258939	-0.010277	-0.00039618	-0.000499741	0	-0.026015
C1orf123	-0.0462919	0.356313	0.333708	0.0170533	-0.0673486	-0.142134	0.484924
RP5-1024G6.7	-0.0104977	-0.00042495	0.00490039	-0.00168794	-0.0186102	-0.0133468	0.00828149
MAGOH	0.0243375	0.4513	0.582671	-0.0288683	0.14483	-0.270694	0.445665
RP5-1024G6.5	0.00875012	0.00963646	-0.00557678	0.00576545	-0.00184386	-0.00632504	0.0138591
RP5-1024G6.8	-0.00363738	-0.00452607	0.00136818	-0.00248567	-0.0106837	-0.00878715	0
LRP8	-0.00876355	-0.00073857	0.00878763	0.00158533	-0.00187324	-0.0120244	-0.00382431
RP4-784A16.1	0	0	4.26817e-05	0	-9.44386e-05	0	0
RP4-784A16.2	0	0	0	0	-0.000133524	0	0
RP4-784A16.4	0	0	0	0	0	0	0
RP4-784A16.5	-0.0122594	-0.000467032	0.000200168	-0.00154738	-0.00753684	-0.00201495	0
RP11-117D22.1	0	0	0	-9.28068e-05	0	0	0
RP11-117D22.2	-0.0506988	0.000873529	-1.27298e-06	-0.069218	0.000564736	0.0425588	0.00324259
DMRTB1	0	0	0.0011356	0	0.000692922	0	0
GLIS1	-0.00107189	-0.0336706	-0.0279695	-0.000213834	-0.00367964	0	-0.223998
NDC1	-0.0237785	-0.0581726	-0.0953447	0.0166257	0.0091978	-0.00636866	-0.0970207
YIPF1	0.00531718	0.00459851	0.0870175	-0.0148427	-0.004432	-0.0408276	-0.0192482
DIO1	0.0848451	0.0612223	0.287818	0.0713531	0.0644416	0.0131645	0.0269012
HSPB11	0.10959	0.192986	0.515658	0.15837	0.0664696	-0.356494	0.282509
LRRC42	0.022324	0.0152333	0.215567	-0.00140989	0.0140149	-0.0741495	0.0398162
LDLRAD1	0	0.000477059	0.00482473	0.000702507	0.000336993	0	0.00052985
RP4-758J24.5	-0.0013735	-0.00227043	0.00681077	-0.0053032	-0.00339181	-0.00789479	0.00831371
TMEM59	0.145844	0.660383	1.54113	0.0165716	0.0677478	-0.672256	1.33114
TCEANC2	-0.0695517	-0.0525223	-0.133273	-0.00751522	-0.0338922	-0.015078	-0.033455
AL161915.1	-0.00666073	0.00182374	0.00269444	0.00226028	-0.00574871	-0.00915439	0.000164311
CDCP2	0	0.00022004	0.000394815	-6.98035e-05	-0.000133168	0	0
RP11-446E24.4	-0.0034922	-0.0128842	-0.0238695	-0.000175661	-0.000150904	0	0.00437006
AL357673.1	-0.0104806	-0.0335561	0.0134875	-0.00209825	-0.00856287	-0.0162832	0.00283608
CYB5RL	-0.000237152	-0.00772476	0.0664224	0.00870754	-0.00253804	-0.0192473	0.0130091
MRPL37	0.0600004	0.170556	0.78362	0.114896	0.0817116	-0.152905	0.0993646
SSBP3	-0.113043	-0.743258	-1.09235	-0.0217362	-0.0597799	-0.129725	-1.22723
SSBP3-AS1	0	-0.00231139	-0.000524039	0	-0.000228453	0	0
RP5-997D24.3	0	0	0.000596026	0	-8.45039e-05	0	0
RP4-705F19.1	0	-0.000601925	-0.00117774	0	0	0	0
RP5-866L20.1	0	0	0	0	0	0	0
ACOT11	-0.00228401	-0.0770725	-0.0337543	0.0262835	0.00164611	-0.000930759	-0.0689534
FAM151A	0	-0.00889766	-0.0530785	0.00130774	0.00306958	-0.00293571	0.0126576
MROH7-TTC4	0	-0.00433558	-0.028431	-0.000356482	-0.000110509	0	0
MROH7	0	-0.00132826	0.00273987	0.00879116	0.00106569	0	0
TTC4	-0.0236036	0.000437094	0.0488183	-0.00344951	-0.019295	-0.0139375	0.0184185
PARS2	0.0205072	-0.0054411	0.0221505	0.00790587	-0.00707919	-0.0245463	0.0110179
TTC22	-0.0266837	-0.0033463	-0.00572499	-0.00249944	-0.0410361	-0.0213413	-0.0060644
RP11-67L3.2	0	0	4.88519e-05	-8.84778e-05	-5.48783e-05	0	0
C1orf177	0	-0.00240545	-0.0233785	0.000542346	-0.0173577	0	0.000475593
DHCR24	0.264067	-1.12047	-0.0791426	0.197428	0.224228	0.129674	-0.218331
RP11-67L3.5	0	0.000571353	0.000829065	-8.69714e-05	-4.16274e-05	0	0
RP11-67L3.4	0.00814322	-0.00370136	0.00201661	0.00021042	6.80172e-05	0	0
TMEM61	0	0	0.0159114	0.000194958	-1.07744e-05	0.000237977	0.00104087
RP11-12C17.2	0	-0.00482921	-0.00436913	0	0	0	0
BSND	0	0	0.000640243	0	-8.8895e-05	0	0
PCSK9	0.047861	-0.0460801	0.0621124	0.012899	0.0203598	0.0225093	-0.000636996
USP24	-0.136806	-0.538331	-0.715525	-0.101102	-0.139951	-0.0341677	-0.908924
RP11-101C11.1	0	0	-0.00109185	0	-0.000397933	0	0
RP11-466L17.1	0	-0.62428	-0.00690255	0	0	0	-0.0675881
RP11-90C4.1	0	-0.170458	-0.00426701	-0.000157926	0	0	-0.0225156
RP11-90C4.2	0	-0.00817586	-0.00163913	0	0	0	0
RP11-90C4.3	0	-0.00677629	0	0	0	0	0
RP1-158P9.1	-0.00190724	-0.00456985	-0.000354951	0	0	0	0
RP11-504A18.1	0	-0.16757	-0.0398372	0.00049731	0.000194788	-0.00680564	-0.0161823
RP4-710M16.2	0.0713013	-0.0560528	0.00789057	0.013122	0.0201137	0.0209612	-0.00898083
PPAP2B	-0.0770878	-1.6124	-2.9311	-0.0675073	0.0232566	-0.125791	-1.00757
PRKAA2	0.0736705	-0.0907047	0.2271	0.0258147	0.035769	0.00936595	-0.00462925
C1orf168	0	-0.301648	-2.82696	0.00350402	0.0170696	0.000599285	-0.622828
RP11-378I13.1	0	0	0	0	0	0	0
C8A	0.0426598	-0.231856	-1.78895	0.0177059	0.0245609	0.00862106	-0.481477
C8B	0.10135	-0.0699666	-1.08289	0.0603746	0.0615331	0.0542964	-0.348425
RP5-1103B4.3	0	-0.0406443	-0.530721	0	0	0	-0.0200803
DAB1	-0.000693675	-0.376833	-2.41742	-0.00936906	-0.00559474	0.00095656	-0.885414
RP6-102O10.1	0	0	0	0	0	0	0
DAB1-AS1	-0.00120199	0	-0.00100791	-5.96853e-05	-0.000436372	0	0
RP11-393I23.4	0	0	-0.000364573	0	0	0	0
OMA1	-0.0184018	0.0351877	0.165407	0.0234328	-0.0354554	-0.105859	0.0504406
TACSTD2	-0.001447	0.0408583	-0.0438295	-0.00899945	0.00208971	-0.00712751	-0.0187766
MYSM1	-0.125979	-0.757848	-0.424052	-0.0761311	-0.192266	-0.203645	-0.508788
JUN	0.32897	1.14587	1.25369	1.25447	-0.162671	-0.658607	2.45976
LINC01135	0	-0.11189	-0.323555	-0.00153473	-0.00223154	0	-0.299438
RP11-63G10.3	0	0	0.000226896	-0.000278766	-0.000227871	0	0
RP11-63G10.2	0	0	-0.000908316	0	-5.1258e-05	0	0
RP4-794H19.1	0.0117622	-0.00579823	0.00281595	0.00149078	-0.00648035	-0.0151867	-0.0119768
RP4-794H19.4	-0.00539823	-0.026155	-0.00253621	0.002886	-0.00438757	-0.0571246	-0.0205267
RP11-145M4.1	0	0	0	0	0	0	0
RP11-145M4.2	0	0	-0.00305371	0	-6.14837e-05	0	0
RP11-145M4.3	-0.00127858	-0.00734661	-0.00409383	-0.000288268	-0.00059777	-0.0150131	-0.0257665
RP11-467C18.1	0	-0.00432374	-0.00020091	-0.000764878	1.60134e-05	0	-0.0102042
FGGY	0.0885385	-0.517422	-2.11181	0.167483	0.21928	-0.0228987	-1.11732
RP4-782L23.2	0	0	-0.00829147	0.000235063	0	0	0
RP4-782L23.1	0	-0.0143206	-0.107392	0.008672	0.0286178	0	-0.0164406
HOOK1	0.00216555	-0.0118386	-0.13349	0.0238705	0.0318262	-0.202196	-0.0813724
CYP2J2	0.0241858	-0.0422423	-0.638827	0.0161306	0.0179971	0.00321264	-0.150899
C1orf87	0	-0.000690755	-0.0112348	-0.000323335	0	0	-0.0129146
RP11-575B7.3	0	-0.00395928	-0.00157065	0	0	0	0
RP11-776H12.1	0	-0.00142703	0.0110113	0.000591995	0.000329429	0	0
RP11-436K8.1	0	-0.0199197	-0.00360073	-6.98035e-05	-0.000105991	0	0
NFIA	0.0153411	-1.36751	-3.26271	-0.0160455	0.0613172	0.00540336	-2.55225
RP4-668G5.1	0	-0.000276804	-0.00179098	-0.000863572	0	0	0.000755036
RP5-833A20.1	0	-0.00215024	-0.000617295	-5.32646e-05	-0.00027353	0	0
TM2D1	0.0352534	0.0277876	-0.0519568	0.0712297	-0.0236744	-0.14038	-0.0486861
RP11-430G17.3	0.00132197	-0.00517745	0.00472994	0.00623983	-0.0193272	-0.0111447	-0.0274523
INADL	-0.0479825	-0.5031	-2.17712	-0.00302724	-0.0805628	-0.159689	-0.825527
L1TD1	-0.013045	-0.00246056	-0.00378723	-0.0243423	-0.00711036	-0.0189779	-0.0226951
KANK4	0	-0.0223284	-0.444847	-0.000158853	0.00179244	0	-0.051346
USP1	-0.052362	0.0874263	0.250472	-0.032835	-0.0350719	-0.0873211	0.144477
DOCK7	0.0908065	-0.309655	-1.03307	0.0217636	-0.00355335	-0.0144638	-0.780202
ANGPTL3	0.294359	0.354607	1.36033	0.323901	0.332409	0.221951	0.0330414
AL138847.1	0.0062551	-0.00261036	-0.0518265	-0.000709876	0.00132026	0	0.00152597
RP11-230B22.1	0.01167	-0.0108062	-0.110557	0.00125471	0.00131282	0.000801737	-0.0408724
ATG4C	-0.00803313	-0.230633	-0.348817	0.137964	-0.00378469	-0.228425	-0.217541
RP4-771M4.3	0.0189885	0	-0.00112788	-0.000202974	0	0	0
RP11-5P4.1	0	0	-0.0171031	0	0	0	0
RP11-5P4.2	0	0	0	0	0	0	0
RP11-5P4.3	0	0	0	0	0	0	0
RP11-335E6.2	0	-0.00307093	0	0	-8.64668e-05	0	0
RP11-335E6.4	0	0	0	0	0	0	0
LINC00466	0	-0.013472	-0.0179453	-0.000288495	0	0	-0.1005
RP11-335E6.3	0	0	0	0	0	0	0
RP4-792G4.2	0	0	3.39087e-05	-0.000555556	0.000241627	-0.00293571	-0.00882932
FOXD3	0	0	-0.000422748	-0.000356963	-8.97004e-05	0	-0.01662
ALG6	-0.0454668	-0.0224091	-0.0570228	-0.00751524	-0.0227108	-0.0691045	-0.0362554
ITGB3BP	0.0507998	-0.0593796	-0.446647	0.0636818	0.00475665	-0.0536135	-0.056937
EFCAB7	-0.0196443	-0.103019	-0.120244	-0.00346461	-0.0280215	-0.0705453	-0.186023
DLEU2L	-0.102517	-0.0229134	0.00434995	-0.0350711	-0.0576221	-0.0403735	0.00930294
PGM1	0.00372033	0.0540588	-0.599801	0.0526239	3.00996e-05	-0.0726054	-0.131883
ROR1	-0.0248287	-0.039541	-0.0739821	-0.0416207	-0.00018501	0.000291884	-1.12771
RP11-24J23.2	0	0	-0.0225497	-0.000319582	0	0	0
UBE2U	0	-0.00874378	-0.0059477	-8.41623e-05	0	0	0
CACHD1	0	-0.27094	-0.528501	-0.00129725	0.00187238	0	-1.05675
RAVER2	-0.0117151	-0.105709	-0.00744957	-0.0396163	-0.00126647	-0.0290743	-0.118573
JAK1	-0.291453	-1.09778	-0.626892	-0.521418	-0.513342	-0.648811	-0.134974
RP11-182I10.3	-0.00217117	-0.27113	-0.24452	-0.00729922	-0.00763655	-0.019798	-0.301293
RP4-535B20.4	-0.006212	-0.00707427	-0.00431368	0.0019439	-0.00142781	0	-0.0370154
RP4-535B20.1	-0.00211513	-0.00721023	-0.00170209	-0.000806687	-0.00110228	-0.00157161	-0.00879803
AK4	0.0782171	-0.00785169	-0.357167	0.07404	0.0821308	0.0141381	-0.231541
DNAJC6	0	-0.0199836	-0.0123162	0.00207255	0.0064292	-0.0114655	-0.0435762
RP5-1044H5.1	0	-0.00206652	-0.00992021	0	0	0	0
LEPR	0.0464261	-0.806822	-1.29382	0.101875	0.0857104	0.0352084	-0.66746
LEPROT	-0.0385944	0.115204	0.750539	-0.0951243	-0.0810695	-0.263942	1.21249
PDE4B	0.0278387	-0.696178	0.0144582	-0.241371	0.530448	0.159538	-0.407696
RP11-397C12.1	0	0	0	0	0	0	0
SGIP1	0.0203101	0.032344	-0.0010661	0.0036567	0.00413691	0	-0.847846
AL139147.1	0	-0.00403064	-0.00190885	-0.000288277	-0.000523542	-0.00411565	-0.0276825
TCTEX1D1	0	0.0351766	-0.0683939	0.0171547	0.00189315	0.000632898	0.0131949
INSL5	0	0	0	0	0	0	0
WDR78	-0.0090386	-0.179922	-0.188167	-0.000541752	-0.00273818	-0.00394894	-0.0566721
RP11-342H21.2	0	0.000507061	0	0	0	0	0
MIER1	-0.130245	-0.270548	-0.0980102	-0.221219	-0.0929414	-0.230042	-0.180389
SLC35D1	0.0361127	-0.257907	-0.798345	0.0220328	0.0257354	-0.0204139	-0.544193
C1orf141	0	-0.0177448	-0.0367053	0	-0.000178802	0	-0.0175909
IL23R	-0.00287013	-0.0208205	-0.0107044	-0.000714659	-0.0527027	0.00334469	-0.086234
IL12RB2	0.0122517	-0.0255157	-0.0486446	-0.000827263	-0.0371097	0.000707667	-0.0285799
SERBP1	-0.0962409	0.759162	1.19357	0.0988442	-0.0343837	-0.5645	0.843166
RP4-763G1.2	-0.00291294	-0.0092691	-0.0258927	0.000742715	-0.000336684	0	-0.0258705
GADD45A	0.0275957	0.568375	0.489801	0.126971	0.261915	0.370999	0.510622
GNG12	0.0294152	-0.844136	-0.503959	0.0370536	0.0344307	0.0224994	-0.203126
GNG12-AS1	0	-0.722124	-1.51445	-0.00937048	0.00174675	0	-0.292409
DIRAS3	0	-0.0216354	0.0408971	0.00982762	0.00906653	0.00173226	-0.0262376
WLS	0.0180553	-0.31704	0.0350583	0.0955041	0.0173694	0.0101194	-0.88919
RPE65	0	9.2514e-05	-0.000747065	-9.8167e-05	0	0	0.009817
DEPDC1	0.0113523	0.0161928	0.0610573	0.0378379	0.0134281	0.0116581	0.0277683
RP4-694A7.2	0	0	0	0	-0.000278868	0	0
RP4-694A7.4	0	-0.000548176	-0.00195949	9.19322e-05	-4.88199e-05	0	0.00168423
RP11-424D14.1	0	-0.00797945	-0.00825041	-6.41132e-05	0	0	0
RP11-74K19.1	0	0	0	0	0	0	0
RP3-380B4.1	0	0	0.000678586	0	0	0	0
LRRC7	-0.0224951	-0.0314138	-0.0876748	-0.00354633	-0.0102428	-0.00655693	-0.845625
RP11-181B18.1	0	0	-0.000316386	-9.47325e-05	0	0	0
LRRC40	-0.0408175	-0.148224	-0.368131	0.0237449	-0.0341336	-0.0615055	-0.242505
SRSF11	-0.221575	-0.336216	-0.914423	-0.0986484	-0.219378	-0.53927	-0.565936
RP4-677H15.4	-0.000993863	0	-9.35455e-05	-8.68504e-05	-0.000614559	0	0
ANKRD13C	0.00999344	-0.382032	-0.820346	-0.00159358	-0.0205138	-0.0614706	-0.707207
HHLA3	0.0200873	0.0513267	0.0426818	0.0415864	0.0214468	-0.0236594	-0.00624656
RP11-180O5.2	0	0	0	0	-4.17771e-05	0	0
CTH	0.0568925	-0.00981925	-0.048228	0.0384556	0.0597195	0.0256839	-0.0584181
RP11-42O15.3	0	-0.0026135	-0.0128303	0.00174045	0.00244167	-0.00486055	0.00822895
RP5-952N6.1	0	0	-0.00858403	0	0	0	0
RP11-99H8.1	0	0	0	0	0	0	0
PTGER3	0	0.00368039	0.0528472	0.0090038	0.0031623	0.00938015	0.101142
RP3-333A15.1	0	0	0	-0.000278703	0	0	0
ZRANB2-AS1	-0.00297835	-0.00188239	-0.00241878	5.22237e-05	-0.00282665	-0.00269038	-0.00354965
ZRANB2	-0.400221	-0.635916	-0.689179	-0.0636383	-0.563644	-0.916595	-0.654604
RP11-386O9.2	0	0	-0.00363791	0	-0.000108013	0	-0.0116785
NEGR1	0.00861819	-0.0798534	-0.0513415	0.00102373	-0.000133622	0.000802565	-0.279386
RP11-82L20.1	0	0	0	-0.00010433	0	0	0
RP4-660H19.1	0	-0.00528341	-0.0147905	0.000139063	0.000441043	0.000969475	-0.049084
RP11-262K1.1	0	0	1.60485e-05	0	0	0	0
RP4-598G3.1	0	-0.00284174	-0.000928712	0	-6.39238e-05	0	0
RP4-788P17.1	0	0	-0.00171327	-0.000150321	0	0	0
LRRIQ3	0.0032333	-0.038521	-0.0516936	0.00287545	-0.0128481	-0.0728291	-0.0226421
FPGT	0.0288973	0.027661	0.111446	-0.00597733	-0.0154822	-0.0357427	0.213691
FPGT-TNNI3K	-0.0012592	-0.021151	0.00240209	-0.00106751	-0.00129015	0	0.00907894
TNNI3K	-0.00300172	-0.00658689	3.78026e-05	-0.000197245	1.74621e-05	0	-0.00115455
RP11-439H8.4	0	-0.00391613	-0.00208096	0	-0.000152017	0	0.00154651
RP4-650F12.2	0	0	0.000107921	0	0	0	0
LRRC53	-0.000952745	0	-0.00780876	0	-0.000124766	0	-0.0129883
C1orf173	-0.00616912	-0.0161741	-0.0430375	-0.000195699	-0.0051665	0	-0.0141285
RP4-612J11.1	0	0	-0.00150932	0	0	0	-0.00672737
RP11-17E13.2	-0.0106907	-0.00294099	-0.0119005	0.00265968	0.00102483	-0.00182438	-0.0292451
CRYZ	0.089207	0.0795628	-0.174192	0.182817	0.0955655	-0.0152464	-0.015067
TYW3	-0.0615995	0.032979	0.059386	-0.0154328	-0.0222348	-0.182785	0.0781262
RP11-93N20.1	0	0	0	0	0	0	0
RP11-510C10.4	0	0	0	0	0	0	0
RP11-510C10.2	0	-0.00117443	0	0	0	0	0
LHX8	0	0	0.00911226	0.00160912	0.000322847	0.000912944	0
RP11-510C10.3	0	0	0	0	0	0	0
SLC44A5	-0.0127895	-0.160535	-0.0860208	0.00819182	0.00659612	-0.00171536	-0.264377
RP4-682C21.5	0	-0.00629458	-0.00333467	0	-0.00024937	0	0
ACADM	0.0429329	-0.139334	-0.787487	0.130264	0.0262901	-0.275351	-0.175484
RABGGTB	0.043969	0.162912	0.290858	0.0556932	0.0140969	-0.307685	0.248308
MSH4	-0.00349962	-0.309214	-0.24726	-0.00582456	-0.000578592	-0.00220701	-0.546809
ASB17	0	0	-0.00290515	0	0	0	0
RP11-550H2.1	0	0	-0.0013672	0	0	0	0
RP11-550H2.2	0	-0.0040187	-0.00131227	-0.000244612	0	0	0
ST6GALNAC3	-0.0403975	-2.8442	-0.112395	-0.0613559	0.00294393	0	-0.754724
RP5-1102E8.3	0	-0.00685674	0	-0.000701428	-4.31073e-05	0	0.000459822
RP11-415A20.1	0	0	0	0	0	0	0
ST6GALNAC5	0	-0.00950721	-0.0124943	-0.00012981	0.00133228	0	-0.125371
RP4-564M11.2	0	-0.00564299	-0.00237974	0	0	0	0
PIGK	0.034902	-0.0799915	-0.079492	0.0726725	-0.0344771	-0.271895	0.169224
AK5	-0.00255958	-0.0508172	-0.0304047	-0.0015287	-0.0702936	-0.00329642	-0.0698797
RP11-375A5.1	0	0	0	0	-0.000266946	0	0
ZZZ3	-0.0380701	-0.721983	-1.67892	0.00747984	-0.0607437	-0.169694	-1.06924
USP33	-0.164205	-0.684105	-0.718124	-0.118555	-0.217524	-0.187025	-0.964664
FAM73A	-0.0332478	-0.389632	-0.395347	-0.036789	-0.107493	-0.0723728	-0.518408
NEXN-AS1	-0.001925	0.00227836	-0.00255889	-0.000968884	-0.00751439	-0.00518375	-0.0191518
NEXN	-0.0125111	-0.0224907	-0.00724776	0.00062103	-0.00873208	-0.0278121	-0.120509
FUBP1	0.00997426	-0.321679	-0.431849	-0.0786723	-0.0667857	-0.195784	-0.648963
DNAJB4	0.150008	0.23095	0.0525799	0.217624	0.01551	-0.153318	1.17178
GIPC2	0.00760013	-0.111218	-1.40532	0.00759095	0.00980308	0.000801737	-0.301785
RP11-386I14.4	0.189664	0.158933	0.106003	0.345076	-0.022271	-0.255602	0.0362405
PTGFR	0	-0.0677578	-1.06147	-0.000482141	0.00910292	0	-0.141004
IFI44L	0.629833	-0.411836	0.000636982	0.466572	0.202097	0.0277979	0.395458
IFI44	0.221323	-0.330539	0.0508886	0.101028	0.0994222	-0.00779899	0.062013
ELTD1	-0.0051594	-1.08516	-0.043673	0.0137152	0.00292891	-0.0287229	-0.0362642
RP4-726F1.1	0	0	0	0	0	0	0
RP11-339A11.2	0	0	0	0	0	0	0
RP11-339D23.1	0	0	0.000307856	0	0	0	0
RP11-115A15.1	0	0	-0.000139676	0	0	0	0
RP5-887A10.1	-0.139709	0.00117255	-0.000375382	-0.00310746	0.000465994	-0.822707	0
LPHN2	0.0102325	-2.64354	-1.28313	-0.00205867	0.0124378	0.00492504	-3.88578
RP5-837I24.2	0	-0.00590311	-0.00729687	0	0	0	-0.0325851
RP5-837I24.4	0	-0.00557437	-0.00462741	0	0	0	-0.0219264
RP11-147G16.1	0	-0.00165705	-0.00575068	0	0	0	-0.0074012
RP4-601K24.1	0	-0.0487242	-0.0271381	-0.000116406	0	0	-0.0570697
RP11-170N11.1	0	0	-0.0016528	0	0	0	-0.00424519
RP11-413G15.1	0	0	0	0	0	0	0
RP11-475O6.1	-0.0223821	-0.251512	-2.62464	-0.00383417	0.0013542	-0.0367639	-0.808797
RP5-836J3.1	0	-0.047942	-1.00982	-0.00070631	0	0	-0.127893
TTLL7	0.0041992	-0.0254495	-0.113204	0.00969464	0.0186864	-0.045978	-0.0599802
RP11-486G15.2	-0.0172937	0.00324811	0.0127075	0.00150324	-0.0219114	-0.034034	0.0263672
PRKACB	-0.200868	-0.671178	-0.624588	0.267088	-0.321946	-0.158283	-0.551573
SAMD13	0.00443966	-0.0385267	0.00859485	0.0256852	-0.00182415	0.00510041	0.0151145
DNASE2B	-0.00344916	0.000216613	0.013367	0.0617082	0.00144441	-0.00373725	0.00165181
RPF1	-0.0761963	0.140555	0.326682	-0.019346	-9.74814e-05	-0.0999264	0.174936
GNG5	0.178854	0.710722	1.60567	-0.100309	0.123381	-0.649647	0.851655
CTBS	-0.0958566	-0.469719	0.00124903	-0.343418	-0.0890781	-0.402597	0.137175
C1orf180	0	-0.00320473	-0.00143661	0	0	0	0
SSX2IP	-0.00870085	-0.132037	-0.115709	0.0103243	-0.0312151	0.0117088	-0.0111445
LPAR3	-0.0031114	-0.00106234	-0.004047	9.69633e-05	-0.0074438	0	-0.00791435
MCOLN2	-0.00715309	-0.00626559	0.00833159	0.01222	-0.0278887	0.00628358	0.00195495
WDR63	0	-0.012939	-0.0203897	0.00251403	-0.0120574	0	-0.00202445
MCOLN3	-0.00344851	0.0021584	0.152713	0.0292968	0.0194161	0.00252772	0.00419515
SYDE2	-3.48756e-05	-0.0302806	-0.329236	0.00501006	0.00262837	-0.0237847	-0.760585
C1orf52	0.060384	-0.00720799	-0.116936	-0.0484437	-0.0077093	-0.139054	0.0811562
BCL10	-0.0706402	-0.0347016	0.125562	-0.0648683	-0.00839678	-0.218699	0.188625
RP11-131L23.1	0.0163608	-0.190615	-0.0619475	0.00131756	0.000693192	0.00488601	-0.278423
DDAH1	0.104636	0.0787345	-0.896096	0.0602325	0.0974395	0.0305191	-0.623843
RP11-131L23.2	0	0.00964491	-0.000289734	0	-4.72924e-05	0	0
RP11-290M5.4	0	-0.00238086	2.69276e-06	0.000980342	-0.000261531	0	0.00226509
CYR61	0.0165492	1.44961	0.0861027	0.0204445	0.0478221	0.0255805	0.316069
RP11-290M5.2	0	0.000242376	0	0	0	0	0
ZNHIT6	-0.0702089	-0.207149	-0.269429	0.0138755	-0.113814	-0.095236	-0.25996
COL24A1	0.00665449	-0.0163132	-0.0338957	-0.00615244	0.00252017	-0.0424555	-0.434506
ODF2L	-0.295986	-0.626484	-0.0501924	-0.0519189	-0.393448	-0.491954	-0.521585
CLCA2	0	-0.000776939	-0.00302893	0.00023759	0	0	0
CLCA1	0	0	-0.00600988	-0.000222943	0	0	0
CLCA4	0	-0.000989834	-0.00270514	0	0	0	0
RP4-651E10.4	-0.00183756	-0.152951	-0.0565242	0	0.000372315	0	-0.0673148
RP4-612B15.3	-0.00236423	0.0100681	0.00605222	-0.00400741	-0.0177082	-0.0209056	0.00948016
SH3GLB1	0.0340021	0.183218	0.346636	-0.308121	-0.0155452	-0.619043	0.475947
2023-09-15	-0.0123409	0.657399	0.293428	0.0619922	0.0244019	-0.531154	0.724961
HS2ST1	-0.029022	-0.200437	-1.01242	0.0713502	-0.00198071	-0.165655	-0.285591
RP4-604K5.3	0	0	-0.00269243	6.63828e-05	-0.000556042	0	0
RP4-604K5.2	-0.00700532	0	-0.000844185	-0.00014387	-0.00113365	-0.0133519	0
RP5-1052I5.2	0	0	0.000338869	0	0	0	0
LINC01140	0	0	0	-0.000111157	-0.000145711	0	0.00582364
LMO4	-0.184412	-0.0871516	0.195784	0.122805	-0.15228	-0.662908	-0.0707399
RP4-544H6.2	0	-0.00320473	-0.0028486	-3.80755e-05	-0.000620293	0	0
RP5-1027O11.1	0	-0.00206652	-0.0273694	0	0	0	-0.0291378
RP11-76N22.2	0	-0.151352	-0.113112	-0.00140969	-0.00023523	-0.00360358	-0.079179
PKN2	-0.176021	-0.918811	-1.24148	-0.433892	-0.204758	-0.190403	-0.958611
GTF2B	0.0110104	-0.176774	0.0609554	-0.0523102	0.161865	-0.340785	0.0876885
CCBL2	-0.0314574	-0.122188	-0.109094	-0.0621446	-0.0642988	-0.117714	0.00815967
RBMXL1	-0.0154294	-0.0267146	0.168402	-0.0626158	-0.0319771	-0.0650097	0.190342
GBP3	-0.0270137	0.17784	0.0239662	0.0790232	-0.166464	-0.0192091	0.211825
GBP1	0.250701	0.0306475	0.075228	0.199082	0.204665	0.00805891	0.585391
GBP2	0.0667471	0.159167	-0.286395	-0.3997	-0.0298896	-0.0733069	0.725178
GBP7	0.0179415	-0.0409136	-0.533972	0.00805605	0.00175192	0.00171958	-0.00288571
GBP4	0.219631	-0.210579	0.0598292	0.182932	-0.0217437	0.011979	0.315687
GBP5	0.0014315	-0.0183005	0.0949498	-0.0426867	-0.323765	-0.0226631	0.00821862
RP4-620F22.2	0	-0.00123856	-0.00993137	0	-0.000542698	0	-0.00435015
GBP6	-0.000802027	-0.00507981	-0.000271075	-0.00109975	-0.00247429	0	0.00779526
LRRC8B	0.00595502	-0.402419	-0.0322506	-0.065282	0.00184062	-0.0370078	0.0481379
RP5-1007M22.2	-0.0394933	-0.227475	-0.000711774	-0.0159403	-0.040312	-0.0398986	0.00915426
LRRC8C	-0.015221	0.111561	0.0203838	0.0838907	-0.0510845	-0.0630147	0.14688
RP11-302M6.4	0	-0.0251054	-0.00835463	-0.000783433	8.08472e-05	0	-0.0906392
RP5-943J3.2	-0.0252167	-0.00258521	0.00562313	-0.00049313	-0.00977238	-0.0185695	0.00074789
LRRC8D	-0.0480814	-0.0161003	0.0675373	0.00216072	-0.00462173	-0.0583842	-0.00465035
RP11-302M6.5	0	-0.0039664	-0.00143599	-0.000265803	-7.85001e-05	0	0
ZNF326	-0.0912919	-0.27774	-0.661153	0.00460559	-0.101082	-0.161022	-0.0105394
RP5-827O9.1	0	0	0	0	0	0	0
BARHL2	0	0	-0.000103275	0	0	0	-0.0202591
RP4-665J23.1	0.0339798	-0.0166779	-0.111729	0.0521382	0.0426463	0.0683081	-0.119071
RP4-665J23.2	0	0	-0.00142055	0	0	0	-0.020966
RP4-665J23.4	0	-0.000922431	-0.00087557	0	-0.000170786	0	0
ZNF644	-0.153954	-0.715888	-1.44843	-0.0816552	-0.102166	-0.293311	-0.774006
HFM1	0	-1.84592	-2.55042	-0.0476791	-0.000599384	0	-2.61599
CDC7	-0.00863841	-0.00631676	0.0143099	0.00150493	-0.0064995	-0.0141376	-0.0842803
TGFBR3	0.0262542	-2.10542	-0.910311	-0.0143804	-0.11408	-0.0270948	-1.90765
BRDT	-0.00281053	-0.0226752	-0.00499413	0.0017944	-0.00963782	0.00508187	-0.0199949
EPHX4	0	0.0901531	-0.00284515	0.000417869	0.00427075	0.00153036	-0.0146844
BTBD8	-0.0228264	-0.213481	-0.206481	-0.00127802	-0.0326212	-0.0146387	-0.186634
KIAA1107	-0.00310718	-0.129208	-0.134691	-0.00170926	-0.0158931	0.00259202	-0.0391552
RP4-621B10.8	-0.00149598	-0.00076573	-0.00179499	-0.000208952	-0.00168322	0	0.000346226
C1orf146	0	-0.00139041	-0.0108119	-0.000106947	-7.22305e-05	0	-0.00435015
GLMN	-0.0182277	-0.123596	-0.091	-0.00802427	-0.0853487	-0.0435401	-0.303564
RPAP2	-0.153187	-0.46556	-0.832204	-0.0360501	-0.32578	-0.334182	-0.661383
GFI1	0.00386246	-0.0028684	0.018135	-0.00572771	-0.181353	-0.0908804	-0.00298739
EVI5	-0.0398113	-0.951808	-2.11552	-0.18311	0.00720715	-0.232197	-1.64353
RPL5	-0.205692	0.975004	2.34074	-0.350283	-0.192037	-1.33884	1.01219
FAM69A	-0.0275563	-0.0954963	-0.916267	0.00320013	-0.0435453	-0.168852	-0.36981
MTF2	-0.156577	-0.365919	-0.459095	-0.0553291	-0.150297	-0.175006	-0.337573
TMED5	-0.0505689	-0.0549869	-0.0127181	-0.0320684	-0.102955	-0.61642	0.0383635
CCDC18	-0.0826704	-0.12319	-0.790708	-0.0194843	-0.058422	-0.0372592	-0.155207
DR1	-0.137579	0.0585743	0.177005	-0.0927009	0.00347223	-0.101436	0.162393
FNBP1L	-0.000957194	-0.231039	-0.491761	0.0363034	0.0312346	0.0106841	-0.0817868
BCAR3	0.0238098	-0.149633	-0.345081	0.0271161	0.00586653	0.00376048	-1.60526
RP5-1033H22.2	0.0191129	-0.0136473	-0.0763125	0.00261458	0.00307011	0.0053125	-0.00885879
RP4-561L24.3	-0.0105547	0.013529	0.00148274	-0.00162108	0.000534795	0.000806563	0.00273989
DNTTIP2	0.0362482	-0.0368889	0.120861	-0.132133	0.0075315	-0.29073	0.185338
GCLM	-0.022286	-0.318618	0.0741957	0.0536249	-0.0736431	-0.0742971	-0.0604432
ABCA4	0	-0.130846	-0.0220104	0.0016102	0.00115404	0	-0.0323148
RP11-78O9.1	0	0	0	0	0	0	0
ARHGAP29	-0.00297	0.17609	-0.942775	-0.0720747	0.0345347	0.00176167	0.281844
RP11-148B18.1	0	0.00488852	0.000559373	0	0	0	0.0021635
RP11-148B18.4	0	0.000737173	9.41326e-05	0	0	0	0
RP11-148B18.3	0	0.00679217	-0.00293583	-8.76362e-05	0	0	0.00140386
ABCD3	-0.0116901	-0.333501	-1.21632	0.00606867	-0.00963188	-0.0940598	-0.738422
F3	0.0127927	-0.0201057	0.00403196	0.010452	-0.000259228	0.000794567	-0.703913
RP11-86H7.6	0	0	0	-0.000202232	-7.4423e-05	0	0
RP11-86H7.7	0	0	-0.00122607	0	0.000140526	0	0.00114245
LINC01057	0	-0.154884	-0.21446	-0.00175929	-0.00305818	0.00263048	-0.488394
SLC44A3	0.0159886	-0.068478	-0.0147842	0.0231104	0.029768	-0.00503593	-0.0943973
CNN3	0.220614	0.46014	0.348065	0.143361	0.119033	0.0565135	1.56561
RP4-639F20.1	0.00214594	-0.148387	-0.215479	0.00201167	0.00304411	0.00320607	-0.0247213
ALG14	0.0381737	-0.0965795	-0.828401	0.0512859	0.0310418	-0.186973	-0.117111
RP11-313A24.1	0	0	-0.000270942	0.000255607	0	0	0.000312282
TMEM56	0.0443851	0.0673717	0.757213	0.0867533	0.0798788	-0.240104	0.273772
TMEM56-RWDD3	0	-0.0243207	-0.952158	0.000891244	0.00362927	0.00274901	-1.09055
RP11-57H12.3	-0.00602104	-0.0361738	-0.339013	-0.001073	-0.000188799	-0.00624634	-0.299958
RWDD3	-0.00690269	-0.003908	0.0294379	0.0101113	-0.00339533	-0.0282553	0.0501002
RP11-57H12.5	0	-0.00132726	-0.00448603	0	0	0	0
RP4-586O15.1	0	0	0	0	0	0	0
RP11-14O19.1	0	0	0	0	0	0	0
RP11-14O19.2	0	0	-0.000487189	0	0	0	0
RP4-617C6.1	0	0	0	0	-5.66681e-05	0	0
RP11-286B14.1	0	-0.0263949	-0.0488968	-0.000160667	0	0	-0.0698212
RP11-286B14.2	0	0	9.52138e-05	0	0	0	0
RP11-147C23.1	0	0	-0.00192559	0	0	0	0
RP5-898J17.1	0	-0.0161414	-0.00605572	0	0	0	0
PTBP2	-0.0806915	-0.719387	-1.02254	-0.0511382	-0.0683399	-0.0723114	-1.07318
DPYD	-0.0676329	-1.85485	-4.00716	-0.378215	-0.0871625	-0.0568262	-2.56341
DPYD-AS1	0	-0.0287073	-0.091737	1.53443e-05	-0.000207035	0	-0.0211801
DPYD-AS2	0	0	0.000501144	0.000336428	-0.00106525	0	0
RP11-272L13.3	0	0	5.37194e-05	0	0	0	0
RP11-490G2.2	0	0	0	0	0	0	0
MIR137HG	0	0	-0.00100923	0.000435599	0	0	0
RP5-1070A16.1	0	0	-0.00463077	-4.1657e-05	0	0	0
SNX7	0.0360952	-0.00570822	-0.0663755	0.054914	0.0174944	0.0110262	0.0222872
LPPR5	0	-0.0154793	-0.00319851	-0.000508717	-5.79935e-05	0	-0.0131437
RP5-896L10.1	0	-0.00387281	-0.0226793	0	0	0	-0.00888102
LPPR4	0	-0.00139369	-0.000785631	-0.000447316	0	0	0.00719536
RP11-413P11.1	0	-0.0130408	-0.0185545	0	0	0	-0.0166827
PALMD	0.0262748	1.01506	-0.670216	0.0327012	0.0430523	0.0172535	-0.0742633
FRRS1	0.0197937	-0.154632	-1.99735	0.000445803	0.00136932	-0.00487546	-0.370209
AGL	-0.0310514	-0.285146	-1.55136	0.0298045	-0.0737423	-0.105822	-0.361172
RP5-884G6.2	0.00997458	-0.00773895	0.0134914	0.000280641	-0.00568152	-0.019203	0.00624583
SLC35A3	-0.0624294	-0.371012	-0.325818	-0.00107411	-0.0844079	-0.13103	-0.318619
HIAT1	-0.194113	-0.244063	-0.151058	-0.126784	-0.15804	-0.2901	-0.276401
RP4-714D9.2	0	-0.0265657	-0.0192968	0	-0.000122521	0	-0.0677241
SASS6	-0.0601227	-0.0192118	-0.0246956	-0.00884877	-0.0593343	-0.0966321	-0.058309
TRMT13	-0.206454	-0.271204	-0.304264	-0.0287215	-0.184099	-0.208442	-0.295346
LRRC39	-0.00562317	-0.0290008	-0.0730154	0.0371269	0.000300972	0.000685486	-0.00908612
DBT	-0.112678	-0.165321	-0.216289	-0.0108763	-0.0743651	-0.0959936	-0.0796633
RP11-305E17.6	-0.00418376	-0.0056853	-0.00605578	-0.00767902	-0.00517403	0.00545949	-0.0182611
RTCA	-0.0294236	-0.0916367	0.0414436	0.0233268	-0.019339	-0.336887	-0.064211
RP5-837M10.2	0	0	0	0	0	0	0
CDC14A	-0.0176017	-0.41533	-0.248573	-0.0176243	-0.0928315	-0.0145123	-0.597341
RP5-837M10.4	0	0	-0.00461178	-0.000168155	-0.00020058	0	0
GPR88	0.0335382	0.0246506	0.361186	0.063658	0.0296799	0.0310398	0.00396825
RP11-84O12.4	0	0	-0.00485674	-0.000346843	0.000398192	0	0
VCAM1	0.0306678	-0.0927689	0.0109527	-0.167321	0.0315565	-0.0687453	-0.0241104
EXTL2	0.00922916	0.0257599	-0.26155	0.0360471	-0.0373136	0.00644506	0.216845
RP4-549L20.3	-0.0187818	0.0775647	0.0477379	0.00957755	-0.0401373	-0.0246731	0.036637
SLC30A7	-0.0956966	-0.364458	-0.18928	0.00492138	-0.0738802	-0.297587	-0.399221
DPH5	-0.112713	0.00305016	-0.0606573	-0.011703	-0.0329855	-0.0638625	0.00677818
AC093157.1	-0.0276312	-0.00785621	-0.00403186	-0.00592126	-0.0232129	-0.0180756	0
RP11-421L21.2	2.67899e-05	-0.00518831	0.00204106	-0.00316339	0.000203921	-0.00344188	-0.00563771
RP11-421L21.3	-0.0865957	-0.181238	-0.444814	0.00232809	-0.0119289	-0.0225296	-0.0862616
RP4-575N6.4	-0.0474361	0.013832	-0.000937146	9.00761e-05	-0.0038312	-0.00378398	0
S1PR1	-0.106274	0.54272	0.00338584	0.0346716	-0.0507197	-0.0477542	0.0448993
RP11-157N3.1	0	0	-0.00181809	0	-0.000283993	0	0
RP11-411H5.1	0	0	0	0	0	0	0
OLFM3	0	-0.00192006	-0.00391254	0.000311446	0	0	0
RP11-202K23.1	0	-0.00598358	-0.0141892	-5.40684e-05	0.00031485	0	-0.0218732
RP5-936J12.1	0	0	-0.00523376	-0.000101858	0	0	0
COL11A1	0	-0.0344611	-0.0458501	-0.000145659	0.000115767	-0.00547373	-0.266342
RP11-347K2.1	0	0	0	0	0	0	0
RP11-347K2.2	0	0	0	0	0	0	0
RP11-153F1.2	0	0	0	0	0	0	0
RP11-153F1.1	0	-0.0541309	-0.115193	-0.000787262	0	0	-0.173513
RNPC3	-0.141606	-0.386329	-0.603888	-0.102668	-0.155849	-0.212701	-0.335886
AMY2B	-0.0228539	-0.0968327	-0.309248	0.00970154	-0.00149025	-0.0360074	-0.0576778
AMY2A	0	0	-0.00282855	-0.000314852	-0.000131051	-0.00242105	0
AMY1A	0	0	0	0	0	0	0
AMY1B	0	0	0	0	0	0	0
AMY1C	0	0	0	-0.000106836	0	0	0
RP11-364B6.1	0	-0.0021162	0.00698071	-0.000537566	-0.00231796	-0.00323274	-0.0013671
RP11-251P6.1	0	-0.0038773	-0.0116334	0	0	0	-0.0134263
RP11-24P14.1	0	0	-0.00562323	-6.38355e-05	0	0	0
RP5-947P14.1	0	0	0	0	0	0	0
RP11-233E12.1	0	0	-0.000528012	0	0	0	0
PRMT6	-0.0271352	0.0571328	0.0729406	0.0399974	-0.00147998	-0.0355918	0.0832259
NTNG1	-0.0388103	-0.0221037	-0.0196152	-5.20134e-05	-0.000336128	-0.0844389	-0.00398891
VAV3	-0.419657	-1.63988	-0.00146877	-0.118788	-0.464632	-0.0490226	-0.254435
VAV3-AS1	-0.133896	-0.0169519	-0.00483344	-6.47361e-05	-0.00616384	-0.00360922	-0.0215641
RP11-356N1.2	-0.00834864	0.0095736	0.000278434	0.0247964	0.000450818	0	0.000770362
SLC25A24	-0.0708646	-0.216931	0.0477415	0.067928	-0.000726848	-0.0842233	-0.187188
RP11-483I13.5	-0.0165498	0.00351503	0.00387031	0.00686866	-0.007258	-0.0222863	0.0239858
NBPF4	0	0	2.31765e-05	0	0	0	0
RP11-483I13.2	0	-0.00397745	-0.00102814	0	0	0	0
NBPF6	0	-0.00750167	-0.00685937	0	-5.22286e-05	0	-0.00686514
RP11-131J3.1	0	0	0	0	0	0	0
FAM102B	-0.00108301	-0.26091	-0.0117481	0.000124528	-0.0142171	0.00614958	-0.379048
HENMT1	0.0225792	0.0450868	0.0115747	0.00723886	-0.191237	-0.081549	0.0271859
PRPF38B	-0.14335	-0.0645645	-0.0531732	-0.0981547	-0.234202	-0.413926	-0.0518543
FNDC7	0	-0.00475597	-6.65554e-05	0.000371159	0.00212379	0.000951727	-0.0232293
RP11-293A10.3	0	0	0	0	0	0	0
STXBP3	-0.13601	-0.178574	-0.133799	-0.129903	-0.0767129	-0.17536	-0.27321
AKNAD1	0	-0.0845364	-0.245552	0.00186416	0.00196359	0.000580038	-0.195178
SPATA42	0	0.000610803	4.0943e-05	0	0	-0.00546185	0
GPSM2	-0.0143223	-0.0736872	0.0456023	-0.00480761	-0.0394286	-0.140812	0.0243016
CLCC1	0.0123053	-0.0917348	0.164329	0.0238689	-0.0420529	-0.360845	0.0859672
WDR47	0.000927806	-0.0488474	-0.0779012	0.00102934	0.0194189	-0.00523239	-0.191346
TAF13	-0.0293421	0.0439854	0.139852	-0.0714761	0.0251033	-0.0982436	0.15126
RP5-1065J22.8	-0.0229719	-0.0072227	-0.0175479	0.000389359	-0.0270125	-0.039769	0.0410209
TMEM167B	0.00565492	0.0389713	0.188419	-0.0912969	-0.0251007	-0.153143	0.158141
SCARNA2	-0.00747043	-0.0216112	-0.0848531	0.00050053	-0.0220425	-0.0163593	-0.0266488
C1orf194	0	0.000115925	0.00226281	-0.00267824	-0.000181272	0.000928286	0.000661598
KIAA1324	-0.0134382	-0.0229359	-0.00522866	-0.0531033	0.00425936	0.00324905	0.00640072
SARS	-0.0142921	0.327119	0.89395	-0.0124065	0.0511214	-0.397688	0.585122
CELSR2	-2.81459e-05	-0.000281318	0.0181855	0.0103534	-0.00103251	0.000559962	0.0827527
PSRC1	-0.00661833	-0.00272106	0.0357866	-0.00401386	0.00594258	0.00260727	0.0792253
MYBPHL	0	-0.0011021	0.00065842	-0.000331423	0	0	0.00110698
SORT1	0.0103683	0.0684774	0.106852	-0.102028	0.00938604	-0.0735433	0.211984
PSMA5	-0.037016	0.237883	0.432111	-0.109596	-0.0322527	-0.526806	0.494807
SYPL2	0	-0.00660243	-0.0993891	0.00180632	0.00324047	0.0010667	0.0104214
ATXN7L2	-0.0143161	-0.00251141	-0.0235308	0.00239429	0.00249179	-0.00442542	0.0249721
CYB561D1	-0.0468995	0.0067067	-0.0273806	-0.0249261	-0.0795634	-0.0301386	-0.0226131
AMIGO1	-0.00588638	-0.00491533	0.0153906	0.000384421	-0.0095663	0.00314331	0.00717163
GPR61	0	-0.00194398	0.0003664	-0.000235155	-0.00059255	-0.00342958	0
RP5-1160K1.8	0	-0.0021408	-0.000927865	0	-0.000119212	0	-0.014476
GNAI3	0.0719581	0.261064	0.275112	0.00196265	0.117862	-0.0990226	0.258801
RP5-1160K1.3	-0.0037785	-0.0129884	-0.0122204	-0.00607016	-0.00338954	-0.00395251	-0.0208562
GNAT2	-0.00154371	-0.00642502	-0.00240175	2.27815e-05	-2.82433e-05	0	0
AMPD2	-0.0724415	-0.0224867	-0.128645	-0.319553	0.0349593	-0.0588754	-0.0740403
RP5-1160K1.6	0	0	0	-0.000435268	-0.000239444	0	0
GSTM4	0.0280048	0.0162366	0.288615	0.107371	-0.0124083	-0.00605817	0.0915628
GSTM2	-0.0168087	-0.0804739	-0.123217	-0.000871117	-0.0822689	-0.0761906	-0.143236
GSTM1	-0.00704666	0.00949571	0.0696327	0.0117966	0.00131217	0.0075871	0.0315157
AC000032.2	-0.00118706	0	-0.0077486	-0.000568227	-0.00156963	0	0
GSTM5	0.00699201	-0.00135103	-0.00333165	-0.0444338	-0.000287367	-0.00387015	-0.0571005
RP4-735C1.4	0	0	3.30536e-05	0	0	0	0
GSTM3	0.0315646	0.12005	0.619725	0.143013	0.0499864	0.0777933	0.699019
EPS8L3	0.00224753	0.00198286	0.0609872	0.0028935	0.00121573	0	0.00133746
RP4-735C1.6	0	-0.0018717	-0.0181684	0	-0.000119162	0	-0.0218597
RP11-195M16.1	0	0	0	0	0	0	0
RP11-195M16.3	0	0.00245202	6.99222e-05	-0.00264248	-0.000257228	0	0.00120352
CSF1	0.0262968	-0.65258	0.0694991	0.0481956	0.0872331	0.00243983	-0.337864
AHCYL1	-0.160952	-0.0872831	0.11188	0.0210311	-0.087383	-0.25876	0.218429
STRIP1	-0.102896	-0.0952215	-0.053782	-0.0319945	-0.027354	-0.0865419	-0.130712
RP4-773N10.4	-0.00784182	0.00490074	0.0224187	0.00534801	-0.00501907	-0.00410675	0.00888258
ALX3	0.00332287	0.000287749	0.00556048	-6.52299e-05	-0.002573	0	0
RP4-773N10.6	0	0	-4.24118e-06	0	0	0	0
UBL4B	0	0	0	-0.00013179	0.000110367	0	0
SLC6A17	0	-0.00491842	-0.00207256	-5.77156e-05	0	0	0
RP5-1028L10.1	0	0	-0.000506503	0	0	0	0
RP5-1028L10.2	0	0	0	0	0	0	0
KCNC4-AS1	-0.00208513	-0.0187452	0.000301973	-0.000114667	-0.000324663	0	0.000947049
KCNC4	0.0051052	-0.631315	-0.0205029	0.00784366	0.0122789	0.00675012	0.00218385
RP5-1074L1.1	-0.0221377	-0.0591296	-0.055685	-0.00110777	0.00266146	-0.0102937	0.0045003
RBM15	-0.0995681	-0.11544	-0.201507	-0.00705954	-0.0293877	-0.0345338	-0.215605
SLC16A4	-0.118105	-0.0278138	-0.0977233	0.000166729	-0.059213	-0.0179034	-0.0510291
RP5-1074L1.4	-0.0469583	-0.0402925	-0.0994968	0.00142402	-0.0254148	-0.0395956	-0.165103
LAMTOR5-AS1	-0.0263467	-0.0389508	-0.169022	-0.00175851	-0.010148	-0.03482	-0.037073
LAMTOR5	0.0106546	0.913576	1.50211	-0.107903	0.181915	-0.266413	1.12661
PROK1	0	0	0.000389756	-2.88436e-05	-0.000107753	0	0
RP11-470L19.5	0	-0.00147254	0	0	0	0	0
RP11-470L19.2	0	0	0	0	0	0	0
KCNA10	0	0	0	0	0	0	0
KCNA2	0	0	-0.00158692	-0.000592901	-0.0050453	-0.0312096	0
RP11-284N8.3	-0.108201	-0.0868999	0.00774809	-0.00656445	-0.0571397	-0.219426	0.00782374
KCNA3	-0.104147	-0.0854978	0.0116122	-0.00352583	-0.220019	-0.431251	-0.0133313
CD53	-0.207418	0.0353419	0.125011	-0.193756	-0.200266	-0.777905	0.0957488
RP11-96K19.2	-0.017881	0.00330284	0.00302942	-0.00444505	-0.0116276	-0.0154881	0
LRIF1	0.116581	-0.026757	0.00486656	0.0121848	-0.0527226	-0.118708	0.0418678
RP11-96K19.5	0.00045398	0.0036224	0.0137037	0.00311256	-0.00821496	-0.00510853	0.0105606
DRAM2	0.0655082	0.0939552	0.214407	0.390755	0.0168964	-0.272748	-0.0403692
CEPT1	-0.0526591	-0.262184	-0.767576	0.104219	-0.0716557	-0.141889	-0.374326
RP5-1180E21.4	-0.00142835	0	-0.00265222	-0.00121171	-0.0151339	-0.00775362	0
RP5-1180E21.5	0.00159619	-0.00427188	0.00564937	0.00935264	-0.10217	-0.00927598	0.00423775
DENND2D	0.0156422	-0.0760756	-0.134099	0.0359271	-0.568857	-0.149154	-0.0179604
CHI3L2	0.259515	-0.0155717	-0.0281859	0.00831305	-0.148443	-0.0484584	-1.11241
CHIA	0	-0.00377537	-0.00456142	0	0	0	0
RP5-1125M8.2	0	0	0	0	0	0	0
PIFO	-0.00323826	-0.00122735	0.00807546	0.000639115	-6.13481e-05	-0.000750766	-0.00940833
OVGP1	-0.0155083	-0.0123128	-0.0212592	0.00068211	0.00353299	-0.000895725	-0.0239
WDR77	-0.0379745	0.0357418	0.142074	0.0413654	0.000630298	-0.104665	0.0695879
ATP5F1	0.0265996	0.424933	0.943179	-0.203327	0.0207042	-0.457041	0.776576
C1orf162	0.172201	0.0677292	-0.0282621	-0.535922	-0.196765	-0.0690596	0.0745999
ADORA3	0.0928338	-0.0356002	-0.0125026	0.0964782	-0.0150663	-0.0147756	0.00813925
RAP1A	0.305035	0.156822	-0.0867642	-0.200865	0.0757066	-0.288253	-0.72713
LINC01160	0	0	-0.00224659	0.000206478	-0.00048896	0	0.000924587
FAM212B	0.0406563	0.0526459	0.0699867	-0.343143	0.0104528	-0.0091988	0.127347
FAM212B-AS1	0	0.00574352	0.0568759	0.00306433	0.00276914	0.00342747	0.0226947
DDX20	-0.0709839	-0.0383001	0.00504027	-0.0327434	-0.0348895	-0.0247487	-0.050984
KCND3	-0.011329	-0.0705654	-1.49946	0.00743599	0.00324418	-0.00685862	-0.837589
KCND3-AS1	0	0	-0.000582741	0	0	0	0
RP11-88H9.2	0	-0.00434152	-0.0133136	0.000714676	0.000956626	0	-0.000423667
RP5-965F6.2	0	-0.0284769	-0.047531	-0.000988852	0	0	-1.25834
CTTNBP2NL	0.0465305	-0.611997	-0.019279	-0.019608	0.0186521	0.00350222	-0.0262538
WNT2B	0.0197449	-0.391086	-0.0458067	0.0011565	-0.00997361	-0.00528504	-0.115053
RP4-671G15.2	0	0.00195802	-0.00507153	-0.000182818	-0.0014421	0	0
ST7L	0.00283432	-0.327837	-0.559737	0.0113468	-0.05874	-0.0282673	-0.353859
CAPZA1	0.161527	-0.0417311	-0.0175934	-0.0743299	0.060017	-0.17484	0.172251
MOV10	-0.0288308	-0.215453	-0.149129	0.00528423	-0.000482418	-0.0187986	-0.130071
RP11-426L16.3	0.00171819	0.00393956	-0.0102437	0.00107038	0.00410075	0.000186976	0.00519353
RHOC	0.199521	1.11497	0.943404	-0.0615185	-0.147699	0.0911365	1.38329
RP11-426L16.10	0	0	0	0	0	0	0
PPM1J	-0.0249921	-0.00030439	0.00744344	-0.00838027	-0.000686692	0.034428	0.0149787
RP11-426L16.9	0	0.00196792	5.18938e-05	-0.000271995	0.00027048	0	0
FAM19A3	0	0	-0.00182159	-0.000150675	-4.18722e-05	0	0
RP11-426L16.8	0	-0.0124916	-0.0187327	-0.00275889	-4.56771e-05	0	-0.0277905
RP3-522D1.1	0	-0.00857477	-0.00261734	0.0548128	0.000179005	0.00407634	-0.102626
SLC16A1	-0.014481	0.158731	0.181181	0.118886	0.0636322	-0.0562766	0.000914005
SLC16A1-AS1	0.0392877	-0.195508	-0.261328	0.0378941	0.0157353	-0.0348365	-0.875608
RP11-389O22.1	0.000918702	-0.142647	-0.421925	-0.00145875	-0.00902548	-0.00326956	-0.877357
RP11-31F15.2	-0.0096314	-0.0533772	-0.177897	-0.00168029	-0.023467	-0.0266485	-0.225498
LRIG2	-0.100728	-0.357754	-0.361764	-0.0102813	-0.0993883	-0.0543298	-0.349962
MAGI3	0.00605109	-0.891031	-2.1571	-0.0061107	0.0155574	-0.0531387	-1.49615
PHTF1	0.0245285	-0.0914414	-0.175388	-0.0331854	-0.0751744	-0.0954051	-0.154948
RSBN1	-0.0714415	-0.171062	-0.0801249	-0.119862	-0.145251	-0.213336	-0.0407403
RP5-1073O3.2	-0.00334498	-0.00294464	-0.00186892	0.000784847	-0.00156588	0	0.000914818
PTPN22	0.0914394	-0.0567688	-0.0386756	-0.0294051	-0.136669	-0.196662	0.00161009
AP4B1-AS1	-0.0186207	-0.00758324	-0.00528893	-0.00337208	-0.0139137	-0.000966264	-0.00371757
BCL2L15	0.0203415	-0.00919925	-0.00651385	0.0075761	-0.00245174	-0.00334505	0.00623984
AP4B1	-0.00416856	-0.0828444	-0.00871321	-0.0220727	-0.070122	-0.0380294	-0.0343158
DCLRE1B	0.0288033	0.00260182	0.0335266	0.0351181	-0.00365271	-0.00093095	0.0853932
RP5-1073O3.7	-0.018796	-0.00661049	-0.0286493	0.0309812	-0.111789	-0.063473	-0.0178814
HIPK1	-0.129962	-0.0664723	0.139376	-0.114798	-0.200552	-0.170013	-0.0782621
OLFML3	0.0105007	0.00319474	0.415393	0.433547	0.0288491	0.102036	-0.204959
SYT6	0	-0.00295809	-0.000793532	0.0236876	1.0543e-05	0	-0.0208216
RP4-543J13.1	0	-0.000875051	-0.000568438	0	7.83193e-05	0	0
TRIM33	-0.206119	-0.53195	-0.626524	-0.142692	-0.159051	-0.220097	-0.550506
BCAS2	0.134343	0.118276	0.311165	0.0247102	0.169136	-0.305636	0.480578
DENND2C	0.00660386	-0.348097	-0.175245	0.00748847	0.0170109	-0.180214	-0.202597
AMPD1	0	-0.00443944	-0.00266087	-0.00012729	-0.000470005	-0.498009	-0.00513668
NRAS	-0.0561974	0.112788	0.364444	0.110221	0.0404756	-0.122756	0.0577127
CSDE1	-0.267226	0.236365	0.380867	-0.166126	-0.145417	-0.88854	0.375964
SIKE1	-0.0705703	0.0534485	0.197544	0.021425	-0.027872	-0.177568	0.215212
SYCP1	0	-0.0343375	-0.0439756	0	0	0	-0.0317055
TSHB	0	0	-0.000745866	0	0	0	0
TSPAN2	0.00551817	0.00144996	0.00710022	-0.181352	-0.0327012	-0.0131619	0.0387928
RP4-666F24.3	0.00800213	0	1.4435e-05	-0.0263454	-0.00365181	0	0
RP4-663N10.1	0	0	-0.00560733	0	0	0	-0.0498707
NGF	0	0.00429543	-0.0262356	0.00131634	0.000943995	0.00054022	-0.809678
VANGL1	-0.00557143	-0.130283	0.00590132	0.0170799	-0.0254504	-0.0106275	0.108069
CASQ2	0	0.011252	-0.00223009	0.00118328	0.00162856	0.00241637	0.94385
NHLH2	0	0	0.0150682	0.00472095	0.000284882	0.00254993	0
RP11-12L8.1	0	0	-0.000528012	0	-5.2527e-05	0	0
SLC22A15	-0.00814877	-0.102542	0.0251004	-0.0630577	-0.0166978	-0.0362686	-0.197865
RP11-159M11.2	0	0	0	0	-0.000164924	0	0
MAB21L3	0	0.00130352	0.00284491	-0.000301405	0.000709658	-0.00260776	0
RP5-1185H19.2	0	0	0.000568029	-0.000178653	0	0	0.00199932
ATP1A1	0.12695	0.180115	0.674965	-0.243694	0.161685	-0.237255	-0.0142633
AL136376.1	0	-0.00147834	-0.00347554	-0.000510197	-0.00198012	0	0.00065948
RP4-655J12.4	0	-0.0434503	-0.0121132	-0.00229053	-0.00110683	-0.0187008	-0.0410944
RP4-655J12.5	0	0	0	0	0	0	0
RP5-1086K13.1	0	-0.0348982	-0.0123819	-0.00397181	0.000951739	0	0.00160682
CD58	0.137303	0.000355864	0.0444524	-0.0602492	0.138965	-0.102234	0.0336865
IGSF3	0	0.0136631	0.0469428	0.00716477	0.00817361	0.000215711	-0.0130343
C1orf137	0	0	0	0	0	0	0
CD2	0.0270323	-0.0188306	0.261737	0.00717928	0.219347	-0.160783	0.0634471
RP4-753F5.1	0	0.000324413	0.000543626	7.28904e-05	-0.00113205	0	0
PTGFRN	-0.00285193	0.0689992	0.0609663	0.0453691	0.0111135	0.0139951	-0.10504
CD101	0.0188261	-0.00431527	-0.00279726	-0.0558618	-0.0365599	-0.00158433	0.00132046
RP11-27K13.3	0	-0.00755886	-0.00750486	-0.00146848	-0.00157306	-0.00533262	-0.00888102
TTF2	-0.0936676	-0.0901347	-0.0682447	0.0327585	-0.049772	-0.121792	-0.1342
TRIM45	-0.0026853	-0.0357351	0.0522678	0.00865973	0.00623107	-0.00608527	0.0115878
VTCN1	-0.00100988	-0.00560597	-0.0215039	-0.000141456	0.000120789	0	0
RP11-39H13.1	0	0	-0.00157185	0	0	0	-0.0132146
RP11-188D8.1	-0.026106	-0.0116028	-0.00771381	-0.00336657	-0.0142482	-0.0158887	-0.012333
MAN1A2	-0.152326	-0.605468	-0.959819	-0.0950258	-0.182131	-0.577951	-0.915885
AL157902.3	0	-0.00386399	0.000697198	0	-0.0013037	-0.0140689	0
FAM46C	0.118286	0.022118	0.0281933	0.0389474	0.648367	-0.943152	-0.032815
GDAP2	-0.0542491	-0.276123	-0.357197	-0.0579144	-0.0626372	-0.094132	-0.310858
WDR3	-0.0129881	-0.00308508	-0.0757894	-0.00239717	-0.0291893	-0.029055	0.0191806
SPAG17	-0.00128762	-0.00661518	-0.021602	-0.00179298	-0.000704759	0	-0.0802772
TBX15	0	-0.0128342	-0.11428	0.00128073	0.00604537	-0.00817516	0.0217313
RP4-712E4.1	0	0	0.00187129	6.9623e-05	0	0	0.00131971
RP4-712E4.2	0	0	0.000697398	0	0	0	0.000959633
WARS2	-0.0161154	-0.0689241	-0.213991	-0.00620787	-0.0101157	-0.0315072	-0.24118
WARS2-IT1	0	-0.00201113	-0.00330271	-0.000298416	-0.00118125	-0.00176922	-0.180158
RP11-418J17.1	-0.0277699	-0.619207	-1.00722	-0.00111108	-0.0258841	-0.0219123	-1.1037
RP11-418J17.3	0	-0.137803	-2.10955	-0.00231079	0.000796884	0	-0.330484
RP5-834N19.1	0	-0.0134078	-0.261888	0.00326072	0.000899569	0	-0.0418194
HAO2	-0.00297413	-0.429449	-2.04193	0.0260785	0.0175819	0.0013582	-0.918863
HSD3B2	0	-0.00284938	-0.0120302	-0.000220655	0	0	-0.0179109
HSD3B1	0	-0.00173078	-0.00222049	0.000200316	0	0	-0.00464045
ZNF697	0.026287	-0.101416	-0.0466803	-0.00584281	0.00715311	0.00211491	0.0314694
PHGDH	0.0495339	0.000357897	0.224839	0.0648268	0.0590426	-0.280563	0.177291
HMGCS2	0.249577	-0.312035	-0.596904	0.227079	0.249587	0.123793	-0.72878
REG4	0	0.00050123	-0.00206523	0	-0.00117031	0	0
ADAM30	0	0	0.000107575	-0.000497216	0	0	0
NOTCH2	-0.278308	-0.118494	-1.19858	-0.257959	-0.0206053	-0.00549317	-0.815451
RP11-114O18.1	0	0	0.000604687	-0.000858815	0.000869805	0	0
RP11-439A17.7	-0.00738485	-0.0847746	0.00855916	-0.158948	-0.0558898	-0.0211763	0.0248898
FAM72B	-0.0045725	-0.0132992	0.00383244	-0.026184	-0.00171067	0.00417075	0.00691208
RP11-439A17.4	0	-0.00591887	-0.00577422	0	0	0	-0.0142049
RP11-439A17.10	0	-0.0152502	-0.00470225	-0.000980392	0	0	-0.0360883
RP11-439A17.9	0	0.00521755	0.000353266	0.00194531	-0.000663125	0	0.00115162
FCGR1B	0.0513127	0.0050631	0.00198859	-0.100891	0.000687337	-0.00662651	0.00714859
RP11-343N15.1	0	-0.0187872	-0.0276025	0.00218271	-0.000392615	0	-0.0279192
RP11-343N15.5	-0.03	-0.198011	0.0248801	-0.203444	-0.0920701	-0.0733368	0.0743024
AL592494.5	0	-0.372923	-0.238668	-0.0267549	-0.000695432	0.00265869	-0.216333
RP11-343N15.2	0	0	0	-0.000150302	-5.89226e-05	0	0
RP11-344P13.4	0	-0.00161566	-0.171334	-0.000328658	0.00275606	0	0.0012384
RP11-344P13.6	0.0136928	0.00591412	0.0367982	0.00335181	-0.0376576	0.00564429	0
RP11-344P13.1	0	0	-0.00253064	0	0	0	0
RP11-417J8.1	0	0	-0.000368729	0	0	0	0
RP11-417J8.2	0	-0.00973726	-0.000537678	0	0	0	0
RP11-417J8.3	-0.00517239	-0.0770938	-0.221155	-0.0029798	-0.00655482	-0.0084498	-0.18015
RP11-417J8.6	-0.0143481	-0.617353	-0.0946659	-0.00241149	-0.00411145	0	-0.106172
RP11-423O2.5	-0.0235581	-0.0371022	-0.0430997	-0.0016716	-0.0158403	-0.0257072	-0.00573225
RP11-423O2.7	0	0	0.000113967	0	0	0	0
RP11-782C8.2	-0.00719558	-0.617851	-0.120279	-0.000551093	-0.00189317	0	-0.139689
RP11-782C8.1	-0.0445283	-0.324724	-0.750875	-0.00746049	-0.032796	-0.018388	-0.479615
RP11-782C8.4	0	0	0.000267286	-0.000131605	-0.000618847	0	0
RP11-782C8.3	-0.00473313	-0.00555455	0.00304946	-0.00106405	-0.00609558	-0.0189898	0
RP11-782C8.5	-0.00870993	-0.122196	0.00764153	0.00207971	-0.0084781	-0.00137728	0.0208155
RP11-435B5.3	-0.00497991	-0.118954	-0.00594993	0.00116261	-0.0020733	-0.00990274	-0.00366309
RP11-435B5.4	-0.0206864	-0.159321	-0.3073	-0.00304159	-0.0252423	-0.0159839	-0.114103
RP11-435B5.5	0	-0.176047	-0.0101724	-0.000779394	-0.0022171	0	-0.0126278
RP11-435B5.6	0	-0.0026094	0	0	0	0	0
RP11-435B5.7	0	0	-0.00073662	0	0	0	0
RP6-206I17.1	-0.0248711	-0.00307783	-0.0582033	-0.00624347	-0.0714127	-0.0125244	-0.00694507
RP6-206I17.2	-0.00534941	-0.00555993	-0.0462311	-0.00377174	-0.0103427	-0.00128762	-0.0150537
RP6-206I17.3	0	0	0.000321681	-0.000639062	-0.00774781	0	0.00117556
PPIAL4G	0.00239122	0.00121711	0.000275766	-0.000622872	0.0171452	0.00276017	0.00223194
FAM72D	0.00495139	0.0374151	0.0120112	0.0169713	0.00344393	-0.00150518	0.00865266
RP11-289H16.1	0	0	0	0	-9.8466e-05	0	0
NBPF8	-0.00187496	-0.0031952	-0.012527	-0.000573919	-0.000369837	-0.00333025	0
LINC00623	0.0208904	0.00763412	-0.0341044	0.00852917	0.0434871	-0.00141147	-0.0339368
AL592284.1	-0.559825	-0.000755559	-0.0289103	-0.0414044	-0.360485	-0.120651	-0.0430373
PPIAL4B	0	0	0	0	-3.61039e-05	0	0
RP11-640M9.1	-0.912617	-0.0806532	0.203837	-0.265941	-1.2345	-0.373315	0.0286181
NBPF9	-0.064546	0.0126036	-0.0823271	0.00450652	-0.0135228	-0.0190692	-0.0459583
RP4-791M13.3	-0.00510254	0.0010997	-0.0178237	0.000307888	0.000504013	0	-0.0298484
PDE4DIP	-0.135756	-0.209953	-1.75611	0.111962	0.0395431	-0.212365	-0.997004
RP4-791M13.4	0	0	-0.00150024	-0.000169882	-0.0012714	0	0
RP4-791M13.5	0	0	-0.00159807	0	-8.97734e-05	0	0
AL590452.1	-0.132835	-0.0178977	-0.0328343	-0.0112606	-0.123204	-0.0616262	-0.0163536
RP11-326G21.1	-0.0351634	-0.00403953	0.0101587	-0.00882294	-0.0485427	-0.0341811	-0.0164268
RP11-458D21.6	0	0	-0.000118371	-0.000184235	0.0020164	-0.00193493	0.00146631
NOTCH2NL	-0.323207	0.0916992	0.436012	0.197392	-0.0380727	0.00492257	0.407998
RP11-458D21.5	-0.00264948	0	0.00238498	-0.0020257	-0.00112673	0.0104106	0.00183809
NBPF10	-0.492453	-0.0351463	-0.249227	-0.470363	-0.104882	-0.0992932	-0.113382
RP11-458D21.1	-0.00802653	-0.0119887	-0.102884	0.000258781	0.000505277	-0.00296901	-0.0448379
HFE2	0.00442908	0.0475231	0.438348	0.079914	0.0603631	0.0342148	-0.0491342
TXNIP	-2.24369	-0.160781	0.278735	-1.75681	-2.40436	-3.10728	0.170313
POLR3GL	-0.0438371	0.343658	0.529666	0.0367414	-0.120914	-0.229828	0.366548
ANKRD34A	-0.0127894	-0.00198087	0.00400277	-0.00127129	-0.0171177	-0.00309854	0.00958317
RP11-315I20.1	-0.00856466	-0.00384705	-0.0525957	-0.00408534	-0.0255519	-0.00426382	-0.0362757
LIX1L	0.0400628	0.0761115	0.198333	0.00686196	-0.0110001	-0.0727971	0.271866
RBM8A	0.16808	0.67971	1.54762	-0.0141801	0.214515	-0.386671	0.614679
PEX11B	0.0047735	0.0157162	0.191971	0.0448215	-0.0258772	-0.0768933	0.108111
ITGA10	-0.0113625	-0.0573367	-0.0704453	-0.00419357	-0.00564798	0.0013944	-0.0123819
RP11-315I20.3	0	0	0	0	0	0	0
ANKRD35	0.00916047	0.0102427	0.151043	0.00943755	0.032923	-0.000689557	-0.0178684
PIAS3	-0.0087816	0.0513967	0.0593116	0.0206972	-0.017713	-0.041998	0.0639472
NUDT17	-0.00778361	0.00633032	0.01988	-0.00111635	-0.0208935	-0.0100832	-0.0121859
POLR3C	-0.0389099	-0.276597	0.0257573	-0.0121905	-0.0708266	-0.0759782	-0.132746
RNF115	-0.0618702	-1.63501	-0.476751	-0.0559288	-0.44757	-0.363558	-1.42024
CD160	-0.0245504	-0.034947	-0.0295019	-0.0242974	-1.51527	-0.116309	-0.00613845
PDZK1	0.145114	0.0527201	0.547601	0.086009	0.108035	0.0890732	0.0136864
GPR89A	0.0792849	-0.00332391	0.0810455	0.0279187	-0.00558595	-0.0413287	-0.0879871
WI2-925H4.1	0	0	-0.0038693	0	0	0	0
GPR89C	-0.00845756	-0.000405499	-0.00733132	0.000927108	-0.00563796	-0.00570909	0.000201076
RP11-94I2.4	0	0	0	0	0	0	0
NBPF11	0.0424565	-0.0282007	0.043821	-0.000601167	-0.00524978	-0.00949636	0.0369981
NBPF12	-0.00460555	-0.139536	-1.07723	0.0395696	0.00769474	-0.0128797	-0.354881
RP4-704D21.2	0	0	-0.0148773	0	-7.8528e-05	0	-0.0125284
PRKAB2	0.0466042	-0.188588	-0.913704	0.0464397	0.00290444	-0.00644669	-0.271214
RP11-337C18.8	-0.0510573	-0.111415	-0.267602	0.00327109	-0.0576891	-0.0223782	-0.201968
FMO5	-0.000292513	-0.331791	-1.78079	0.0960378	0.143768	0.0349178	-1.07624
RP11-337C18.9	-0.0167358	-0.00455579	0.00190387	-0.0024811	-0.0119777	0	0.00217163
CHD1L	0.0294817	-0.158929	-0.734961	0.0154226	-0.0252725	-0.00561649	-0.316793
LINC00624	0	7.93944e-05	0.00119403	8.04631e-05	0.00126424	0.00107096	0
BCL9	0.0268749	-0.146019	-0.119157	0.00787718	0.00460949	0.0104024	-0.317886
ACP6	-0.0100766	0.0152404	-0.1147	-0.010964	-0.0215301	-0.0510396	-0.0966229
RP11-533N14.3	0	0	0	0	0	0	0
GJA5	0.0137639	0.693875	0.00141249	0.00414251	0.00403939	0.00238671	0.0511475
RP11-433J22.2	0	0.000383824	3.51181e-05	0	0	0	0
RP11-433J22.3	0	0.00242581	0	0	0	0	0
GJA8	0	0	0	0	0	0	0
GPR89B	0.0438995	0.00688954	-0.00922235	0.015736	0.0671926	0.0449913	0.0150113
RP6-74O6.2	0	-0.00166431	-0.00449365	0	-0.00279094	0	0
XXyac-YX155B6.7	-0.000934577	0.000105273	-0.000786538	-0.000827256	-0.0052243	0	0
RP6-74O6.3	0	0.000213059	0.00122246	0	-0.00125451	0	0
NBPF24	-0.0120556	-0.0290776	-0.0535369	-0.000798186	-0.00622205	-0.00383411	-0.034549
BX842679.1	0	0	0.000186495	0	-3.80657e-05	0	0
XXyac-YX155B6.5	-0.00238946	-0.0114387	-0.0163718	-0.000292789	-0.000666014	0	0.000977376
XXyac-YX155B6.6	0	0	-0.00713367	-0.00010875	0	0	-0.218058
RP11-495P10.6	-0.00143156	0	-0.000495501	-0.00115177	-4.92009e-05	0	0
RP11-495P10.8	0	0	0.00462079	-0.000102493	0.000107406	0	0.00170614
RP11-495P10.5	0	0	0.000160998	0	0	0	0
RP11-495P10.7	0	0	0	0	0	0	0
RP11-495P10.3	-0.00190867	0	-0.00158876	0.000143752	-0.000389867	0	0
RP6-74O6.6	-0.00162854	0.000152667	-0.00182638	-0.000485151	-0.00076246	0	-0.0124891
LINC01138	0.0484018	-0.0037671	-0.0488911	0.0124839	0.0696171	0.00184566	-0.0177442
RP11-495P10.1	0.0318923	0.00143345	0.00737654	0.00361657	0.011321	0.00458432	0.019524
PPIAL4A	0	0	0	0	0	0	0
NBPF14	0.112722	0.00798712	-0.0400344	0.0917555	0.0366361	0.0512364	0.0159562
PPIAL4D	-0.00159425	0	0	-0.000305417	-0.000709672	0	0
RP11-89F3.2	0.00588227	-0.0012182	0.00235681	0.000517182	0.00100987	0.000277515	0
NBPF20	0.0367085	-0.00500696	-0.0403972	0.0111351	-0.000445871	-0.00481573	-0.0491627
NBPF15	-0.151593	-0.179446	-0.852439	0.151273	-0.00406991	-0.094924	-0.159606
RP11-666A1.5	-0.00646599	-0.00543396	0.00349541	0.00222647	-0.00323459	0	-0.00171891
NBPF16	-0.00638967	-0.00803814	0.0239956	-0.00153563	-0.00255101	-0.0022209	0.00877542
RP11-763B22.4	0.0148578	0.00321762	0.00230463	0.00657424	0.0723902	0.00870563	0.00309055
RP11-763B22.6	0	0	0	0	0	0	0
RP11-14N7.2	-0.000661882	0.0794904	0.0192265	0.0178952	0.0232137	-0.0321981	0.166697
RP11-403I13.5	-0.0051453	0.00248761	0.121492	0.0177085	0.0042673	0.00240056	-0.0255889
RP11-403I13.4	-0.023952	-0.00693371	-0.214718	-0.00727971	-0.0420804	-0.00567331	-0.170916
LINC00869	0.155466	0.00367602	0.110514	0.0721307	0.372793	0.0467805	0.0303506
RP11-403I13.8	-0.0237735	0.0124882	-0.00343018	-0.0408943	-0.229633	-0.0341486	-0.0383978
RP11-403I13.9	0	0	0	0.00030275	0	0	0
RP5-998N21.4	0	0.00155852	-0.000716683	0.00130172	-0.000373455	-0.00329642	0.00184132
RP5-998N21.7	0	-0.00125793	-0.0129574	0	0	0	0
HIST2H3PS2	0	-0.00093861	1.85138e-05	-0.000283598	-5.369e-05	0	0
FAM72C	0.00658689	0.00228659	0.00579954	0.00421866	0.00185822	0.0032447	0
PPIAL4C	0	0	0	0	-5.32752e-05	0	0
RP11-277L2.4	-0.119875	-0.010353	-0.00595398	-0.00489895	-0.235594	-0.0444762	0
RP11-277L2.3	-0.11773	-0.00430936	0.0308134	-0.0193368	-0.0934626	-0.0325552	0.00953901
RP11-277L2.5	-0.0163004	0.000688479	0.00719405	0.000929254	-0.0100964	0	-0.00861238
RP11-353N4.1	-0.00165965	0	0.00461149	-0.00297858	-0.0030284	0	-0.00824029
RP11-353N4.5	0	-0.0101781	-0.00971167	-1.63801e-06	-0.000570558	0	-0.0121
RP11-353N4.4	-0.00834113	0.000979017	-0.0077097	-0.00171295	-0.00723906	0.000749881	0
FAM231D	0.0184649	0.0213627	0.00266174	0.00445041	0.047062	0.00295558	0.00945285
FCGR1A	-0.0068887	0.0143793	0.00321123	-0.042443	0.00132421	-0.00724369	0.0354975
HIST2H2BF	0.0101219	0.0194871	0.027026	0.0268175	-0.000835191	0.0085025	0.0171174
RP11-196G18.21	0	0	0	0	0	0	0
RP11-196G18.3	0.0154866	0.00429649	0.00131927	0.00548678	0.000443622	0.0207471	0.00642438
HIST2H3D	-0.00611247	-0.000638179	-0.0152634	0.00230435	-0.0120411	-0.00236138	0.00512133
RP11-196G18.23	-0.0115712	0.00674966	0.00585762	0.00287089	-0.00746658	-0.00576074	0.00213879
HIST2H4A	0.0141043	0.00218927	0.00615855	0.00586758	-0.00684894	-0.00930027	-0.0108308
HIST2H3C	0	0	0	0	0	0	0
HIST2H2AA3	0.246374	0.300056	0.597557	0.173258	0.0377665	0.0636821	0.0571918
RP11-196G18.24	-0.0112853	0.0111156	0.0183468	-0.00295882	-0.0122704	-0.00977879	0.00823762
HIST2H2AA4	0	0.00474552	0.009378	0.00392302	0.00491423	0.0160218	0.00108388
HIST2H3A	0	0	0	0	0	0	0
HIST2H4B	0	0	0	0	-7.23252e-05	0	0
HIST2H2BE	0.068091	0.151265	0.231922	0.0196816	0.0139997	0.0469615	0.234819
HIST2H2AC	-0.0610423	0.0117278	0.162373	-0.0416457	-0.195835	-0.0807161	0.0511998
HIST2H2AB	-0.0129854	0.00540218	0.00922846	0.0065955	-0.00656089	0.00590759	0.000424558
BOLA1	-0.0763459	0.175046	0.423022	0.0597894	-0.0685228	-0.0729709	0.24696
SV2A	0.0061428	0.00120516	-0.00083765	0.000525647	-0.00146637	0.000189234	-0.000467844
SF3B4	0.156836	0.0860918	0.439219	-0.0453605	0.0587439	-0.14243	0.333748
MTMR11	0.0006188	-6.68793e-05	0.0611551	-0.383417	0.00130279	0.00720328	0.0911787
OTUD7B	0.00376254	-0.267201	-0.581398	0.0226178	-0.038815	-0.0243749	-0.606131
VPS45	-0.046749	-0.540296	-0.581518	0.0121176	-0.0321477	-0.067208	-0.538562
PLEKHO1	-0.29357	-0.138433	0.0693779	0.139874	0.10258	-0.229455	0.233729
ANP32E	-0.134801	0.131499	0.48633	0.0929618	-0.0200984	-0.187491	0.236681
RP4-790G17.7	0	-0.00162113	-0.0197552	7.97228e-05	-0.00090648	0	0.00240353
CA14	0	-0.00146636	0.0293948	0.00632454	0.00519044	0.0137378	0.00296341
APH1A	0.0664318	0.0992212	0.714199	0.171687	0.00988751	-0.332688	0.13463
C1orf54	0.0205748	0.623805	-0.0317313	0.584455	0.00138273	-0.0490484	0.884312
C1orf51	-0.00301576	-0.0158972	0.0658089	0.0123801	0.00904513	-0.00358782	0.0161565
MRPS21	0.144701	0.389762	1.86385	0.29147	0.18568	-0.491894	0.960218
PRPF3	-0.125354	-0.412943	-0.510441	-0.0360876	-0.124139	-0.0870724	-0.460254
RPRD2	-0.156961	-0.730193	-0.898615	0.00442436	-0.116355	-0.122307	-0.966461
TARS2	0.00128824	-0.0479724	0.0818477	0.0210733	-0.0372173	-0.0284741	-0.0908561
ECM1	0.00337652	-1.38979	-0.0638386	0.0365761	0.00171182	-0.0060557	-0.463024
LINC00568	-0.0464041	-0.0123731	0.0179192	-0.00137032	-0.0254949	0.000785052	0.00604564
RP11-54A4.2	0	-0.0787077	-0.0276988	-0.0301962	-0.000955701	-0.00133732	-0.0279299
ADAMTSL4	-0.00328963	0.00161297	-0.0208587	-0.0502462	0.0224113	0.013603	-0.0459079
AL356356.1	0	0	0	0	0	0	0
ADAMTSL4-AS1	-0.00750972	-0.00937631	0.00174025	-0.0230743	-0.0120843	-0.0105314	-0.0156452
MCL1	0.480858	0.0801884	0.835104	-1.02962	0.247714	-0.375996	0.531229
ENSA	-0.0778595	0.29694	0.413607	0.0394435	0.0328105	-0.273446	0.260106
GOLPH3L	0.0160339	-0.216181	-0.272162	0.0298936	-0.0478231	-0.189435	-0.183704
HORMAD1	-0.0115257	-0.0192096	-0.0188198	-0.0107652	-0.0013273	0	0.00265578
CTSS	-0.116454	-0.0251879	0.368016	-0.897142	-0.278601	-1.13734	0.28189
CTSK	-0.0141785	-0.0700863	-0.0891649	0.116272	0.00228362	-0.011004	-1.45066
ARNT	-0.064879	-0.475634	-0.766479	0.0173291	-0.0176851	-0.0614752	-0.750975
SETDB1	-0.110866	-0.2542	-0.302179	-0.0454901	-0.0605023	-0.0833614	-0.304104
CERS2	0.134541	0.261827	0.998069	0.0740148	0.162701	-0.154084	0.227483
RP11-316M1.12	0.0133748	-0.000974992	-0.00235293	-0.000266514	-6.29514e-05	0	0
RP11-316M1.3	-0.00169964	0.000184851	0.0157115	0.00102408	0.000680875	-0.00195296	0
ANXA9	0.0108387	0.0105317	0.2295	0.0184141	0.0153721	-0.000214179	-0.0106977
FAM63A	-0.0237326	-0.0366649	-0.0207801	-0.0629366	0.00248415	-0.053133	0.0187581
PRUNE	0.0250174	-0.0293746	-0.10632	0.0160217	-0.0176607	-0.0562072	-0.133106
BNIPL	-0.0115214	-0.00168295	-0.0601387	0.00475941	-0.00157056	-0.00685441	0.0056004
C1orf56	-0.155401	0.194945	0.320476	0.017033	-0.281819	-0.120086	0.475788
CDC42SE1	-0.373661	0.0256713	0.206055	-0.31441	-0.288971	-0.338467	0.102783
MLLT11	-0.0177215	0.0556332	0.148462	0.0780024	-0.0736487	-0.00288545	0.187645
GABPB2	-0.0429082	-0.36135	-0.458048	-0.0457892	-0.0999116	-0.0941241	-0.958701
SEMA6C	-0.00152401	-0.0734827	-0.311631	0.00168671	0.00263176	0.00280716	-0.267773
TNFAIP8L2	-0.0727821	0.0012262	0.00421221	-0.0353867	-0.103099	-0.00776747	0.0121265
SCNM1	0.00752586	0.150936	0.372981	0.00159901	-0.0097425	-0.163907	0.210391
LYSMD1	0.0092921	-0.041173	-0.0223473	0.00445279	-0.00119779	-0.0326613	0.0276988
TMOD4	0	0.000846265	0.000676435	-0.000139794	-0.000582072	0	0.00154396
VPS72	0.133142	0.153004	0.355986	0.0298072	-0.0334795	-0.0985268	0.32779
PIP5K1A	-0.0324502	-0.499952	-0.785466	-0.00589943	-0.0397567	-0.116118	-0.808258
PSMD4	0.0861452	0.614395	1.41768	0.0454411	0.052153	-0.367807	0.782544
RP11-126K1.2	-0.00746913	0.0104604	0.0737037	-0.00223672	-0.000645673	-0.00660998	-0.00314511
ZNF687	-0.059733	-0.0184171	0.0841953	-0.0188241	-0.0350036	-0.101271	0.0210498
PI4KB	0.00825594	-0.263808	-0.263479	-0.0544176	-0.0291917	-0.0697093	-0.325304
RP11-126K1.9	0	0.000501303	-0.000339513	0.000870324	-0.000816826	0	0
RFX5	-0.0525853	0.0385105	0.0946644	0.0191726	-0.0493977	-0.0584273	0.0326137
RP11-126K1.8	-0.00188513	0	-0.00114213	-0.00018929	-0.00086859	0	0
RP11-126K1.6	0.0372091	0.0353681	0.0133977	0.0429076	0.00151885	-0.0124702	0.0206715
SELENBP1	0.0700713	-0.357415	-0.432601	0.0362588	0.0815742	0.0817481	-0.361907
PSMB4	-0.216596	0.192993	1.13823	-0.087075	-0.0465359	-0.574794	0.595462
POGZ	-0.165108	-0.713364	-1.22006	-0.0695641	-0.101054	-0.222456	-1.30658
CGN	0.0290729	-0.0622303	-0.287592	0.022959	0.0325122	0.0175015	-0.196659
TUFT1	0.00777422	-0.0222413	0.00953159	0.0156862	0.0135794	-0.0111557	0.00257703
RP11-404E16.1	-0.00283832	-0.0029978	-0.000400448	-0.00171425	-0.00176829	0	0
SNX27	-0.0276354	-0.221081	0.00963356	-0.275467	-0.018561	-0.0888562	-0.327886
RP11-98D18.1	0	-0.00072699	-0.00591745	-0.000318326	0	0	0
CELF3	0	0	0	0	-4.82014e-05	0	0
RIIAD1	0	0	0.00624852	0.000289643	0.000499423	0	0.0418151
AL589765.1	0	0	0	0	0	0	0
RP11-98D18.15	0	0.000160292	-0.00146883	-0.00012182	0.000107349	0	-0.0180841
MRPL9	0.179613	0.230403	0.536769	0.0555054	-0.0147442	-0.212938	0.279544
OAZ3	-0.00171052	0.0413048	0.0814269	0.0369751	0.00575581	-0.0133988	0.0242734
RP11-98D18.3	0	-0.000923413	-0.00362464	0.000265203	-0.000246869	0	0
RP11-98D18.16	0	0	0.00121693	0.00108401	-0.000517171	0	0
TDRKH	0.00120777	0.00124193	0.0227951	0.0505948	0.000531578	-0.0305732	-0.0219399
RP11-98D18.9	-0.00825905	-0.00611324	0.0132124	0.00929115	-0.00536141	-0.00228122	0.00398087
RP11-98D18.17	0	-0.000612965	-0.000454585	-7.3014e-05	-0.00102954	0	0
LINGO4	-0.00125775	-0.00403695	-0.0582022	0.00041145	0.00450909	0.000494895	-0.0245583
RORC	0.0585267	-0.0242847	-0.461183	0.0349908	-0.00171977	0.0505925	-0.279692
C2CD4D	0	0	0.00441452	0.0016225	0.00305916	-0.0127912	0
AL450992.2	0	-0.0106276	-0.0802162	0.000307971	0.000291395	-0.00400393	-0.00326842
THEM5	0	-0.00349467	9.54121e-05	0	-0.000390157	0	0
THEM4	-0.00745363	-0.242106	0.0630962	0.0880759	0.0645046	-0.125395	-0.00117329
S100A10	0.423115	0.914521	2.30077	-0.451468	0.470658	-0.698444	-0.793375
NBPF18P	-0.000952507	-0.0252363	-0.00310268	-0.000705774	-0.00168712	-0.00186102	0
S100A11	0.605446	1.20806	1.53328	-0.193877	0.695215	-0.483146	1.05881
TCHHL1	0	0	0	0	0	0	0
TCHH	0.00933019	-0.00162036	0.00224396	0.186879	0.00369961	-0.00125351	-0.00117956
AL589986.2	0	0	0	-6.95682e-05	0	0	0
RPTN	0	0	0	-7.37656e-05	0	0	0
FLG-AS1	-0.00350244	-0.0702024	-0.45377	-0.00472546	-0.00103078	-0.00354312	-0.701302
RP11-107M16.2	0	0.000192406	0.000601399	0.00113832	-6.21067e-05	0	0
HRNR	0	0	-0.00734143	0.00166332	-0.000337503	0	-0.0314168
FLG	0	0	-0.00130984	0	-0.000101622	0	0
FLG2	-0.00173223	-0.000905832	-0.000357459	-4.41865e-05	-0.000281645	0	0
RP1-91G5.3	0	-0.000693703	-0.00819646	0	0	0	0
CRNN	0	0	0	0	0	0	0
LCE5A	0	0	0	0	-5.4851e-05	0	0
CRCT1	0	0	0	-5.14224e-05	0	0	0
LCE3E	0	0	0	0	0	0	0
LCE3D	0	0	0	0	0	0	0
LCE3C	0	0	0	0	0	0	0
LCE3B	0	0	0	0	0	0	0
LCE3A	0	0	1.89599e-05	0	0	0	0
LINC00302	0	0	0	0	0	0	0
LCE2D	0	0	0.000237686	0	0	0	0
LCE2B	0	0	0	0	0	0	0
LCE2C	0	0	0	0	0	0	0
LCE2A	0	0	0	0	0	0	0
LCE4A	0	0	0	0	0	0	0
C1orf68	0	0	0	0	0	0	0
KPRP	0	0	0	0	0	0	0
LCE1F	0	0	1.28245e-05	0	0	0	0
LCE1E	0	0	0.000624239	0	0	0	0
LCE1D	0	0	0	0	0	0	0
LCE1C	0	0	3.02548e-05	0	0	0	0
LCE1B	0	0	0	0	0	0	0
LCE1A	0	0	0	0	0	0	0
LCE6A	0	0	0	0	0	0	0
SMCP	0	0	0	0	0	0	0
IVL	0	0	0	0	-0.00218745	0	0
RP1-13P20.6	-0.00375855	0	-0.00292694	-0.000287962	-0.000729276	-0.00198396	0
SPRR4	0	0	0	0	0	0	0
SPRR1A	0	0	2.829e-05	0	0	0	0
SPRR3	0	0	0.000367115	0	0	0	0
SPRR1B	0	0.000729143	0	0.000680538	0.000428692	0	0
SPRR2D	0	0	0	0	0	0	0
SPRR2A	0	0	0	0	0	0	0
SPRR2B	0	-0.00519037	-0.00338423	0	0	0	0
SPRR2E	0	0	0	-0.000135979	0	0	0
SPRR2F	0	0	0	0	0	0	0
SPRR2G	0	0	0	0	0	0	0
RP1-140J1.1	0	0	-0.000451826	0	0	0	0
LELP1	0	0	0	0	0	0	0
PRR9	0	0	8.8993e-05	0	0.000128897	0	-0.0177304
LOR	0	-0.000101151	2.36308e-05	-0.00191749	-0.000257744	-0.00292249	0
PGLYRP3	0	0	0	0	0	0	0
PGLYRP4	0	0	-0.000188741	-3.53699e-05	0.000765252	0	-0.0194904
S100A9	-0.622864	-0.330503	0.201611	-2.95274	-0.242243	-0.502111	-0.00191908
S100A12	-0.0336313	-0.0335766	0.00163734	-2.42865	-0.0204075	-0.0658551	-0.00293002
S100A8	-0.620923	-0.337016	0.0392595	-3.5971	-0.197667	-0.574342	-0.102179
S100A7A	0	0	0	0	0	0	0
S100A7L2	0	0	0	0	0	0	0
S100A7	0	-0.000467032	0	0	-0.000174762	0	0
BX470102.3	0	0.000689706	3.06461e-05	0	-0.00071263	0	0
S100A6	0.14816	1.95576	1.48388	-1.49107	0.577004	-0.971967	0.449679
S100A5	-0.00192017	0.00146281	-0.00975737	-0.00422436	0.00362555	0.00195979	0.00148787
S100A4	0.253249	0.303593	0.745261	-1.69893	0.544342	-0.613198	1.89958
S100A3	0.00400095	0.0416479	0.00198598	-0.000867629	0.00120694	0.000437643	0.150956
S100A2	0.00252681	0.0105465	0.0155506	0.00755642	0.00792862	-0.000442072	0.000915621
S100A16	0.057874	0.510417	1.00611	0.162695	0.116844	0.0506294	-0.340839
S100A14	0.00270314	0.00514389	0.0636941	0.0105883	0.0125719	0.0025359	0.00842944
S100A13	0.06951	0.334273	0.896749	0.143893	0.143756	0.0290186	-0.127076
S100A1	0.0317128	0.0119457	0.223126	0.0203409	0.0101171	0.00270994	-0.0518085
RP1-178F15.4	0.0132605	0.00879093	0.00807179	0.00504044	-0.00490236	-0.0117347	0.0045447
CHTOP	-0.043236	0.0811798	0.173779	-0.0249826	-0.0176509	-0.0832957	0.0420001
SNAPIN	0.00151747	0.390846	0.496548	0.0576924	0.0146939	-0.0643927	0.541969
ILF2	0.0341702	0.368148	0.774738	-0.0892691	0.0401469	-0.539478	0.243633
NPR1	0.0028384	-0.457268	-0.0185727	0.00174875	0.000986502	-0.00534442	-0.0373338
INTS3	-0.073916	-0.555456	-0.381861	-0.0467006	-0.071099	-0.172957	-0.497089
RP11-216N14.8	0	-0.00402879	-0.00132719	0	0	0	0
RP11-216N14.9	0	-0.00838674	4.5374e-05	-6.01024e-05	0.000143464	0	0.000312282
SLC27A3	0.0314018	-1.07922	0.129064	-0.112517	-0.10349	-0.132459	-0.0415821
GATAD2B	-0.134252	-0.681783	-1.13781	-0.117281	-0.155969	-0.200249	-0.877107
DENND4B	-0.0611609	-0.138261	-0.079288	-0.0921523	-0.114165	-0.0392848	-0.211719
CRTC2	-0.053006	-0.0129193	-0.0286897	-0.0392052	-0.0288359	-0.0726525	-0.0379162
SLC39A1	0.0689905	0.285	0.731099	0.164645	0.0231358	-0.0594475	0.57272
RP11-422P24.10	0	-0.0011081	0.00421805	-0.000536914	-0.0017396	-0.00177187	-0.0220413
CREB3L4	-0.0481872	-0.0304672	0.0595824	0.00240765	-0.0405059	-0.0274547	-0.00668321
JTB	0.0703594	0.636306	1.58878	-0.0557212	0.0524243	-0.616195	0.618324
RP11-422P24.11	-0.0091415	0.00311212	0.011006	-0.00182883	-0.00320719	0.00240873	0.0233416
RAB13	0.208423	1.32796	1.12917	0.388008	0.136585	-0.111816	0.559823
RPS27	0.230365	1.13538	3.13616	-0.0778849	0.411233	-0.641158	0.988333
NUP210L	0	-0.0716231	-0.0892169	-0.00139648	-0.00285821	-0.00422396	-0.0549193
TPM3	0.0159617	0.859828	1.21411	-0.0779078	0.00928469	-0.200212	0.435898
C1orf189	0	0	-0.00991605	-0.000520194	-4.48327e-05	0	-0.0291378
C1orf43	0.0507753	0.465063	0.997115	0.0335159	0.0727933	-0.391763	0.732415
UBAP2L	-0.00943922	-0.270953	-0.161662	0.0340967	-0.041486	-0.104744	-0.343403
HAX1	-0.114948	0.30274	1.12636	0.023378	-0.0320961	-0.788377	0.627545
AQP10	0	-0.00048888	0.00773066	0.000245892	0.00132685	0.0105888	0
ATP8B2	-0.0205319	-0.0138063	0.021698	-0.00948016	-0.128393	-0.344597	-0.118983
[truncated: 31,857 more rows]
