# Supplementary material for: HCCDB v2.0: Decompose Expression Variations by Single-cell RNA-seq and Spatial Transcriptomics in HCC
Source: Genomics Proteomics Bioinformatics. 2024 Feb 3;22(1):qzae011. doi: 10.1093/gpbjnl/qzae011 (PMC11423853; doi:10.1093/gpbjnl/qzae011)
Supplement: qzae011_Supplementary_Data [file qzae011_supplementary_data.zip › Table S7-done.xlsx]

## Sheet: Table S7
Table S7 Scaled HRG scores
Note: HRG, highly regional gene.
Symbol	HRG score
FAM41C	-1.21242
SAMD11	0.286931
NOC2L	0.0248381
KLHL17
PLEKHN1
HES4	1.14464
ISG15	2.00154
AGRN	1.52107
C1orf159	0.316931
TNFRSF18	0.641745
TNFRSF4	1.23408
SDF4	0.990958
B3GALT6	0.200498
UBE2J2	0.312715
SCNN1D	0.240539
PUSL1	0.22579
TAS1R3	-1.15631
DVL1	-0.0386653
MXRA8	1.50319
AURKAIP1	0.823624
CCNL2	0.387587
VWA1	1.15413
ATAD3C
ATAD3B	0.39463
ATAD3A	0.395831
SSU72	0.864258
MIB2	0.0579743
MMP23B	1.29091
NADK	0.990928
GNB1	1.12808
CALML6	-0.697623
TMEM52	-0.35691
GABRD	0.0778126
PRKCZ	-0.802479
SKI	-0.624517
MORN1	-1.88893
RER1	1.08491
PEX10	-0.438091
PLCH2	0.0815059
PANK4	-1.25416
HES5
TNFRSF14	0.723272
MMEL1
PRDM16	-1.01315
ARHGEF16	-0.71904
MEGF6	1.57657
TP73	-0.512522
LRRC47	0.0682448
DFFB
C1orf174	-1.25315
NPHP4	-0.84484
KCNAB2	0.874678
RNF207	-0.0424268
ICMT	-0.693391
GPR153
ACOT7	0.987879
HES2	-1.08309
ESPN	0.939373
TNFRSF25	1.06989
PLEKHG5	0.39421
NOL9	-0.191338
ZBTB48	-0.128004
KLHL21	0.740706
PHF13	-2.34156
THAP3	-0.244829
DNAJC11	0.139252
CAMTA1	1.02183
VAMP3	-0.131
PER3
UTS2
TNFRSF9
PARK7	1.21344
ERRFI1	1.51717
SLC45A1	-1.97915
RERE	-0.899398
ENO1	1.98745
SLC2A5	1.17506
GPR157	-0.51667
H6PD	1.11836
SPSB1	0.659431
SLC25A33	1.30574
PIK3CD	0.625234
CLSTN1	0.202425
CTNNBIP1	-2.43751
LZIC	0.233349
NMNAT1	-1.66329
RBP7	-0.353633
UBE4B	-0.168672
KIF1B	0.624657
PGD	0.875258
DFFA	0.510968
PEX14	-0.377221
CASZ1	0.00312696
C1orf127	-2.5134
TARDBP	0.198807
MASP2	1.63805
SRM	0.727853
EXOSC10	-0.0396856
UBIAD1	0.212846
FBXO2	1.68735
FBXO44	0.216688
FBXO6	0.49393
MAD2L2	0.302944
AGTRAP	0.301305
MTHFR	0.200633
CLCN6
KIAA2013	0.465435
PLOD1	1.27252
MFN2	0.62904
TNFRSF8	-0.598374
TNFRSF1B	0.494061
VPS13D	-0.400427
DHRS3	1.28127
PRAMEF4	0.738695
PDPN	0.701013
PRDM2	-0.540448
TMEM51	-1.25658
FHAD1
EFHD2	0.65877
CASP9	-0.276138
DNAJC16	-0.719312
AGMAT	0.938759
DDI2	0.258174
PLEKHM2	0.780595
SLC25A34	0.104547
TMEM82	0.956038
FBLIM1	0.686227
SPEN	-0.289968
ZBTB17	-0.339271
HSPB7	0.342041
FAM131C	-2.21576
EPHA2	-0.546314
ARHGEF19	-0.0625724
FBXO42	-3.35536
SPATA21	0.406679
NECAP2	0.453665
NBPF1	-0.0440568
CROCC	0.242918
MFAP2	0.637691
ATP13A2	0.266977
SDHB	1.31476
PADI2	-0.371213
RCC2	0.170341
ARHGEF10L	0.169292
IGSF21	-1.73447
KLHDC7A
ALDH4A1	1.45954
UBR4	0.968279
MRTO4	0.264898
AKR7A3	1.40513
AKR7A2	0.892891
PQLC2	0.0720874
CAPZB	1.0116
NBL1	1.62016
TMCO4	-0.220468
OTUD3	-1.28308
PLA2G2A	2.50345
PLA2G5	-0.283022
PLA2G2D	1.27969
CAMK2N1	0.915175
FAM43B
CDA	0.490241
PINK1	0.582952
DDOST	0.801545
KIF17	-0.718275
SH2D5	0.0165716
HP1BP3	0.128489
EIF4G3	0.310941
ECE1	0.517886
NBPF3	-1.41852
ALPL	0.860493
RAP1GAP	0.594209
USP48	-0.396958
LDLRAD2	-2.43718
HSPG2	1.79503
CDC42	1.30697
WNT4	0.59998
ZBTB40	-0.551488
C1QA	1.79318
C1QC	1.2894
C1QB	1.53577
EPHB2	0.472817
LUZP1	-0.140263
HTR1D	0.336993
HNRNPR	0.643729
ZNF436	-1.07134
TCEA3	1.09721
E2F2	-0.303202
ID3	1.30597
LYPLA2	0.341467
GALE	0.350841
HMGCL	1.28231
FUCA1	0.59385
PNRC2
MYOM3
IL22RA1	-0.261287
RCAN3
SRRM1	-0.0729488
CLIC4	0.234581
RUNX3	0.633929
SYF2	-0.466785
TMEM50A	0.93521
RHCE	-0.363483
LDLRAP1	-0.114011
MAN1C1	-0.33046
PAQR7	0.148512
STMN1	0.963944
PAFAH2
EXTL1	-2.22157
SLC30A2	0.00577447
PDIK1L	-0.705549
ZNF593	0.723777
SH3BGRL3	1.72786
CD52	2.01518
ZNF683	-0.673953
DHDDS	0.286432
HMGN2	1.2738
ARID1A	-0.22517
PIGV	0.0399474
ZDHHC18	-1.32767
SFN	1.37048
GPATCH3	0.214501
NUDC	0.626787
NR0B2	2.01506
SLC9A1	-0.222112
WDTC1	-0.433025
SYTL1	1.19909
MAP3K6	0.325691
FCN3	2.07412
GPR3	-2.95798
WASF2	0.385064
AHDC1	-1.92888
FGR	0.407585
IFI6	2.17749
FAM76A	0.0387865
STX12	-0.37985
PPP1R8	-0.241945
RPA2	-0.679028
SMPDL3B	0.445546
XKR8
EYA3	-0.146716
PTAFR	-0.415201
DNAJC8	0.525879
SESN2	0.36505
MED18	-0.289977
PHACTR4	-0.467296
RCC1
TAF12	-0.601709
RAB42	-0.526126
GMEB1	-0.344797
YTHDF2	0.287606
EPB41	0.639519
MECR
PTPRU	-0.461455
LAPTM5	1.82941
SDC3	0.231457
PUM1	0.252556
ZCCHC17	0.112537
FABP3	1.03458
SERINC2	1.11406
TINAGL1	1.02169
PEF1	0.718436
COL16A1	0.780273
SPOCD1	0.114282
PTP4A2	1.05086
KHDRBS1	0.39771
TMEM39B
KPNA6	0.138347
TXLNA	0.610697
CCDC28B	0.345041
IQCC	-0.57628
EIF3I	0.960679
LCK	1.0748
HDAC1	0.338605
MARCKSL1	0.33812
TSSK3
BSDC1	0.172563
ZBTB8OS	0.477344
RBBP4	0.530786
KIAA1522	0.968472
YARS	0.83235
S100PBP	-1.49622
FNDC5	0.325009
TMEM54	1.06828
RNF19B	-1.81685
AK2	1.35053
TRIM62
PHC2	0.190769
ZSCAN20	-1.19136
CSMD2	-0.863171
GJB3	-2.41642
GJA4	0.933136
DLGAP3	-1.93121
ZMYM6	-1.04338
ZMYM1	-0.188169
SFPQ	-0.0340971
ZMYM4	-0.223471
KIAA0319L	0.572802
NCDN	-2.42392
PSMB2	1.57154
C1orf216	-0.597734
ADPRHL2	0.28064
COL8A2	-0.744719
TRAPPC3	0.991065
MAP7D1	0.687358
THRAP3	-0.0500406
STK40	0.314111
LSM10	0.336366
CSF3R	0.490629
ZC3H12A	-0.813515
SNIP1	-0.525998
DNALI1	-1.57701
GNL2	0.0485756
C1orf109	-1.24966
CDCA8	-0.613901
EPHA10	-3.71241
MANEAL	-3.01655
YRDC
C1orf122	0.748922
MTF1	-3.27627
INPP5B	-0.0480979
SF3A3	0.358677
FHL3	0.533023
RRAGC	0.736431
MYCBP	-0.62512
RHBDL2	-0.692709
NDUFS5	0.890347
MACF1	0.406114
PABPC4	0.084897
HEYL	0.547983
PPIE	-0.301666
BMP8B
OXCT2	0.358235
TRIT1
CAP1	0.925446
PPT1	0.685625
RLF
ZMPSTE24	0.96548
COL9A2	-1.59866
ZNF684	-0.117853
RIMS3	-1.05798
NFYC	-0.34567
KCNQ4
CITED4	0.92037
SLFNL1	-2.67599
SCMH1	-0.713471
HIVEP3	-0.548476
GUCA2B	0.771874
FOXJ3	-1.10084
ZMYND12
PPCS	0.466855
PPIH
YBX1	1.72606
C1orf50	-0.721049
ERMAP	-0.033259
ZNF691	-1.67566
SLC2A1
EBNA1BP2	0.495852
C1orf210
TIE1	-0.672475
CDC20	0.624465
ELOVL1	0.931041
MED8	0.287455
HYI	0.712359
PTPRF	1.3664
ST3GAL3	-0.522352
ARTN
IPO13	-0.0937147
DPH2	0.0295744
ATP6V0B	1.2113
B4GALT2	0.267746
CCDC24	-0.670166
SLC6A9	-1.66755
DMAP1	0.212921
TMEM53	0.276878
KIF2C	-0.102313
BEST4	-0.502487
PLK3	0.650903
PTCH2
EIF2B3	-0.0285163
HECTD3	-0.269272
UROD	0.902178
ZSWIM5	-0.719575
MUTYH	-1.24242
TOE1	-0.346085
TESK2
MMACHC	0.501001
PRDX1	2.08891
AKR1A1	1.77379
NASP	0.33141
CCDC17
GPBP1L1	-1.23838
TMEM69	0.205129
IPP	-0.790769
MAST2	0.617522
PIK3R3
TSPAN1
POMGNT1	0.283137
RAD54L	-1.47017
LRRC41	-0.413536
UQCRH	1.37995
NSUN4	0.0282405
FAAH	0.206174
MKNK1	-0.253469
ATPAF1	0.559318
CYP4A11	1.68402
CYP4X1
CYP4Z1	-2.59175
CYP4A22	1.06336
PDZK1IP1	2.18621
TAL1	-0.591834
STIL	-0.66944
FOXD2
SLC5A9	0.222904
SPATA6	-2.25391
ELAVL4	-2.18776
FAF1	0.46696
CDKN2C	0.318122
RNF11	0.549068
EPS15	-0.499441
OSBPL9	0.449525
RAB3B	-0.102335
TXNDC12	0.44079
KTI12	-2.12776
BTF3L4	0.0177236
ZFYVE9	0.0892197
CC2D1B	-0.909781
PRPF38A
GPX7	0.83993
ZYG11B	0.0432213
ZYG11A	-0.542769
ECHDC2	1.20128
SCP2	1.48845
PODN	1.18849
SLC1A7	-0.829055
CPT2	0.639777
C1orf123	0.064465
MAGOH	0.213735
LRP8
YIPF1
DIO1	2.07547
LRRC42	0.54978
LDLRAD1
TMEM59	1.3986
SSBP3	0.112067
ACOT11	-2.43327
TTC4
PARS2
TTC22	-0.165627
DHCR24	1.80535
BSND
PCSK9	0.780177
USP24	-0.756773
PRKAA2	0.188531
C8A	1.86366
C8B	1.88357
DAB1	0.4955
OMA1	-0.410928
TACSTD2	-0.301057
MYSM1	-1.18402
JUN	0.979555
HOOK1	0.336061
CYP2J2	0.804638
NFIA	-0.106841
TM2D1	-0.20176
USP1	0.189849
DOCK7	-0.107485
ANGPTL3	1.81269
ATG4C	-0.720635
ALG6	-0.160913
ITGB3BP	-0.892989
PGM1	1.14358
ROR1	-1.16606
CACHD1	-0.090169
RAVER2	-0.651927
JAK1	0.738997
DNAJC6	0.179266
LEPROT	0.888137
LEPR	1.67033
PDE4B	0.10155
SGIP1
TCTEX1D1	-1.39247
WDR78
MIER1	-0.459096
SLC35D1	0.513309
SERBP1	0.742649
GADD45A	0.631223
GNG12	0.632541
DIRAS3	-0.3301
DEPDC1	-0.51188
LRRC40	-0.675337
ANKRD13C	-0.189511
HHLA3	-0.829565
CTH	0.396071
PTGER3
ZRANB2	-1.06685
FPGT	0.0654373
CRYZ	1.1193
TYW3	-0.120451
ACADM	0.584384
RABGGTB	0.237987
ST6GALNAC3
PIGK	-0.559343
USP33	0.242346
NEXN	0.151685
FUBP1	-0.719288
DNAJB4	0.350047
GIPC2	0.104518
PTGFR	-0.570706
IFI44L	0.856575
IFI44	0.834841
TTLL7	-0.526094
PRKACB
SAMD13	-2.87077
GNG5	1.08408
SPATA1
CTBS	-0.559073
SSX2IP	0.651522
MCOLN2	-0.365022
MCOLN3	-0.0962886
SYDE2
C1orf52	-1.41143
BCL10	-0.0908872
DDAH1	1.17258
CYR61	1.09488
ODF2L	-0.460255
SH3GLB1	0.435651
HS2ST1	-0.0251674
LMO4	-0.122066
PKN2	0.364348
GTF2B	-0.546141
RBMXL1	-0.985765
GBP3	0.122888
GBP1	0.775262
GBP2	0.881514
GBP7	0.534645
GBP4	0.421138
GBP5	0.203943
LRRC8B	-0.349357
LRRC8C	-1.11186
LRRC8D	0.384162
ZNF326
ZNF644	-0.975754
CDC7	-1.29689
TGFBR3	0.0212345
BTBD8	-1.10112
GLMN
RPAP2	-1.02333
GFI1	-0.4951
EVI5	-1.61523
FAM69A	0.24497
MTF2	-0.519057
TMED5	1.24857
CCDC18	-0.708476
DR1	-0.203258
FNBP1L	0.137781
BCAR3	0.197241
DNTTIP2	0.597817
GCLM	1.22614
ABCA4	-0.023636
ARHGAP29	-1.11994
ABCD3	0.568268
F3	-0.363719
SLC44A3	0.109988
CNN3	0.975794
ALG14	0.419472
TMEM56	1.2464
PTBP2	-0.0957008
DPYD	-0.127464
SNX7	-0.639614
PALMD	0.256622
FRRS1
AGL	0.345252
SLC35A3	0.0509305
SASS6	-0.421235
LRRC39
DBT	-0.219938
CDC14A
GPR88	-0.973847
VCAM1	0.750191
EXTL2
SLC30A7	-0.684409
DPH5	0.205624
COL11A1	-0.134112
RNPC3	-1.61284
AMY2B	0.0418904
PRMT6
VAV3	-1.06136
SLC25A24	-0.222057
FAM102B	-0.0099653
PRPF38B	-0.446776
STXBP3	0.265695
GPSM2	-0.548472
CLCC1	-0.577172
WDR47	-2.17105
TAF13	0.754409
KIAA1324	-1.24206
SARS	1.22281
CELSR2
PSRC1	-1.12776
SORT1	0.535065
PSMA5	1.51143
SYPL2	-0.746773
ATXN7L2
CYB561D1
AMIGO1	-0.226951
GNAI3	0.0981897
AMPD2	0.405786
GSTM4	-0.902712
GSTM3	0.211403
EPS8L3
CSF1	0.285576
AHCYL1	0.474813
KCNC4	0.204457
RBM15
SLC16A4	-1.04828
CD53	1.24632
CEPT1	-0.345547
DENND2D	0.371129
CHI3L2	-0.469768
OVGP1	-0.945977
WDR77	0.164417
C1orf162	0.471959
ADORA3	-0.509963
RAP1A	0.617934
DDX20	-0.888637
KCND3	-0.366769
CTTNBP2NL	-1.20276
WNT2B	-1.04235
ST7L
CAPZA1	0.722599
MOV10	0.119227
RHOC	1.56419
PPM1J	-1.98446
SLC16A1	0.211465
LRIG2	-0.581494
MAGI3	-0.576312
PHTF1	-0.643891
RSBN1
PTPN22	-2.07271
BCL2L15	-0.203772
AP4B1	-0.138332
DCLRE1B	-0.931453
HIPK1	-0.0788319
OLFML3	0.78995
TRIM33	0.491295
BCAS2	0.563924
DENND2C	-0.110958
NRAS	0.305562
CSDE1	0.511856
TSPAN2	-0.183504
VANGL1	-2.06787
CASQ2	-0.879113
SLC22A15	-0.665751
ATP1A1	1.16296
CD58	-0.831337
IGSF3	0.559187
CD2	1.21363
PTGFRN	0.276507
TTF2
TRIM45
VTCN1	-0.751268
MAN1A2	1.17142
GDAP2
WDR3	-0.668179
TBX15	-0.365816
WARS2	-1.37999
HAO2	1.13773
ZNF697	0.273597
PHGDH	1.23555
HMGCS2	1.93789
NOTCH2	-0.100257
SEC22B	1.10034
FCGR1B
NBPF15
GPR89A
PDZK1	0.832867
POLR3C	-0.262567
NUDT17	-1.09424
PIAS3	0.191435
ANKRD35	-0.686699
ITGA10
PEX11B	-1.64211
RBM8A	0.743478
LIX1L	-0.819528
POLR3GL	0.203877
TXNIP	1.97283
NOTCH2NL	-1.04443
PRKAB2	0.617654
FMO5	1.54876
CHD1L	0.552306
BCL9
ACP6
GJA5	0.971298
GPR89B
NBPF14	0.30138
PDE4DIP	0.276922
NBPF9	-0.908775
FCGR1A	0.437785
HIST2H2BF	0.226225
HIST2H2BE	0.42147
HIST2H2AC	-0.310333
BOLA1	-0.44042
SV2A
SF3B4	0.7161
MTMR11
OTUD7B	0.20231
VPS45	0.410256
PLEKHO1	1.43969
ANP32E	0.165781
CA14	-0.525837
APH1A	0.45988
C1orf54	-0.147806
PRPF3
TARS2	0.156632
ECM1	1.17563
ADAMTSL4	-1.00811
MCL1	0.901738
ENSA	0.966293
GOLPH3L	-0.845029
CTSS	1.15606
CTSK	0.658559
ARNT	-0.239296
SETDB1	0.20349
ANXA9	0.424433
BNIPL	-0.592497
C1orf56	0.296728
CDC42SE1	0.570734
MLLT11	-0.373103
GABPB2
SEMA6C	-0.0530177
TNFAIP8L2	-0.131774
SCNM1	0.229191
LYSMD1	-0.322294
VPS72	-0.21362
PIP5K1A	-0.765161
PSMD4	1.49876
ZNF687	-0.885176
PI4KB	0.533416
RFX5	-0.366772
SELENBP1	1.12066
PSMB4	1.65125
POGZ	-0.259614
CGN	0.342092
TUFT1	-0.667184
SNX27	0.344036
OAZ3	-0.581458
TDRKH
LINGO4	-1.57171
RORC	0.583006
C2CD4D	-3.07528
THEM4	0.139353
S100A10	1.99644
S100A11	1.93287
LOR	-2.11768
S100A9	0.89204
S100A8	0.254605
S100A6	2.23409
S100A4	1.65951
S100A3	-0.72936
S100A2	-1.01707
S100A16	1.48548
S100A14	0.275706
S100A13	1.29594
S100A1	0.378464
ILF2	0.915204
NPR1	-0.665352
INTS3	-0.109004
SLC27A3	0.579067
GATAD2B	-0.087177
DENND4B	0.183684
CRTC2	-0.419398
SLC39A1	0.746561
CREB3L4
JTB	1.04044
RAB13	0.344712
TPM3	1.21717
C1orf43	1.01955
UBAP2L	0.120987
HAX1	0.883719
ATP8B2	0.276892
IL6R	0.643678
SHE	-0.270597
TDRD10	-1.46098
UBE2Q1	0.438982
ADAR	1.06674
KCNN3	-0.139639
PMVK	0.88781
PBXIP1	0.790717
PYGO2	-0.258722
SHC1	0.945212
CKS1B	0.597549
FLAD1	0.279156
ZBTB7B	0.480433
DCST2	-0.669275
ADAM15	0.962298
EFNA4	-1.68369
EFNA3	-2.11846
EFNA1	1.29185
DPM3	0.593524
KRTCAP2	0.959077
TRIM46	-2.65301
MUC1	0.192479
THBS3	-0.878037
MTX1	0.541958
GBA	1.17897
SCAMP3	0.867694
CLK2	-0.538539
HCN3	-2.25128
PKLR	1.1722
FDPS	1.54341
RUSC1	0.201189
ASH1L	-0.53936
MSTO1	0.61106
YY1AP1	0.381497
DAP3	1.1627
GON4L	-0.863872
SYT11	-1.24745
RIT1	0.357486
ARHGEF2	0.382037
SSR2	1.26685
UBQLN4	0.254504
RAB25	-1.45517
MEX3A	-0.47592
LMNA	1.83213
SEMA4A
SLC25A44	0.279633
PMF1	0.325584
BGLAP	-0.225341
PAQR6
SMG5	0.906118
TMEM79
CCT3	1.2994
RHBG	0.824097
C1orf61	-0.0562506
MEF2D	-0.771214
IQGAP3	0.0596575
GPATCH4	0.484171
HAPLN2	-0.475207
BCAN	0.191737
NES	1.26044
CRABP2
ISG20L2	0.0700391
HDGF	0.780472
PRCC	0.348604
SH2D2A	-0.623786
ARHGEF11	0.368638
ETV3	0.466424
FCRL5	0.707451
FCRL3	1.3101
FCRL2	0.749383
CD5L	1.73689
CD1D	-0.0195336
CD1C	-1.10102
CD1E	0.181022
MNDA	-0.064193
PYHIN1
IFI16	0.806623
AIM2	-0.891186
CADM3	0.0561863
FCER1A	-0.352499
APCS	1.89648
CRP	2.51523
DUSP23	0.748943
FCRL6	-1.13452
SLAMF8	0.5476
TAGLN2	1.82126
IGSF9	0.0638289
SLAMF9
KCNJ10	-0.753321
PIGM	-0.681706
IGSF8	0.257725
ATP1A2
CASQ1	-0.945672
PEA15	0.606743
PEX19	0.666212
COPA	1.05069
NCSTN	0.0817693
SLAMF6	0.699208
CD84	0.0208518
SLAMF1	-0.215278
CD48	0.711343
SLAMF7	0.0503232
LY9	0.119711
CD244	-0.619663
F11R	1.05316
TSTD1	0.665982
USF1	-0.342785
ARHGAP30	0.708932
KLHDC9
PFDN2	0.833741
NIT1	0.40163
DEDD	0.329063
UFC1	0.659489
USP21	0.218885
PPOX	-0.452505
B4GALT3	-0.909463
ADAMTS4	-0.0666203
NDUFS2	1.53908
FCER1G	1.0743
APOA2	2.79182
TOMM40L	0.639891
NR1I3	1.36361
PCP4L1
MPZ	0.641283
SDHC	1.41684
FCGR2A	0.499165
HSPA6	-0.91244
FCGR3A	0.782069
FCGR2B	0.809063
FCRLA	0.826712
FCRLB	-2.76827
DUSP12	0.0913217
ATF6	0.510777
OLFML2B	0.601934
NOS1AP	-2.31806
UHMK1	0.509838
UAP1	0.39264
DDR2	0.277282
HSD17B7	-0.0495567
RGS4	-0.745981
RGS5	0.67755
NUF2	-0.61177
PBX1	-0.292254
RXRG	-3.51652
MGST3	1.00053
ALDH9A1	0.833494
TMCO1	1.18825
UCK2	0.608127
FAM78B
POGK	-1.35053
MAEL	-1.20484
POU2F1
CD247	0.86876
CREG1	1.40816
RCSD1	0.0423149
MPZL1	0.487711
GPR161
TIPRL	0.467948
SFT2D2	0.533546
TBX19	-0.477646
XCL2	-0.192143
XCL1
DPT	0.700597
ATP1B1	1.27855
NME7	-0.933951
BLZF1	-0.705844
SLC19A2	-0.0027915
F5	1.20896
SELP	0.882136
C1orf112	-0.299732
SELL	0.453603
SELE	-0.279025
SCYL3	-1.94897
KIFAP3	0.492449
PRRX1	-0.0606253
FMO3	1.61738
FMO2	-1.05406
FMO1	1.16467
FMO4	-0.186729
VAMP4	-0.0510899
DNM3
PIGC	0.409311
C1orf105	-0.459907
FASLG	-0.888242
TNFSF4	-0.743086
PRDX6	1.64545
KLHL20	-0.644191
CENPL	-1.58066
DARS2	-0.0252244
ZBTB37	-0.653769
SERPINC1	2.29146
RC3H1	0.116033
RABGAP1L	-0.321841
CACYBP	0.743729
TNN	0.017006
KIAA0040	-0.713095
PAPPA2	-1.68745
SEC16B	0.569896
RASAL2	-1.78484
RALGPS2	-0.0534775
ANGPTL1	-0.91159
FAM20B	-0.0396695
TOR3A	0.156808
ABL2	-0.750681
SOAT1	-2.67935
TOR1AIP2	0.986205
TOR1AIP1	0.21413
CEP350
QSOX1	1.45658
ACBD6	-1.86034
XPR1	0.407325
KIAA1614	-1.11414
STX6	-0.84037
MR1	-0.317891
IER5	0.318413
GLUL	1.97866
RNASEL	-0.384978
RGS16	0.146302
NPL	1.5698
DHX9	0.492622
LAMC1	1.18306
LAMC2	0.938267
NMNAT2	-2.19984
SMG7	-0.0927264
NCF2	0.958098
ARPC5	1.42862
RGL1	-0.416561
C1orf21	0.159886
EDEM3	0.193733
FAM129A	-0.250389
RNF2	-1.11956
IVNS1ABP	-0.453983
HMCN1
PRG4	1.49479
TPR	0.292515
PTGS2	-0.96804
PLA2G4A	-0.955853
RGS18	-0.975485
RGS1	0.72333
RGS2	0.873806
UCHL5	-0.194413
TROVE2	-0.596779
GLRX2	0.867554
CDC73	0.444425
B3GALT2	-3.05219
KCNT2
CFH	1.65496
CFHR3	1.9146
CFHR1	2.03596
CFHR4	-0.13564
CFHR2	0.894755
CFHR5	0.936018
F13B	1.01177
ASPM	0.273339
ZBTB41	0.32344
DENND1B	-0.159226
C1orf53	0.0446528
LHX9
NEK7	0.160664
PTPRC	1.00829
NR5A2	0.156441
ZNF281	0.215563
KIF14	-0.592567
DDX59	0.383015
KIF21B	0.491211
TMEM9	0.495831
TNNT2	-0.593162
LAD1	0.66195
PHLDA3	1.12976
CSRP1	0.979294
NAV1	-0.450085
IPO9	0.444015
LMOD1	0.790746
TIMM17A	0.941588
RNPEP	0.576592
ELF3	1.04698
GPR37L1	-2.49679
ARL8A	0.343728
PTPN7	0.631699
LGR6	0.198873
UBE2T	0.00423261
PPP1R12B	-1.2875
RABIF	0.637792
KLHL12	0.477385
ADIPOR1	0.959588
CYB5R1	0.87232
TMEM183A	0.59977
ADORA1	-0.0937505
CHI3L1	2.0388
BTG2	0.531595
FMOD	0.714269
PRELP	1.67596
ATP2B4	-0.248066
SNRPE	1.44677
SOX13	-0.3122
ETNK2	1.31288
REN	-0.322718
KISS1	-1.32113
GOLT1A	1.07067
PLEKHA6	-0.56359
PPP1R15B	0.406641
PIK3C2B	-1.50736
MDM4	0.227578
LRRN2	-0.254334
NFASC	-0.376072
TMEM81	-0.893525
RBBP5	-0.321255
TMCC2	-0.988408
NUAK2	0.0165085
ELK4	0.313619
SLC45A3	-0.409679
NUCKS1	0.874866
SLC41A1	-0.527054
FAM72A	-0.892779
SRGAP2	0.404329
IKBKE	-0.0013506
RASSF5	-0.667254
DYRK3
MAPKAPK2	0.929
IL10	-3.20765
PIGR	1.35774
FCAMR	0.475068
C1orf116	-1.54205
PFKFB2	-0.857121
YOD1	-0.533963
C4BPB	1.29508
C4BPA	1.9504
CD55	-0.558081
CR2	1.45109
CR1	0.0977984
CD46	0.690142
CD34	0.512882
PLXNA2	-0.259203
LAMB3	0.487826
G0S2	0.355212
HSD11B1	1.97381
TRAF3IP3	1.10591
C1orf74
IRF6	0.89858
SERTAD4	-2.27877
HHAT
RCOR3	-0.102441
TRAF5	0.52312
SLC30A1	0.180671
NEK2	-0.481394
LPGAT1	1.39635
INTS7	0.0238501
DTL	-0.0687587
PPP2R5A	0.76121
NENF	1.17469
ATF3	0.136834
NSL1	-0.0875729
TATDN3	0.263195
FLVCR1	-0.580038
VASH2	-0.647378
ANGEL2	-1.22292
PROX1	0.201154
SMYD2	0.710451
PTPN14	-0.671078
CENPF	0.419909
KCTD3	0.5942
USH2A	0.484694
ESRRG
GPATCH2	-0.45353
RRP15	-0.922233
TGFB2	0.382108
LYPLAL1	0.846796
SLC30A10	-0.337605
EPRS	0.605146
BPNT1	-0.661502
IARS2	0.705579
RAB3GAP2	-0.769933
MARK1	-0.971517
C1orf115	0.44573
HLX	-0.554094
DUSP10	-0.0826035
TAF1A	-1.42601
MIA3	0.0657093
DISP1
TLR5	-0.260377
SUSD4	1.0137
CAPN8	-1.32084
CAPN2	1.06967
TP53BP2	0.909211
FBXO28	-0.625546
DEGS1	0.599487
NVL
CNIH4	0.928973
WDR26	0.647232
CNIH3	-0.38085
DNAH14	-0.956218
LBR	0.571072
ENAH	1.04495
SRP9	1.45888
EPHX1	2.08083
TMEM63A	0.0114006
LEFTY1	0.661563
PYCR2	0.605332
H3F3A	1.42123
ACBD3	0.420786
LIN9	-0.855834
PARP1	1.04778
ITPKB	0.312763
PSEN2	-0.628382
CDC42BPA
ZNF678	-0.376604
JMJD4	0.16938
ARF1	1.23701
C1orf35	0.309967
GUK1	1.34579
OBSCN	1.65004
TRIM11	-0.506731
HIST3H2A	-1.10249
RNF187	1.5566
RHOU	0.512868
RAB4A	0.815236
ACTA1	-2.5626
NUP133	-0.514238
ABCB10	0.276574
TAF5L	0.107003
GALNT2	0.800017
PGBD5	0.184292
COG2	-0.36798
AGT	2.15567
C1orf198	0.87575
TTC13	-1.13521
ARV1	-0.0374019
FAM89A
C1orf131	-0.74047
GNPAT	0.573696
EXOC8	-0.0688663
EGLN1	0.702065
TSNAX	0.337007
DISC1
SIPA1L2	0.454412
KCNK1	-0.0134903
SLC35F3	-0.624867
TARBP1	0.201042
IRF2BP2	0.983827
TOMM20	0.74565
RBM34
ARID4B	0.067933
GGPS1	-2.21312
B3GALNT2	-0.298042
GNG4	-1.07345
LYST	0.248743
NID1	0.60827
GPR137B	0.0877938
EDARADD	-0.593617
LGALS8	0.621887
HEATR1	-0.0362537
ACTN2	-0.467555
MTR
RYR2
CHRM3	-2.90854
FH	1.21041
KMO	0.185858
OPN3	0.399395
CHML	-0.869049
EXO1	-0.360396
CEP170	-0.989873
SDCCAG8	-0.165036
AKT3	-0.662662
ADSS	-0.275881
HNRNPU	0.925324
EFCAB2
KIF26B	-1.02949
SMYD3	-0.407709
TFB2M	0.443594
SCCPDH	1.59995
AHCTF1	-0.148824
ZNF670	-0.837459
ZNF669	-0.647997
ZNF124
ZNF496	-0.452715
NLRP3	-0.41486
SH3BP5L	0.409082
ZNF672	0.28824
ZNF692	0.0545081
PGBD2	-2.59237
FAM110C	-0.63047
SH3YL1	-2.25868
ACP1	1.04917
TMEM18	-1.15143
PXDN	0.190821
ADI1	1.78341
RNASEH1	-0.0617418
COLEC11	1.35376
RSAD2	0.835299
RNF144A	-0.162164
ID2	0.98928
MBOAT2	-0.151944
ITGB1BP1	0.0534354
CPSF3	0.0662709
IAH1	0.45972
ADAM17	-0.258025
YWHAQ	0.820319
TAF1B
GRHL1	-0.435437
KLF11	0.440734
CYS1	0.422477
RRM2	0.89515
HPCAL1	0.326858
ODC1	0.536171
NOL10	-0.0463265
ATP6V1C2	-0.58364
PDIA6	1.66271
KCNF1	-0.186866
PQLC3	-1.03398
ROCK2	0.0134775
E2F6	0.181726
LPIN1	0.651189
TRIB2	-0.946307
FAM84A	-0.491678
DDX1	0.468314
FAM49A	-0.845808
VSNL1	0.0151325
SMC6	-0.335662
KCNS3	-0.0109815
RDH14	0.162853
OSR1	-1.79199
TTC32	0.0164096
WDR35	-1.28751
MATN3	-2.28651
LAPTM4A	0.971942
SDC1	1.79376
PUM2	-1.0598
RHOB	1.42131
HS1BP3	0.181586
GDF7	-0.180916
APOB	2.39364
KLHL29	-0.191037
ATAD2B	-0.355203
FKBP1B	0.352288
TP53I3	0.840567
ITSN2	0.353379
NCOA1	-0.671886
CENPO	-1.07054
ADCY3	0.461771
POMC	-1.63721
DNMT3A	-0.614272
DTNB	-0.450805
ASXL2	-0.97829
KIF3C
RAB10	1.02727
HADHA	1.24038
HADHB	1.21567
KCNK3
CENPA	-0.247919
MAPRE3	-0.323595
AGBL5
EMILIN1	1.99145
KHK	1.67418
CGREF1	0.631498
ABHD1	-1.6076
PREB	0.519235
TCF23	-2.33221
SLC5A6	0.555951
CAD	-0.538317
TRIM54	-1.04821
UCN
MPV17	0.174503
GTF3C2	-0.217875
EIF2B4	-0.206538
SNX17	0.703001
ZNF513
PPM1G	0.381097
NRBP1	0.626778
KRTCAP3	0.0341395
IFT172	-0.0990621
FNDC4	0.809327
GCKR	0.672222
ZNF512
CCDC121
SUPT7L	-1.31227
SLC4A1AP	-0.937479
RBKS	0.799592
FOSL2	-0.487991
PLB1	-1.44115
PPP1CB	0.7328
SPDYA	-2.34308
WDR43	-0.110791
CLIP4	0.227741
YPEL5	0.411894
LBH	1.01699
GALNT14	-4.39048
EHD3	0.0148537
XDH	0.863134
SRD5A2	1.0862
MEMO1	-0.883808
DPY30	0.304453
SPAST
SLC30A6	-0.98452
NLRC4
YIPF4	0.38404
BIRC6	-0.382309
TTC27	-0.835796
LTBP1	0.521809
RASGRP3	0.136308
FAM98A	0.426542
CRIM1	0.548271
FEZ2	-0.816697
STRN	-2.49745
HEATR5B	-0.615266
EIF2AK2	-0.429568
CEBPZ	-0.462405
PRKD3	-0.610766
QPCT	-0.107506
CDC42EP3	0.139983
CYP1B1	0.865689
GALM	0.505139
GEMIN6	-0.0402301
DHX57	-0.81608
MORN2	0.209628
SOS1
MAP4K3	-0.0567916
THUMPD2	-1.63038
SLC8A1	-0.158209
EML4	0.477428
COX7A2L	0.968063
MTA3	-1.60483
OXER1	0.0984229
HAAO	1.19323
ZFP36L2	1.39569
THADA
PLEKHH2	-0.523625
DYNC2LI1	-0.553174
ABCG5	-0.0085386
ABCG8	0.749724
LRPPRC	0.228493
PPM1B	-0.361177
SLC3A1	1.75138
PREPL
SRBD1	-0.302448
PRKCE	0.112163
EPAS1	0.698945
ATP6V1E2	-2.36465
RHOQ	0.781807
PIGF	0.186487
CRIPT	0.321751
SOCS5
MCFD2	0.972611
TTC7A	0.33146
CALM2	1.35123
EPCAM	0.42839
MSH2	0.214687
KCNK12	-1.02729
MSH6	0.087074
FBXO11	-0.110164
FOXN2	0.0811752
STON1	-0.405739
CHAC2	-0.180923
PSME4	0.525658
ACYP2	-0.171597
SPTBN1	0.713225
RTN4	1.48042
MTIF2	0.364926
CCDC88A	-0.802205
PNPT1	-1.40822
EFEMP1	1.62162
CCDC85A	-2.40883
VRK2	-1.49553
FANCL
BCL11A	-0.216248
PAPOLG	-0.714897
REL	-0.284749
PEX13	0.257392
KIAA1841	-0.259238
USP34	-0.552844
XPO1	0.566247
CCT4	0.825318
COMMD1	0.0135477
B3GNT2	-0.171033
TMEM17	-0.126967
EHBP1	-0.937703
MDH1	1.52913
UGP2	1.39837
VPS54	0.458778
PELI1	-0.313029
AFTPH	-0.0180819
SERTAD2	-0.290481
SLC1A4	-0.0672607
CEP68	-0.0125306
RAB1A	1.62071
ACTR2	0.864124
SPRED2	0.044157
MEIS1
ETAA1	-0.371174
WDR92	-0.184943
PNO1	0.388734
PPP3R1	-0.740126
PLEK	0.618198
ARHGAP25	0.757853
ANTXR1	0.601152
GFPT1	0.83038
NFU1	-0.0877643
AAK1	-0.215692
ANXA4	1.38689
GMCL1	-0.232475
MXD1	-0.173485
PCBP1	1.32879
C2orf42
TIA1	-0.232899
PCYOX1	0.648254
SNRPG	1.09565
FAM136A	-0.403602
TGFA	-1.14902
ADD2
CLEC4F	-0.824515
CD207
ANKRD53
TEX261	-0.516754
NAGK	1.03435
MCEE
MPHOSPH10	-1.0593
PAIP2B
ZNF638	-0.146852
DYSF	-0.0157162
EXOC6B	-0.219017
SPR	0.492182
SFXN5	0.356311
RAB11FIP5
SMYD5	-0.038046
CCT7	0.972713
FBXO41	-2.38364
ALMS1
NAT8	0.796615
TPRKB	0.230307
DUSP11	-0.529986
STAMBP	-1.43189
ACTG2	0.468724
DGUOK	0.37264
BOLA3	1.1818
MTHFD2	0.646013
SLC4A5
DCTN1	0.647817
WDR54	-0.668884
RTKN	0.779883
WBP1	-2.05493
CCDC142
TTC31	0.0644247
LBX2	-0.635049
PCGF1	0.145559
AUP1	0.487846
HTRA2	-0.558187
LOXL3
DOK1	0.228011
SEMA4F
HK2	-0.135117
POLE4	0.375105
SUCLG1	1.52183
DNAH6	-0.105365
TMSB10	2.18484
KCMF1	0.220893
TCF7L1
TGOLN2	1.05273
RETSAT	0.667268
CAPG	1.67505
SH2D6	-2.21807
MAT2A	0.658442
GGCX	1.1138
VAMP8	1.01183
VAMP5	0.673857
RNF181	1.10607
USP39
GNLY	-0.286799
ATOH8	0.855668
ST3GAL5	-0.189497
POLR1A	0.219667
PTCD3	-0.173014
IMMT	0.880792
REEP1	-0.417961
RNF103	-0.0268663
RMND5A	0.342378
CD8A	0.268748
CD8B	-0.100722
PLGLB2	0.443706
KRCC1
FABP1	2.36565
THNSL2	0.0765432
EIF2AK3	-0.914895
RPIA	-1.12376
TEKT4
MAL	-0.415793
ZNF514	-0.635148
ZNF2
KCNIP3	-0.28539
FAHD2A	0.825451
GPAT2	-0.129298
ADRA2B	-1.0907
DUSP2	1.42637
STARD7	0.754428
TMEM127	0.364774
CIAO1	0.591798
NCAPH
ARID5A	1.00139
LMAN2L	-2.01196
CNNM4	-1.00821
CNNM3	-0.265467
ANKRD23	-0.583031
ANKRD39	-0.0111687
SEMA4C	0.128115
FAHD2B	-0.750885
ANKRD36	-0.709081
COX5B	1.12262
ACTR1B	-0.182971
ZAP70	1.69614
TMEM131	0.0853351
INPP4A	-0.544513
UNC50	-1.08369
MGAT4A	0.38199
TSGA10	0.0108749
LIPT1	-0.307398
MITD1	-0.668506
LYG1
TXNDC9	0.483602
EIF5B	0.814309
REV1	-0.776198
AFF3	-0.421732
LONRF2	-0.770719
CHST10	-1.33439
PDCL3	0.337676
NPAS2	0.237825
TBC1D8
RNF149	0.398282
RFX8	-0.943862
MAP4K4	0.513953
IL1R2
IL1R1	-0.002478
IL1RL2
IL1RL1	-1.21483
IL18R1	-0.458397
IL18RAP	-0.569285
MFSD9
TMEM182
TGFBRAP1
C2orf49
FHL2	0.316004
NCK2	0.579679
C2orf40	-1.02759
UXS1	0.562589
ST6GAL2	-0.626199
SULT1C2	0.824531
GCC2	0.321376
LIMS1	0.0445739
RANBP2	-0.291787
CCDC138	-0.66618
2023-09-10	0.238298
MALL	-0.360895
NPHP1
BUB1	0.12984
BCL2L11	0.0344792
ANAPC1	-0.330994
MERTK	-1.23721
TMEM87B	-0.439154
ZC3H8	-0.742392
ZC3H6	-0.042881
RGPD8
TTL	-0.705245
POLR1B	0.0122097
CHCHD5	0.549346
SLC20A1	0.291168
CKAP2L	0.163368
IL1B	-1.39498
IL1RN	0.754777
PSD4	0.13145
PAX8	0.0626279
CBWD2
RABL2A	-0.519389
SLC35F5	-0.291904
ACTR3	0.795012
DDX18	0.562297
CCDC93	-0.0507285
INSIG2	0.339196
MARCO	1.92881
STEAP3	1.00008
DBI	1.63113
TMEM37	1.08568
SCTR	0.710573
TMEM177	-1.14145
PTPN4
EPB41L5	-0.163573
TMEM185B	0.129945
RALB	-1.14373
INHBB	-0.307945
GLI2	-0.709227
TFCP2L1	-0.764643
CLASP1	-0.714718
TSN	0.434983
GYPC	1.13012
BIN1	0.296164
ERCC3	-0.220465
MAP3K2	0.548642
PROC	1.57337
IWS1	0.0499224
MYO7B	-0.319397
LIMS2	0.178519
WDR33	-3.63e-05
POLR2D	-0.234044
AMMECR1L
SAP130	-0.381155
HS6ST1	-0.254006
SMPD4	0.22693
CCDC115	-0.442879
IMP4	0.637851
PTPN18	0.45746
PLEKHB2	0.787416
CCDC74A
GPR39	-1.77402
LYPD1	0.356607
MGAT5	0.346634
ACMSD	0.84224
CCNT2	-0.520833
RAB3GAP1	-1.08707
ZRANB3	-0.302177
R3HDM1	-0.644907
MCM6	0.048892
DARS	0.0989771
CXCR4	1.66211
THSD7B	-1.48448
HNMT	0.776042
KYNU	0.772584
ARHGAP15	-0.657307
GTDC1	-0.55613
ZEB2	0.496535
ACVR2A
MBD5	-0.750603
EPC2	-0.599692
KIF5C	-1.55729
RND3	-0.614089
RBM43	-0.48754
NMI	0.420228
TNFAIP6
RIF1	-0.458809
NEB	0.425666
ARL5A	0.0538522
CACNB4	-0.967171
STAM2	-0.623219
FMNL2	-0.344759
PRPF40A	0.474517
ARL6IP6	-0.201772
KCNJ3	-0.989902
NR4A2	-1.18892
GPD2
ACVR1C	-1.06083
ACVR1	-0.358188
UPP2	1.49498
PKP4	-0.0345902
DAPL1	0.183703
TANC1
WDSUB1	0.0793149
BAZ2B	-0.612551
2023-03-07	-0.436444
CD302	0.958701
LY75	-0.448135
PLA2R1
ITGB6	-1.56241
RBMS1	-0.374648
TANK	-0.512895
PSMD14	1.24164
SLC4A10	-0.937451
DPP4	1.47628
FAP	0.335415
IFIH1	0.331061
GCA	-0.644921
FIGN	-0.104247
GRB14	0.501482
COBLL1	0.694386
GALNT3	-0.996414
TTC21B	-0.282723
SCN9A	0.0686994
SCN7A	-0.543793
STK39	-0.240389
NOSTRIN	-0.627068
SPC25	-0.327884
ABCB11
DHRS9	-0.473247
BBS5	-1.43628
FASTKD1	-0.200427
PPIG	0.323011
PHOSPHO2	-1.63
KLHL23	-1.16485
SSB	0.358617
METTL5	0.460735
SP5	-0.18716
GAD1	-0.639334
GORASP2	0.606112
TLK1
METTL8	-0.341471
CYBRD1	0.931751
DYNC1I2	0.310605
SLC25A12	-0.418314
HAT1	-0.0293686
ITGA6	0.562758
PDK1	0.597336
RAPGEF4	-0.663023
CDCA7	-0.971751
SP3	-0.243148
OLA1	0.779364
SCRN3	0.105035
GPR155	0.159671
WIPF1	1.0922
CHN1
ATF2	-0.403308
MTX2
NFE2L2	0.259951
AGPS	-1.71942
TTC30B	-0.640588
TTC30A
PDE11A	-2.50027
RBM45	-2.54622
OSBPL6	-0.549882
PRKRA	-0.182782
FKBP7	-1.12927
PLEKHA3	-0.0321047
SESTD1	0.0731013
UBE2E3	-0.187566
ITGA4	-1.35366
SSFA2	0.0487192
PPP1R1C
PDE1A	0.183992
DNAJC10	0.00539314
FRZB	0.248686
NCKAP1	0.936013
DUSP19
NUP35	-0.550126
ZC3H15	0.569893
ITGAV	1.23685
CALCRL	0.0438112
TFPI	1.18194
GULP1
COL3A1	1.6034
COL5A2	0.925897
WDR75	0.217316
SLC40A1	0.961452
ASNSD1	-0.21369
ANKAR
OSGEPL1	-0.317826
ORMDL1	0.42357
PMS1	0.136347
HIBCH	0.195345
INPP1	0.0492145
NAB1	0.355304
GLS	0.801385
STAT1	1.47802
STAT4	-0.0666025
MYO1B	1.1791
SLC39A10	-0.517621
STK17B	0.707737
HECW2	-0.486789
GTF3C3	-0.130928
ANKRD44	0.490367
SF3B1	0.508154
COQ10B	0.113223
HSPD1	1.52214
HSPE1	1.63958
RFTN2	-1.28903
MARS2	-0.280247
PLCL1	-2.63541
SATB2	-2.76918
KCTD18	-0.749001
AOX1	1.66044
BZW1	1.29266
CLK1	0.369826
PPIL3	-0.978829
NIF3L1	-0.543983
FAM126B	-0.884261
NDUFB3	1.37837
CFLAR	0.231045
CASP10	-1.45202
CASP8	-0.137156
TRAK2	-0.157639
ALS2	-0.99284
FZD7	-0.759817
SUMO1	0.91896
BMPR2	-0.0020121
ICA1L
WDR12	-0.789315
NBEAL1	-0.0701822
CYP20A1
ABI2	-3.74507
RAPH1	0.326781
CD28
CTLA4	0.30548
ICOS	-0.855129
PARD3B	-0.482336
NRP2	-0.123844
NDUFS1	0.350189
EEF1B2	1.22474
ZDBF2	-1.08864
ADAM23	-0.721859
FASTKD2	-0.674462
KLF7	0.0885938
CREB1	-0.0324857
CCNYL1	0.352202
FZD5	0.140154
IDH1	1.36332
MAP2	0.427772
RPE	-0.123189
ACADL	0.145252
LANCL1	0.233599
CPS1	2.11985
IKZF2	0.0482442
SPAG16	-0.129089
BARD1	-0.25741
ATIC	0.674268
FN1	2.02427
MREG	-2.28525
PECR	1.1358
TMEM169	-1.17798
XRCC5	0.844003
SMARCAL1
IGFBP2	2.1486
IGFBP5	0.985445
TNS1	0.412177
ARPC2	0.828691
GPBAR1	0.256015
AAMP	0.39559
PNKD	0.929856
TMBIM1	0.944599
SLC11A1	0.354435
CTDSP1	0.450475
VIL1	0.891199
USP37	-0.92191
PLCD4	-0.711045
ZNF142	-0.397791
BCS1L	0.0668158
RNF25	-0.258344
STK36	-0.395838
TTLL4	-0.371104
CYP27A1	1.76205
WNT6	-3.06908
WNT10A	-0.384078
IHH	-0.577444
NHEJ1	-0.861954
SLC23A3	-0.0841907
ZFAND2B	-0.256279
ABCB6
ANKZF1	0.234774
GLB1L	0.299189
STK16	-0.117647
TUBA4A	0.72845
DNAJB2	0.444358
DNPEP	-0.283436
DES	-0.195763
SPEG	0.019071
GMPPA	0.439435
OBSL1	0.478044
INHA	-2.24728
STK11IP	-0.72175
SLC4A3	-0.746684
EPHA4
FARSB	0.490403
ACSL3	0.274001
KCNE4	-0.115348
SCG2
WDFY1	-0.833528
SERPINE2	0.85181
FAM124B	-0.485953
CUL3	-0.0063359
DOCK10	0.287222
IRS1	0.216343
RHBDD1	0.163319
COL4A4	-0.706458
COL4A3	-0.339148
SLC19A3	1.07295
CCL20	0.993672
PID1	0.482368
TRIP12	0.440583
FBXO36
SLC16A14	-0.42541
SP110	0.361589
SP140	0.470968
SP100	0.730827
CAB39	-0.0609677
ITM2C	0.196762
PSMD1	1.04046
HTR2B	-0.25428
ARMC9	-0.758606
B3GNT7
NCL	1.01358
PTMA	1.67275
PDE6D	-0.807929
COPS7B	-0.399502
NPPC	-2.40584
DIS3L2	-0.267625
ECEL1	1.77441
TIGD1	-0.43522
EIF4E2	0.395968
EFHD1	-0.100953
NGEF	-0.483994
INPP5D	1.32884
ATG16L1	-0.0477541
DGKD	0.119002
USP40
UGT1A7	-3.67477
UGT1A6	-1.08502
UGT1A1	-2.69019
TRPM8	0.726068
SPP2	1.88935
ARL4C	0.684889
SH3BP4	-0.579482
COPS8	0.415162
COL6A3	0.979661
MLPH	0.630474
RAB17	0.921681
LRRFIP1	-0.54856
RBM44	-0.880502
RAMP1	1.68035
UBE2F	0.483429
SCLY	-1.15045
ESPNL	-0.720689
KLHL30	-3.07855
ILKAP	-1.30448
HES6	-0.0375163
PER2	0.0545974
[truncated: 9,619 more rows]
