# Supplementary material for: HCCDB v2.0: Decompose Expression Variations by Single-cell RNA-seq and Spatial Transcriptomics in HCC
Source: Genomics Proteomics Bioinformatics. 2024 Feb 3;22(1):qzae011. doi: 10.1093/gpbjnl/qzae011 (PMC11423853; doi:10.1093/gpbjnl/qzae011)
Supplement: qzae011_Supplementary_Data [file qzae011_supplementary_data.zip › Table S9-done.xlsx]

## Sheet: Table S9
Table S9 Summary of tumor microenvironment information
Sample ID	Dataset ID	Immune score	Stroma score	BCLC Stage	OS	OS status	Adipocytes	B cells	CD4+ memory T cells	CD4 naïve T cells	CD4+ T cells	CD4+ central memory T cells	CD4+ effector memory T cells	CD8+ naïve T cells	CD8+ T cells	CD8+ central memory T cells	CD8+ effector memory T cells	Xonventional dendritic cells	Class switched memory B cells	Common lymphoid progenitors	Common myeloid progenitors	Dendritic cells	Endothelial cells	Eosinophils	Fibroblasts	Granulocyte-macrophage progenitors	Hepatocytes	Macrophages	Macrophages M1	Macrophages M2	Mast cells	Memory B cells	Monocytes	Naïve B cells	Neutrophils	NK cells	Natural killer T cells	Plasmacytoid dendritic cells	Pericytes	Plasma cells	Gamma delta T cells	Type 1 T helper cells	Type 2 T helper cells	Regulatory T cells
HCCDB-8.S1	HCCDB-8	1.14179	0.195844	A			0.12895	0.322745	0.616902	0.0530186	0.374557	0.11213	0.250383	2.6215e-20	0.318799	0.422299	0.358211	0.0551594	0.295379	0.155854	0	0.129763	0.102416	0.000562873	0.160323	0.0467434	0.434003	0.153165	0.0968635	0.0988854	0.00994588	0.117388	0.181079	0.159581	0.0659079	0.156154	0.0308259	0.184836	0.0378852	0.129873	0.164521	0.116145	0.196041	0.180664
HCCDB-8.S10	HCCDB-8	0.937962	0.313437	B			0.128493	0.199373	0.351237	0.215547	0.238408	0.0625868	0.0956373	1.07552e-18	0.269128	0.23219	0.332574	0.0780867	0.174629	0.116514	0	0.147116	0.173727	0.148052	0.324654	0.0146075	0.341287	0.154799	0.0979773	0.0741391	0.0190334	0.117612	0.126499	0.106802	0	0.104535	0.114254	0.0842466	0.0125787	7.22793e-20	0.138746	0.180976	0.150681	0.0178323
HCCDB-8.S11	HCCDB-8	0.319794	0.284081	A			0.148078	0.013783	0.14786	0.0300018	0.0796077	4.33681e-19	0.0789734	0.0502838	0.0578284	0.0396023	0.0652241	1.38689e-20	0.0744814	0.106673	0.0365845	0.0501367	0.146946	0.103653	0.273139	0.0374191	0.438359	0.111658	0.0422451	0.114787	0.0119914	0.0247407	0.051032	0.000657522	8.75927e-19	2.96776e-19	0.177335	0.033382	0.038344	0.0580843	5.23e-19	0.178413	0.057703	0.0434015
HCCDB-8.S12	HCCDB-8	0.284029	0.273076	A			0.199798	0.0316158	0.216349	0.0556171	0.169487	0.0290933	0.0104109	0.0524807	0.121567	0.148394	0.161613	0.0197247	0.0620636	0.0660007	0.0458275	0.0275166	0.148492	0.0713409	0.197863	0.078118	0.43661	0.0045155	0	0.0472656	0	0.0220456	0	0	0	0	0.1782	0.0370131	0.115662	0.0533082	0.0589404	0.211877	0.118474	0.0846749
HCCDB-8.S14	HCCDB-8	0.331115	0.286118	C			0.151966	0.0310644	0.150519	0.0685966	0.117665	1.63788e-19	0	0.00756916	0.0478037	0.0254351	0.0857003	0.0256731	0	0.113934	0	0.0377037	0.162428	0.00805453	0.25784	0.0500266	0.342176	0.103071	0.070316	0.0364788	0.0212574	0.0175024	0.122976	0.0426311	0.00707676	2.35026e-18	0.0596669	1.84241e-19	0.0505571	0	0.0851976	0.225099	0.112555	0.0553462
HCCDB-8.S15	HCCDB-8	0.0981877	0.247304	A			0.18169	0.00924958	0.017797	0	3.42518e-18	0	2.21085e-18	0.0292716	0	2.93019e-18	6.01326e-18	0.00732353	1.50863e-19	0.129063	0	3.04227e-18	0.0268173	1.02978e-17	0.286101	1.49294e-17	0.357018	0.0884437	0.0330123	0.0373603	0.000796469	0	0.0389486	0.00249066	0.0098432	0	0.210269	2.6711e-19	0.035681	0.0604028	0.0739993	0.237978	0.140108	0.00166718
HCCDB-8.S16	HCCDB-8	0.756419	0.28866	A			0.196441	0.0516919	0.371018	0.0585901	0.255485	0.0906202	0.148852	0	0.220637	0.245087	0.343018	0.0611125	0.0761186	0.0457043	0.0115955	0.0719499	0.170789	0.0496678	0.210089	0.186361	0.4215	0.125528	0.075318	0.0908366	0.0090857	0.0482949	0.167641	0.0560322	0.0454088	0.137533	0.097584	0.154863	0.126295	1.26334e-22	0.10187	0.155657	0.0902138	0.0534431
HCCDB-8.S17	HCCDB-8	0.511441	0.314718	A			0.183521	0.133379	0.139515	0.00221048	0.0533503	0	0.0538396	1.73472e-18	0.0841674	0.0708835	0.183408	0.0474634	0.107909	0.051151	0.128345	0.102245	0.198721	0.156057	0.247193	0.18647	0.444285	0.0946648	0.0261854	0.145026	0.00410467	0.0900452	0.0626435	0.0495216	0.0166932	0.0598572	0.240149	0.0463875	0.092807	0.0319042	0.020164	0.13753	0.0283707	0.00678297
HCCDB-8.S18	HCCDB-8	0.67205	0.324909	A			0.172258	0.0600806	0.229808	0.0943856	0.144052	0.0366015	0.127827	0	0.167652	0.137345	0.176074	0.0270591	0.0436557	0.0740039	0.031481	0.0590312	0.145289	0.130274	0.332271	0.282126	0.453204	0.0951859	0.0561128	0.0566958	0.00819711	0.0531869	0.191775	0.0313339	0.0946175	0.0572098	0.0344358	0.0327178	0.0849149	0	0.0128552	0.122016	0.0331603	0
HCCDB-8.S19	HCCDB-8	0.202091	0.285949	A			0.175988	0	0.118663	5.93686e-19	0.0238059	1.10731e-18	9.16845e-20	0.118865	0.0499678	0.00679139	0.025785	1.09538e-17	0.00379407	0.112594	0.0368383	0.0250985	0.161312	0.145526	0.234598	0.0231214	0.369755	0.0295082	0.0113035	0.0263556	0.0114878	0.0199681	0	2.2662e-19	0.0177434	0	0.223006	0.0514908	0.064297	0.0820216	0.0647913	0.184627	0.12509	0.0390247
HCCDB-8.S2	HCCDB-8	0.467584	0.136497	0			0.172038	0.0673695	0.139846	0.0670729	0.170617	0.0919809	0.0828748	0.089803	0.164029	0.128457	0.253696	0	0.0932676	0.0416018	0.101896	0.052356	0.0532505	0.222166	0.0477051	0.0444895	0.40854	2.15345e-18	0	0.0737736	0.00818328	0.074148	1.26607e-18	7.68064e-19	0.0166554	0	0.478341	0.0422337	0.0665387	0.115837	0.124329	0.355217	1.2581e-18	0.0790738
HCCDB-8.S20	HCCDB-8	0.173424	0.268025	A			0.135886	0.00898905	0.0266093	1.66083e-18	0	5.20051e-18	0	0.132028	0.0355655	6.696e-19	0.0566973	0	0.0461206	0.0947994	0.0818462	0.0428044	0.150177	0.109512	0.249988	0.021405	0.401983	0.0256119	0	0.0905709	0.00357003	0.0122235	0	0	0.0340833	1.6415e-19	0.325031	0.0599078	0.0899432	0.0803063	0.0701665	0.24869	0.095923	0.0136392
HCCDB-8.S21	HCCDB-8	0.126344	0.255205	A			0.183117	3.01123e-19	1.28581e-19	0.0217174	0.0296956	0	0	0.0280729	0.0118605	0	0.0140718	0.0195964	0.0746571	0.0977587	0.040917	0.0076644	0.138821	0.115151	0.188472	0	0.394757	2.93741e-18	0.01133	0.00444762	0.00194933	4.35657e-18	0.0231951	2.73214e-18	0	0	0.280331	0.0265164	0.061311	0.0490661	0.00841771	0.213172	0.0717476	0.0252491
HCCDB-8.S22	HCCDB-8	0.510204	0.37988	A			0.198017	0.0458577	0.182379	0.079439	0.123373	0.0478129	0.0998082	0	0.132093	0.0952765	0.188727	0.0527199	0.068288	0.0395376	0.0567796	0.0937731	0.23289	0.128792	0.328854	0.303229	0.442488	0.0820692	0.0392965	0.0994681	0.0033174	0.0723839	0.115526	0.00973321	0.0405047	8.7693e-19	0.202712	0.0539295	0.113296	0.0035155	0	0.125032	0.110009	0
HCCDB-8.S23	HCCDB-8	0.211152	0.369125	A			0.179459	0	0.0064708	2.06863e-19	0	0	0.00130926	0.060849	0	0	0	0	0.0777502	0.0221736	0.102247	5.95813e-18	0.21005	0.302887	0.348741	0.0906756	0.353673	2.72802e-19	3.18588e-18	3.99829e-18	0.0138418	0	5.85729e-18	0	0	2.91903e-17	0.349235	0.000177031	0.0789099	0.0522253	0	0.214514	0.0351956	0.0439213
HCCDB-8.S24	HCCDB-8	0.542782	0.280939	A			0.115713	0.0336943	0.0768042	7.03743e-18	1.37447e-18	0	0.132956	0.100724	0.00896413	0.0191065	0.119398	0.0608657	0.0600667	0.012905	0.17015	0.106222	0.191552	0.312284	0.254614	0.2192	0.4178	0.115985	0.0538125	0.165484	0.00893237	0.0639865	0.0843629	0.00452755	0.143729	0	0.455084	0.0715256	0.103647	0.0911068	0	0.198504	0.0232524	0.0407097
HCCDB-8.S25	HCCDB-8	0.296899	0.37093	A			0.178476	7.78086e-20	0.144021	0.158911	0.12459	0.0751854	0.065161	0.0223071	0.0907986	5.74287e-19	0.117833	0.0212708	0.0248521	0.145187	0	0.018462	0.238801	0.122782	0.324582	0.012688	0.380264	0	0.00529774	2.72103e-18	0.0154301	1.57397e-18	0.070871	9.95307e-18	0.00241599	0	0.190391	5.8556e-18	0.0978016	0.0723158	0	0.119405	0.0387283	4.10853e-18
HCCDB-8.S26	HCCDB-8	0.501796	0.372761	0			0.171625	0.0284824	0.260797	0.0665326	0.161012	0.0297827	0.0760094	0	0.204847	0.14882	0.247981	0.0590687	0.0493089	0.0721638	0.00519364	0.0727478	0.205523	0.0306397	0.368373	0.221952	0.447859	0.0799609	0.0512311	0.0641081	0.0192154	0.0514405	0.107861	0	0.0335708	0.0143568	0.0382073	0.0383273	0.114095	0.0200677	0.0647328	0.13718	0.110241	0.0051753
HCCDB-8.S27	HCCDB-8	0.230964	0.146246	A			0.110004	0.0256815	0.0665753	9.02002e-21	0.0384158	5.43781e-20	0	0.0387174	0.101344	0	0.0634782	0	0.0707848	0.185922	0.0541179	0.027624	0.0602504	0.0544387	0.122236	0.160938	0.267063	0	0.0191773	0.00114796	0.0276079	0.0262692	5.24135e-19	0	0.0431401	0.0281948	0.28708	0.0088623	0.0533726	0.0916794	0.119411	0.341143	0.158498	0.0117881
HCCDB-8.S28	HCCDB-8	0.251884	0.310649	A			0.181622	3.15902e-19	0.111559	0.0195502	0.0313933	0.0144451	0.0242299	0.0496893	0.0812177	0	0.147556	0.0111817	0.0507655	0.0760893	0.0402771	0.054251	0.228587	0.0791554	0.21109	0.177427	0.442993	0.0613115	0.0245503	0.0768701	0.00935454	2.14655e-19	0.0228199	1.01688e-18	0	0.0383225	0.211535	0.0524151	0.073786	0.0911133	0.0124662	0.122009	0.109676	2.77272e-19
HCCDB-8.S29	HCCDB-8	0.373321	0.327375	A			0.172074	0.00591729	0.173056	0	0.0557221	4.41683e-18	0.0374541	0.0789937	0.0969107	0.0297035	0.0971922	0.0434791	0.0373573	0.0705634	0.0301896	0.0637349	0.179677	0.0733108	0.303	0.126359	0.440258	0.118912	0.0468621	0.155266	0.00672207	0.0193835	0.113474	0	0.0252766	0	0.169414	0.0414421	0.0773932	0.0624065	0.0233297	0.183553	0.0658853	1.37759e-19
HCCDB-8.S3	HCCDB-8	0.111445	0.23803	B			0.195094	0.0179376	0.0179952	0	1.95271e-18	0	0	0.0706055	4.00923e-18	0	0.0422483	0	0.0050363	0.129753	0.104375	0	0.185089	0.0927229	0.095877	0.171124	0.422194	1.81859e-18	0	0.0120095	0.00635628	0.0620466	0	0.0219656	0.0501506	0	0.247422	0.0689809	0.0785005	0.0793327	0.0626972	0.239721	0.104955	0.0167442
HCCDB-8.S30	HCCDB-8	0.646617	0.0675538	A			0.135108	0.030544	0.197498	0.1516	0.190652	0.0656296	0.102825	0.101941	0.212662	0.16049	0.3039	0	0.0842512	0.0588426	0.0974146	0.0720406	7.23157e-20	0.294647	0	0.044901	0.258011	0.0456428	0.0167441	0.110648	0.0437749	0.0425757	0.0102629	0.0347425	0.0188804	0.0508189	0.51159	0	0.0595871	0.0354532	0.101955	0.294966	0.0361888	0.10409
HCCDB-8.S31	HCCDB-8	0.613401	0.362909	0			0.185275	0.0538084	0.260057	0.134044	0.142365	3.11345e-21	0.0887931	0.0574503	0.178922	0.153064	0.179828	0.0501494	0.0380087	0.0814978	0.0347637	0.101365	0.252246	0.136879	0.288298	0.262326	0.444808	0.113019	0.0543992	0.119034	0.0161283	0.0460219	0.0979734	0.0334434	0.0171201	0.0625225	0.111731	0.0481189	0.0880671	0	0.0182447	0.0188486	0.0855359	0.0291368
HCCDB-8.S32	HCCDB-8	0.360229	0.254108	A			0.152247	0.0128968	0.179547	0.0904386	0.133024	0.0126336	0.0718845	0.0514406	0.0920387	0.0525921	0.0871876	0.0472724	0.0714011	0.0919977	0.0432343	0.103386	0.1358	0.155488	0.220169	0.140573	0.429619	0.039967	0.00383812	0.103244	0.00354264	0.0130603	3.70332e-18	0	0	0	0.370293	0.0699564	0.0343731	0.0628029	0.0192351	0.222143	0.0580812	0.0214244
HCCDB-8.S33	HCCDB-8	0.280287	0.273592	A			0.166131	0.0402048	0.191872	0	0.0752783	0	5.8464e-20	0.180904	0.0559338	0.00757362	0.0539969	0	0.0391101	0.122172	0.0306798	0.0549549	0.0998072	0.0710641	0.281246	0.0465802	0.44653	0.051264	0	0.0777628	0.00405052	0.00638707	0.0286841	0.00545111	0.00302106	0.0359749	0.0604323	0.0579033	0.0773926	0.0820412	0.0491915	0.0805906	0.152205	0.030315
HCCDB-8.S34	HCCDB-8	0.364201	0.324339	0			0.160886	0.000870267	0.0790995	0.0535677	0.0486341	0.0119883	0.0766172	0.0781693	0.126962	0.045665	0.0950282	0.0693722	0.0636706	0.068863	0.0720285	0.0951073	0.0952544	0.231455	0.392537	0.143484	0.440909	0.0363735	0.0129627	0.0862378	0.00690004	0	1.23691e-18	0	0	0	0.386386	0.0213826	0.0680717	0.0548278	0	0.157818	1.55671e-18	0.034187
HCCDB-8.S35	HCCDB-8	0.555606	0.0285552	A			3.15381e-21	0.0576993	0.128439	0.131342	0.146235	0	0.0770478	0.0617216	0.162426	0.0415015	0.190479	0	0.0777364	0.128773	0.0520609	0.0586991	0.0571103	0.205637	4.57327e-18	0.0694136	0.127128	0.135875	0.0560578	0.10407	0.0278417	0.0751536	0.0273353	0.0317368	0.0116604	0	0.481951	1.63444e-18	0.049362	0.0648848	0.143695	0.27906	0.0657647	0.0732189
HCCDB-8.S36	HCCDB-8	0.570383	0.125576	A			0.154203	0.111333	0.393503	0.0366338	0.227423	0.0146496	0.111638	0.057908	0.239263	0.266753	0.177612	0.048343	0.164522	0.15242	0	0.0797281	0.038879	0.0226546	0.0580704	0.0445947	0.416302	0.0133267	0.00418454	0	0.00760223	0.0709309	0.0687904	0.0540446	0.0235689	0.0618842	0.0716516	0.051021	0.0197805	0.0426758	0.140586	0.0857489	0.2205	0.067791
HCCDB-8.S37	HCCDB-8	1.02354	0.374825	0			0.0567697	0.325957	0.540737	0.373015	0.385799	0.11509	0.21318	0.00868997	0.360335	0.340145	0.324659	0.157897	0.236796	0.144824	4.85828e-18	0.126362	0.223976	0.159873	0.468905	0.108864	0.369793	0.013714	0.031353	1.15057e-17	0.0371975	0.159327	0.015945	0.185236	0	0.110122	0	0.0688919	0.0686238	0	0.0929105	1.21375e-17	0.0747477	0.0556626
HCCDB-8.S38	HCCDB-8	0.409122	0.306665	B			0.206751	0	0.0920157	0.131166	0.11792	0.0880299	0.0365955	0.0793762	0.142658	0.0106825	0.112558	0.0383359	0.0434754	1.82253e-18	0.0478248	0.03714	0.197249	0.232949	0.209329	0.20298	0.457156	0.0309812	0.00945412	0.097819	0.0221815	2.1684e-19	0.0298528	7.85837e-18	1.23959e-21	0	0.124291	0.0082156	0.0812054	0.0345802	2.72412e-20	0.112698	0	2.50381e-19
HCCDB-8.S39	HCCDB-8	0.291218	0.275747	A			0.141117	0.0459381	0.141048	0.00364631	0.0304211	8.93015e-19	1.73472e-18	0.120929	0.106921	0.025147	0.0745402	0.0376104	0.0891061	0.129486	0.0808399	0.0691266	0.130655	0.112048	0.279721	0.0725919	0.420555	0.0506597	0.0250908	0.0847557	0.0116516	0.014554	0.0100597	1.78993e-18	3.11535e-18	2.33094e-18	0.273548	0.0548106	0.0707254	0.0529924	0.033411	0.210303	0.103779	0.0528678
HCCDB-8.S4	HCCDB-8	0.206283	0.20026	A			0.150106	7.5424e-19	5.15809e-19	0.00277809	0.0180877	0.020606	0.00865426	0.146555	0.0687726	1.0253e-17	0.0445484	6.62373e-19	0.0809528	0.0649687	0.118054	0.000880776	0.0114619	0.201541	0.238952	0.0659029	0.381187	0	5.56287e-18	0.0694696	0.0201421	0.000974337	5.30126e-18	3.66348e-18	0	3.41336e-18	0.383952	0.0292256	0.0753306	0.0897853	0.0240644	0.367022	0.0287384	0.0212543
HCCDB-8.S40	HCCDB-8	0.459967	0.135526	A			0.140701	0.0511958	0.23317	0.0334059	0.125253	0	0	0.0480237	0.152169	0.0762669	0.161966	0.0436559	0.0500229	0.165744	1.48122e-20	0.0746926	0.0951913	0	0.0351592	0.0094022	0.372964	0.0687845	0.0322388	0.0369787	0.00280557	0.0280482	0.122156	0.0342265	0.0313036	0.0615902	0.0407129	0.0594344	0.0110397	0.0629502	0.197672	0.139002	0.15876	0.0422594
HCCDB-8.S41	HCCDB-8	0.44115	0.0816496	A			0	0.0651022	0.268934	0.0312197	0.155371	1.10025e-17	5.04847e-19	0.0521159	0.175152	0.139986	0.173437	0.0466305	0.0459208	0.181586	3.13342e-18	0.0583845	1.04911e-20	0.00632656	0.163299	0.0733599	0.326365	0.02942	0.0353241	0	0.00544995	0.0675861	0.0720926	0.0621548	5.87039e-19	0.0944264	0.182591	0.0707563	0.0194625	0.00734304	0.174725	0.317786	0.183073	0.0452763
HCCDB-8.S42	HCCDB-8	0.248456	0.199777	A			0.16602	1.56431e-19	0	0.0105926	0	0.0481095	0.0277313	0.144949	0.0829717	0	0.0563265	0.0101644	0.0895357	0.0620278	0.0907547	0.0591413	0.125735	0.215489	0.1078	0.0279353	0.418942	2.45323e-18	0	0.0706851	0.0150824	0.00743092	2.20833e-18	2.64151e-18	6.05082e-18	5.77681e-19	0.412934	0.0135344	0.0693458	0.088775	6.19847e-18	0.245546	0.0234485	0.0201898
HCCDB-8.S43	HCCDB-8	0.347858	0.342728	0			0.168795	0.0186262	0.132343	0.0473722	0.0382674	0	0.0212255	0.0130005	0.0610362	0.0284392	0.0869178	0.0383563	0.0468394	0.124958	0.0501107	0.111926	0.260217	0.123711	0.256444	0.0611737	0.414262	0.0937852	0.0364828	0.161697	0.00918131	0.0580674	0.0612834	0.00212735	0.00397035	9.76527e-20	0.240479	0.0190358	0.0532274	0.0614761	0.0162486	0.1556	0.116069	0
HCCDB-8.S44	HCCDB-8	0.3162	0.137362	A			5.87024e-18	0.0779751	0.173683	0	0.0567769	0	0	0.101384	0.042488	0.0477436	0.0497792	0.00984377	4.1556e-18	0.230818	0	0.06754	0.0718573	6.7433e-20	0.202866	0.0825519	6.86514e-18	0.127339	0.0852432	0.00646449	0.0047026	0.0417514	0.029915	0.0644027	0.0366008	0.0309622	0.227149	0.0569235	0.055335	0.0695692	0.1841	0.314383	0.23159	5.03023e-18
HCCDB-8.S45	HCCDB-8	0.259581	0.309969	A			0.129153	0.0396212	0.195984	0	0.0854265	0	9.60838e-21	0.0978715	0.119879	0.0690431	0.0937836	0.0296028	0.0406682	0.141097	0.0806378	0.0415289	0.172374	0.01417	0.31841	0.0831223	0.406298	0.0089192	0.00811323	0.00283767	0.0141517	0.0146947	0.0233825	0.00910733	0.0210001	0.0212919	0.0611177	0.0342217	0.0991051	0.0432311	0.0851243	0.21873	0.123621	0.0481968
HCCDB-8.S46	HCCDB-8	0.152802	0.275504	A			0.193664	0.0198485	0.0957491	0	0.00359651	0	0	0.173376	0.0630954	2.04105e-18	0.0848244	3.30369e-19	0.074674	0.110396	0.066446	0	0.0933638	0.117924	0.26398	0.0511411	0.426986	0	8.6939e-18	0.00107305	0.0160702	0.00366713	0	6.9798e-18	0	0.00866878	0.251721	0.0414355	0.0876855	0.041235	0.0293638	0.278915	0.0916056	0.0116048
HCCDB-8.S47	HCCDB-8	0.29076	0.336631	A			0.167347	0.0194286	0.042163	3.53066e-18	6.05159e-18	0	0.0342047	0.14366	0.000537231	0	0.0263515	0.000460458	0.079695	0.0650531	0.0858279	0.067462	0.176848	0.267256	0.329066	3.29015e-18	0.408555	0.0632182	0.0194505	0.155177	0	0.00230683	0	0	0.0182381	0	0.405897	0.0517593	0.102029	0.0662903	3.47729e-17	0.176903	0.0379928	0.0323217
HCCDB-8.S48	HCCDB-8	0.456109	0.358015	0			0.165724	0.0478219	0.275152	0.0373452	0.123214	0	0.118614	2.67979e-20	0.104582	0.0935715	0.203727	0.038467	0.0422926	0.0809352	0.0408171	0.0924759	0.234197	0.0898127	0.316109	0.127831	0.457662	0.0791893	0.0626564	0.0930863	0.0108656	0.0687646	0.0995488	0.0164399	0.000840247	0.0358135	0.0842148	0.0420144	0.0917949	0.0206785	0.0327901	0.0631	0.112952	0.0065043
HCCDB-8.S49	HCCDB-8	0.217598	0.305808	A			0.200754	0.00798353	0.0527475	1.36015e-19	0.0204997	0.00204957	0.0311682	0.0605304	0	9.90913e-21	0.0201885	0.00199955	0.0250613	0.0627412	0.0830298	0.0521059	0.0967543	0.167171	0.314108	0	0.429175	0.0720911	0.00615503	0.152246	0	0.0279504	0.0028803	0	0.00366595	0	0.313513	0.033147	0.0923631	0.0821957	4.17099e-19	0.161398	0.0572067	0.0764938
HCCDB-8.S5	HCCDB-8	0.381491	0.215075	A			0.110657	3.34473e-19	0	0.0338836	0	0.0764433	4.62284e-19	0.173687	0.0781644	4.42651e-18	0.028612	0	0.0965633	0.0173655	0.20211	0.0321482	0.194329	0.411644	0.125164	0.0479301	0.340566	0	1.08872e-18	0.098351	0.0372764	5.36808e-18	9.94622e-18	0	0.0130039	0	0.559653	1.14526e-18	0.139224	0.0471195	0	0.332397	4.6639e-18	0.141
HCCDB-8.S50	HCCDB-8	0.17242	0.288837	A			0.150473	0.0109894	0.0712596	0.0171964	0.0173478	5.05699e-21	3.05987e-18	0.135057	0.0835356	0.0236889	0.0507555	0.00767396	0.0445071	0.10452	0.0737461	0.0173637	0.142049	0.0811248	0.285152	0.0726414	0.446669	0.0424751	1.91068e-20	0.115782	0.00579329	0.0240214	0	0	6.86511e-19	0	0.221493	0.0356675	0.121955	0.0755223	0	0.250911	0.086087	0.0173863
HCCDB-8.S51	HCCDB-8	0.159139	0.242352	A			0.21539	0.0110733	0	0	0	0.0322805	0.0314413	0.0198479	0	0	0.049803	2.4979e-18	0.102664	0.0505434	0.103244	0.00230093	0.159507	0.215899	0.109807	0.151242	0.406676	3.47844e-18	0	0.058802	0.00943463	0.0289153	3.74178e-17	1.23335e-18	0	3.43254e-17	0.446758	0.0495691	0.111091	0.113054	4.33681e-19	0.248605	0.0397791	0.0340505
HCCDB-8.S53	HCCDB-8	0.412902	0.239725	A			0.156931	0.101067	0.217696	8.17686e-18	0.0880305	1.44172e-17	0.0213339	0.112815	0.0401651	0.0958846	0.0592133	0.0048533	0.106453	0.0991319	0.0643475	0.0637583	0.0864949	0.0989062	0.236025	0.0658237	0.44139	0.0767846	0.0563409	0.0342841	0	0.0703113	0.0290567	0.0225522	0.121585	1.12383e-18	0.188196	0.085409	0.0937353	0.0568931	0.104617	0.147564	0.130179	0.0290185
HCCDB-8.S54	HCCDB-8	0.357982	0.305901	0			0.193661	0.0295335	0.128288	1.29003e-18	5.56465e-18	1.10136e-19	0.00568268	0.0459998	0.0122455	0	0.0331	0.0687444	0.0672054	0.0929595	0.0421932	0.0313195	0.165926	0.120292	0.252215	1.39035e-18	0.428775	0.0708963	0.0249131	0.0900011	0	0.00963757	0.136109	0	0.136577	0	0.171296	0.093268	0.0895916	0.066628	0.0173238	0.154921	0.134964	5.72643e-18
HCCDB-8.S55	HCCDB-8	0.365687	0.315471	A			0.168301	0.00973052	0.146446	9.56785e-18	1.22766e-18	0	0.0485835	0.0796986	0.0380972	0.081902	0.117746	0.0328783	0.10786	0.038781	0.107483	0.093272	0.18654	0.303069	0.276102	0.0969802	0.387286	0.0715932	0.0133777	0.188772	0.00760864	0	4.89773e-20	4.51795e-19	0.025161	0	0.427968	0.0597384	0.122918	0.0547065	0.0487022	0.235995	0.104713	3.57188e-19
HCCDB-8.S56	HCCDB-8	0.322809	0.304186	A			0.162588	0	0.0925324	1.64776e-19	0.00219939	5.72474e-18	2.71051e-20	0.106552	1.73033e-18	7.30199e-18	0.0463701	0.0220437	0.070014	0.0987916	0.137843	0.0244952	0.141185	0.170867	0.304598	0.251754	0.403818	0.107125	0.0443692	0.0813454	0.0141553	0.0056528	0.0910213	4.12325e-18	0.0743498	7.56672e-19	0.342414	0.0402821	0.0964435	0.0292231	0.0169904	0.286594	0.0279771	0.0897998
HCCDB-8.S57	HCCDB-8	0.221151	0.351645	A			0.199808	0.0180201	0.0948285	1.25661e-18	0	8.94919e-19	3.16182e-18	0.103815	1.0842e-19	0	0.0533022	4.62623e-20	0.0337337	0.102587	0.0808337	0.0277256	0.178493	0.181568	0.32499	0.125556	0.439055	0.0305578	0.00481539	0.0526226	0.00568104	0.0012019	1.50577e-19	1.06542e-18	0.0537574	0.0144167	0.177047	0.055926	0.114456	0.0611638	0	0.204074	0.00114985	0.0573464
HCCDB-8.S58	HCCDB-8	0.193036	0.276669	C			0.122402	0.0111132	0.154159	8.47132e-19	0.00575641	0	1.87181e-20	0.10313	0.0795458	0	0	0.0401755	0.0693233	0.167878	0.0586165	0.0445373	0.13482	0.0875815	0.296116	0.0340702	0.344076	2.65675e-19	0.00798277	3.25228e-18	1.9509e-19	0.0210278	0.0264235	0	0.0345958	1.22075e-17	0.286941	0.00751057	0.0422599	0.0337635	0.097893	0.302212	0.147087	4.44951e-19
HCCDB-8.S59	HCCDB-8	0.465563	0.3078	C			0.173214	0.0997844	0.26097	0	0.0776698	0	0.043505	0.0259472	0.128336	0.1699	0.170003	0.0985052	0.079678	0.126332	0.0368464	0.0944398	0.166219	0.0139397	0.276167	0.0475576	0.443164	0.0954782	0.0397524	0.056545	0.00395038	0.0558764	0.069961	0.0180846	0.0645831	0.0502012	0.147439	0.0838176	0.0558599	0.11394	0.136312	0.102277	0.151066	6.1184e-19
HCCDB-8.S6	HCCDB-8	0.394068	0.241729	B			0.154456	0	0.0505428	0.0564804	0.0715652	0.0663705	0.0508593	0.150524	0.146836	0.0385467	0.161344	0.0260053	0.0628807	0.0161812	0.0939419	0.0430723	0.156434	0.288061	0.172569	0.0598431	0.410321	0.0229917	0.0128926	0.0802974	0.0185758	0.00907029	0	0	0	0	0.376983	0.0103732	0.140795	0.0505603	0.00264409	0.308354	0.00269888	0.0474844
HCCDB-8.S60	HCCDB-8	0.157537	0.269523	B			0.160168	0.0407971	0.135887	3.05529e-18	0.0124761	0	7.92189e-18	0.0662746	1.02954e-17	0	0.0128924	0.0320745	0.0634541	0.130778	0.0685488	0.0276949	0.0689221	0.0731729	0.309956	0.0188079	0.418324	0.0404674	0.0132627	0.00426244	0.000762902	0.0206334	0.0370051	8.5312e-19	0.00392966	0	0.135462	0.0433774	0.0552358	0.0647683	0.04089	0.213141	0.12571	0
HCCDB-8.S61	HCCDB-8	0.248547	0.215223	C			0.138241	0.0482466	0.170529	0	0.00241594	0	2.46917e-20	0.0716639	0.00138532	4.95272e-20	0.0564633	0.0466307	0.122183	0.158978	0.0729854	0.0700344	0.0618887	0.059176	0.230317	0.0613135	0.348822	0.0948474	0.0640191	0.0797914	0	0.0688624	0.0383682	0.0100946	0.0583469	9.44477e-18	0.331554	0.0684669	0.0537108	0.0216776	0.0944784	0.29043	0.159989	3.70063e-18
HCCDB-8.S62	HCCDB-8	0.305599	0.381651	B			0.170396	0.0382011	0.193435	2.79264e-20	0.0326911	6.46185e-18	0.00108881	0.036814	0.0856229	0.0845255	0.150662	0.00350074	0.0684649	0.136663	0.0162915	0.047453	0.189227	0.147016	0.403679	0.00951985	0.409812	0.00410781	0.0195876	0	0.000896946	2.84956e-19	0.0194237	0.0016705	0.0522997	0.0306859	0.20873	0.0726856	0.0825281	0.0784509	0.0728186	0.192194	0.141374	0.0388696
HCCDB-8.S63	HCCDB-8	0.690795	0.184679	A			0.147824	0.096068	0.345802	0	0.161135	1.49775e-18	0.0525366	0	0.203708	0.256137	0.305412	0.0473697	0.0663835	0.152637	0	0.0963569	0.115841	0	0.105692	0.0343372	0.434404	0.128398	0.0587554	0.0619829	0.002616	0.0593369	0.139845	0.0696303	0.0358224	0.172242	0.034859	0.0710178	8.21992e-20	0.0374329	0.177481	0.247165	0.186818	0.0536403
HCCDB-8.S64	HCCDB-8	0.546056	0.272067	A			0.177241	0.133511	0.237014	0.0756136	0.131911	0	0.00174074	0.0275255	0.202455	0.156222	0.237772	0.042416	0.0463212	0.11242	0.0236943	0.0698812	0.169763	0.0640652	0.19713	0.0906911	0.413662	0.0475099	0.0463321	0.0145187	0.00832523	0.0959886	0.102481	0.0703379	0	0.0589436	0.133357	0.138556	0.0853	0.0368339	0.116484	0.277051	0.100755	7.70996e-19
HCCDB-8.S66	HCCDB-8	0.284684	0.221983	A			0.140312	0.0728449	0.165037	0	0.00417612	0	8.06438e-19	0	0.082327	0.111004	0.159188	0.0104892	0.0237399	0.0792373	0.0347133	0.0310498	0.141284	0.0470328	0.162371	0.20024	0.421161	0.0780998	0.0334495	0.112783	0.0110188	0.0741021	0.040334	0.0138395	0.0562021	0.00394076	0.261174	0.0402154	0.0412374	0.0927538	0.165766	0.179691	0.129184	0
HCCDB-8.S67	HCCDB-8	0.681781	0.280982	B			0.144362	0.138475	0.292169	0.0897343	0.129904	0	0.0636148	1.45412e-19	0.305591	0.316441	0.356448	0.017556	0.109887	0.113272	0.0256608	0.0482188	0.154272	0.0451838	0.263331	0.0892909	0.431697	0.0252017	0.0216517	0.0031245	0.00941967	0.0703056	0.162211	0.051561	0.0522618	0.106205	0.190651	0.06108	0.117344	0.0593965	0.129604	0.223491	0.0955228	0.0169497
HCCDB-8.S68	HCCDB-8	0.537949	0.260824	C			0.140843	0.0106526	0.248697	0	0.110839	0	0	0.00665687	0.154359	0.14096	0.294554	0.030186	2.78579e-18	0.110236	0.0242724	0.0857149	0.188883	0.0433491	0.191922	0.178819	0.395569	0.0670792	0.0871439	0.0145932	0.0100749	0.0116695	0.1165	0.0330693	0.0710506	0.137304	0.0553137	0.064838	0.0362933	0.0331879	0.174872	0.231368	0.219943	0.00480314
HCCDB-8.S69	HCCDB-8	0.394745	0.334469	A			0.172376	0.0701689	0.185837	0.0145835	0.0558938	0	0.0534076	7.43664e-20	0.0712556	0.0514179	0.131463	0.0618551	0.0847075	0.123813	0.076964	0.143164	0.170395	0.0499713	0.326167	0.0774936	0.402802	0.078347	0.0538834	0.0565948	0.0220154	0.0620089	0.0746617	0.0104912	0.0266402	4.59672e-19	0.278783	0.00678122	0.0437673	0.0290492	0.108156	0.158293	0.129636	0.0296936
HCCDB-8.S7	HCCDB-8	0.440594	0.230824	A			0.173733	0	0	0.136281	0.108606	0.135834	0.0653968	0.104108	0.103271	0.00568426	0.142015	0.0340352	0.090151	0	0.151623	0.0634579	0.163672	0.345082	0.124243	0.121699	0.427623	0.00742038	0	0.103105	0.018355	6.72144e-19	5.82003e-18	3.75293e-18	0.0146993	8.04046e-18	0.349627	0.00532713	0.0469956	0.0645435	3.09403e-17	0.215519	5.26321e-18	0
HCCDB-8.S70	HCCDB-8	0.536397	0.268694	0			0.186091	0.0778066	0.268466	0	0.11754	1.9809e-18	0.0311375	0.0298178	0.169652	0.164962	0.195758	0.0322774	0.0324859	0.103119	0.0744003	0.070546	0.127651	0.074745	0.223645	0.0453902	0.429939	0.101386	0.0492533	0.158623	0.0163054	0.0567838	0.096146	0.0190153	0.0703309	0.0101377	0.1127	0.0409106	0.0889077	0.0718569	0.119663	0.206711	0.138768	0.0186906
HCCDB-8.S71	HCCDB-8	0.307749	0.295559	A			0.126724	0.0289098	0.0930788	8.08197e-18	0.00714254	3.87283e-18	0	0.0634487	0	0.00713919	0.0419176	0.0151638	0.0512274	0.0836976	0.0998959	0.0753712	0.170587	0.141053	0.293807	0.115911	0.446431	0.0725071	0.0292304	0.0911969	0	0.0407309	0.053923	2.44232e-18	0.0803043	0.00241187	0.293234	0.0463354	0.100107	0.0666538	0.0280034	0.171107	0.0648396	0.0303905
HCCDB-8.S72	HCCDB-8	0.129905	0.342569	C			0.209639	1.83294e-19	0.101052	0	0.00411743	9.10116e-19	1.74875e-18	0.0403383	0.0252602	3.45801e-19	0.0181842	0.0362483	0.0104339	0.122979	0.0771185	0.0322209	0.203939	0.0660432	0.27156	0.0848535	0.399941	0.00308811	0	0.0364835	0.0167994	6.81508e-19	0.0351831	4.53058e-18	0.0119975	0.000147957	0.137416	0.0163339	0.0468019	0.0745403	0.0531388	0.274188	0.0749289	0.0193506
HCCDB-8.S73	HCCDB-8	0.551674	0.351452	A			0.17824	0.0954077	0.285877	0.0632557	0.160274	0	0.0751709	0	0.106398	0.108505	0.106126	0.0939601	0.057317	0.135624	0	0.120919	0.152714	0.0495085	0.371949	0.077207	0.419876	0.135452	0.0548049	0.1939	0.00629451	0.0934682	0.0964121	0.0543208	0.0568457	2.53087e-19	0	0.0523836	0.0714892	0.00542324	0.115439	0.103581	0.156222	0.0174799
HCCDB-8.S74	HCCDB-8	0.514425	0.202727	A			0.151108	0.085261	0.320429	0	0.133697	1.09611e-17	0	0.0345124	0.133261	0.156554	0.195554	0.0182207	0.0596703	0.15753	0.0281921	0.0558239	0.120253	0	0.134093	0	0.395875	0.0658651	0.0538496	0.0170849	0	0.0372449	0.102759	0.0362146	0.181516	0.0134555	0.0385683	0.0967537	0.0463569	0.0896837	0.183853	0.165639	0.130006	0.0293521
HCCDB-8.S75	HCCDB-8	1.09155	0.231694	C			0.0900085	0.259813	0.522115	0.154832	0.340934	0.0233365	0.153436	0	0.26197	0.272955	0.351329	0.120701	0.175187	0.170036	0	0.164242	0.148027	0.0391308	0.225353	0.0896997	0.309775	0.177617	0.124025	0.0265197	0.0159299	0.117719	0.1419	0.150289	0.0723107	0.163483	0	0.167203	0.0275728	0.0387362	0.261386	0.184315	0.197959	0.0756238
HCCDB-8.S76	HCCDB-8	0.442027	0.255961	A			0.17067	0.0410038	0.285239	0.0137417	0.123741	2.93344e-18	0.00621132	3.26632e-18	0.169462	0.153744	0.237494	0.08634	0.0540855	0.14401	0	0.0524329	0.189213	0	0.15204	0.0154143	0.413066	0.0485166	0.0483121	8.02212e-20	0.00513146	0.0352902	0.134656	0.034373	0.0649175	0.0231785	0.0640794	0.0725179	0.0748981	0.00134515	0.188535	0.196571	0.182855	0.0231207
HCCDB-8.S77	HCCDB-8	0.221517	0.28882	A			0.163451	0.0346421	0.0519349	0	0	0	0.0240026	0.104667	0.019754	0	0.058655	2.90475e-20	0.122088	0.113381	0.0914511	0.0530305	0.166929	0.164224	0.24726	0.0490659	0.415401	0.0304358	0.00540591	0.114604	0.0208169	0	3.06165e-19	7.72988e-19	0.0093717	5.67055e-18	0.404	0.0477241	0.0888005	0.072687	0.0264448	0.223223	0.099851	0.0254097
HCCDB-8.S78	HCCDB-8	0.0978443	0.377411	A			0.195502	0	0.0011409	1.51381e-18	1.0384e-18	0.00486332	0	0.0698707	0	1.84367e-18	1.2962e-17	5.66237e-18	0.0755134	0.0943359	0.126257	2.44917e-18	0.189994	0.136925	0.369327	0.117098	0.398124	0	0	0	0.00984152	7.74102e-05	0	3.16922e-17	7.59417e-18	0	0.378608	0.0418537	0.146376	0.0771942	0.0405694	0.251303	0.0561454	0.0657301
HCCDB-8.S79	HCCDB-8	0.762245	0.19972	A			0.141162	0.109595	0.370498	0	0.157356	4.51773e-19	0.127748	0.0125679	0.234057	0.262832	0.319232	0.0210578	0.0998551	0.0971671	0.030717	0.063829	0.0953017	0.0311589	0.162975	0.194919	0.398958	0.115651	0.0838198	0.0411141	0.0210036	0.0491305	0.13807	0.0660027	0.152755	0.119892	0.113762	0.120743	0.025206	0.0807631	0.190915	0.229855	0.142664	0.0121901
HCCDB-8.S8	HCCDB-8	0.688784	0.223579	A			0.14733	0.103921	0.433259	0.0356833	0.243128	0.0678482	0.136178	0.059072	0.248879	0.260154	0.259334	0.00856709	0.117526	0.117014	0.0179038	0.0736962	0.152186	0.0283362	0.147641	0.117493	0.431263	0.0732534	0.0437064	0.0615985	0.0176464	0.0402962	0.0734808	0.032295	0.0417001	0.129135	0.0167066	0.108712	0.0449836	0.115524	0.0962379	0.17198	0.114125	0.110506
HCCDB-8.S80	HCCDB-8	0.195853	0.292791	A			0.219104	0.0117843	0.160236	2.18697e-18	1.11076e-18	0	0	0.00718221	8.53171e-19	0.0578821	0.00455262	0.0232648	0.0237639	0.113326	0.0559937	0.0181546	0.138949	0.0936733	0.227529	0.0312619	0.371538	0.0795147	0.0492178	0.0250085	0	1.9317e-18	0.0396376	0	0.0510143	4.0602e-18	0.186143	0.067372	0.0385556	0.0728142	0.0780111	0.212438	0.147043	0
HCCDB-8.S85	HCCDB-8	0.398195	0.354513	A			0.163776	0.0411466	0.249934	0	0.09148	8.30725e-18	0.0283774	1.69736e-19	0.149394	0.138556	0.161843	0.023724	0.00193633	0.182794	0.00947988	0.0870211	0.172286	0.0143932	0.372963	0.0795458	0.362518	0.0691045	0.054016	0	0.0140516	0.0215847	0.0756871	0	0.0529622	0.00205183	0.109525	0.0157849	0.100644	0.114695	0.12982	0.124467	0.200925	0.0490327
HCCDB-8.S9	HCCDB-8	0.643185	0.343583	A			0.139763	0.164776	0.468009	0.0505916	0.223699	0	0.177554	6.07439e-19	0.141573	0.21333	0.206189	0.149175	0.12238	0.157855	0.0429327	0.166893	0.141456	0	0.405947	0.216101	0.426864	0.0758304	0.0754979	0.0240099	0.0207616	0.0981399	0.0977583	0.108217	0.0305262	0.0429613	0	0.139169	0.0358221	0.00429452	0.0841871	0	0.189671	0.0771599
HCCDB-8.S91	HCCDB-8	0.88593	0.128073	C			0.0767593	0.0717325	0.335504	0.0517786	0.148228	4.80478e-19	0.0220593	6.89245e-20	0.211895	0.204048	0.321988	0.056063	0.108721	0.195803	0	0.110616	0.047342	0.247043	0.132044	0.133595	0.282279	0.200356	0.116054	0.0510432	0.00552197	0.0291188	0.113042	0	0.105062	0.115398	0.236442	0.0908406	0.0439402	0.103188	0.207007	0.325924	0.224546	0.0588735
HCCDB-13.S101	HCCDB-13	0.454877	0.156313	A			0.125759	0.0547749	0.345279	0	0.102795	0.0229547	3.14485e-19	0.0303853	0.191727	0.175008	0.157628	0	0.0870606	0.0961558	0.104467	0.06656	0.117648	0.0223082	0.0692194	0.0474195	0.228627	0.0147755	8.81535e-05	0.115302	0.0234702	0.0083979	0.0507469	9.47989e-19	0.118416	0.0367416	0.212142	0.149599	0.079461	0.124955	0.162478	0.0449808	0.261918	0.0491131
HCCDB-13.S103	HCCDB-13	0.616191	0.16034	A			0.135616	0.0420684	0.351429	6.98955e-18	0.089619	0	0.0401091	0	0.245066	0.263232	0.290437	0.0526543	0.108383	0.151488	0.029242	0.0994295	0.0419628	0.20744	0.1431	0.0644568	0.179555	0.0615573	0.0315543	0.15848	0.0240206	0.0106012	0.0457295	0	0.0216058	0.0877515	0.158602	0.0462331	0.0754321	0.113769	0.130349	0.14479	0.31909	0.0624846
HCCDB-13.S104	HCCDB-13	0.407759	0.300931	A			0.169263	0.0745767	0.264941	0.0885887	0.154972	0.0657567	0.0329247	0	0.0784626	0.124448	0.0631617	0.0529424	0.0292595	0.0685837	0.053884	0.0981677	0.167355	0.0129594	0.265243	0.0114395	0.279603	0.0727983	0.0147851	0.283154	0.0145742	0.0126679	0.0521071	0.0100136	0.0530206	0	0.0904624	0.108121	0.0790381	0.111368	0	2.45419e-19	0.151523	0.00585503
HCCDB-13.S106	HCCDB-13	0.406542	0.172761	A			0.128828	0.0384917	0.197786	1.11167e-18	0.0374931	4.96681e-18	1.57547e-18	0.0467463	0.0647003	0.0314809	0.0525697	3.23959e-05	0.0292156	0.150533	0.0285126	0.0232583	0.0602398	0.103396	0.156455	0	0.166858	0.1201	0.01595	0.233083	0.0163116	0.0384977	0.117293	0.0252383	0.0887688	7.69764e-19	0.198066	0.0651064	0.0193428	0.0606985	0.108619	0.0369327	0.276788	0
HCCDB-13.S108	HCCDB-13	0.24463	0.229573	A			0.168987	0.0233946	0.174038	5.7661e-18	0.014494	0.00535948	0.0292838	0.0875093	0.0509327	0.0266994	0	0.0528188	2.14246e-18	0.135478	0.117258	0.0643939	0.164764	0.0280932	0.125395	0.0813831	0.240829	0.0966158	0.00906168	0.222271	0.0108915	0.0323431	0.0274532	2.54004e-19	0.050676	0	0.234753	0.0192962	0.0543927	0.0543088	0.00810714	0.0522064	0.180278	1.8132e-18
HCCDB-13.S109	HCCDB-13	0.706089	0.293537	A			0.132202	0.0659951	0.235716	0.196032	0.155973	0.0676348	0.0780953	0.0220148	0.165252	0.136287	0.181662	0.0362378	0.070369	0.0669724	0.0865821	0.101493	0.231763	0.285429	0.223109	0.0407089	0.23063	0.107695	0.0236591	0.307518	0.0197291	0.0203343	0.0743464	0	0.0832207	0	0.152926	0.0386571	0.0816694	0.0590066	0.0182286	0	0.123795	2.04095e-19
HCCDB-13.S11	HCCDB-13	0.422286	0.277566	A			0.187675	0.0815981	0.272969	0	0.0542072	0	5.7089e-18	0.0283543	0.0142376	0.098901	0.0812881	0.0773572	0	0.0948466	0.020745	0.127047	0.216036	0.0298091	0.15142	0	0.263767	0.0958548	0.0210043	0.252538	0	0.0324124	0.0696385	0.025322	0.0711147	0.0899228	0.0573849	0.0916899	0.0649178	0.061851	0.0133836	0	0.293916	0
HCCDB-13.S110	HCCDB-13	0.225982	0.197857	A			0.145998	0	0.0493955	4.07245e-18	0	5.28483e-20	4.86452e-19	0.0237081	7.3418e-18	7.95946e-19	0.0228806	0.0350451	0.0146792	0.104701	0.0405682	0.0163825	0.124395	0.16865	0.125322	3.90925e-19	0.252305	0.0915295	0.00947722	0.231459	1.2168e-18	0.0236336	4.14692e-18	0	0.0624107	2.29145e-18	0.300787	0.012488	0.0837923	0.114937	0.00972204	0.0890137	0.176356	0
HCCDB-13.S111	HCCDB-13	0.374123	0.213182	C			0.123738	1.75731e-18	0.174246	0.00250733	0.0794487	0.00693279	0.101379	0.0333314	0.0604811	0.0580922	0.0962028	0.0251789	0.0172071	0.0770196	0.134353	0.0678513	0.16613	0.280175	0.136496	0.0217517	0.222245	0	7.69347e-18	0.151937	0.00250897	0	0	4.0673e-18	0.0328525	0.0378681	0.252926	0	0.10067	0.0511497	0.0586269	0.0555473	0.167787	6.8829e-18
HCCDB-13.S113	HCCDB-13	0.649643	0.228729	A			0.146282	0.00964389	0.320888	0.0307206	0.142027	0.0657466	0.089521	0.0716962	0.241464	0.22507	0.255332	0.0369573	0.0889986	0.0830863	0.124403	0.0538429	0.138751	0.256477	0.172426	0.0661171	0.264285	0.0777954	0.00336507	0.223725	0.0275305	0	0.0478552	0	0.0219153	0.095913	0.146317	0.0639455	0.116807	0.026897	0.0676428	0.00385315	0.229037	0.0186084
HCCDB-13.S115	HCCDB-13	0.478412	0.243176	A			0.134684	0.0446763	0.18047	0.0312947	0.0646739	0	0.0954143	0.0550779	0.159074	0.144859	0.196378	0.0777194	0.0606557	0.034359	0.124199	0.0782882	0.197004	0.116099	0.154664	0.0567048	0.257601	0.127173	0.0364538	0.223317	0.0191985	0.0224307	0.0574811	0	0.0406551	0.0102998	0.267839	0.0925638	0.123534	0.0425139	0.0426099	0.105273	0.145755	0
HCCDB-13.S116	HCCDB-13	0.404644	0.179755	A			0.140436	0.00987511	0.154631	2.97974e-19	0.0398177	0	3.63568e-22	0.0512104	0.0418846	0.0654348	0.00263546	0	0	0.136991	0.0906848	0.0294604	0.0340773	0.148304	0.184997	0.0295562	0.163037	0.12108	0.0382925	0.217356	0.0228218	0.0139347	0.100599	0.000121353	0.0931233	6.50943e-18	0.24883	0.00965637	0.0468652	0.068509	0.0931188	0.0890987	0.257894	0.0137344
HCCDB-13.S118	HCCDB-13	0.451367	0.241069	A			0.141744	0.119757	0.277464	0.0131668	0.063787	4.10065e-19	0.0484577	0.00194545	0.13962	0.124259	0.134228	0.0863302	0.165479	0.0621954	0.123878	0.0952476	0.151746	0.0710598	0.188647	0.0886553	0.280305	0.0840137	0.0170655	0.208058	0.0196107	0.0625515	0.041222	0.0705288	0.0427336	0	0.130677	0.0815532	0.0670148	0	0.00983233	0	0.240165	0.0587522
HCCDB-13.S120	HCCDB-13	0.309586	0.212383	0			0.131598	0.00354889	0.0601674	0.039032	0.0268388	0.0212816	7.41365e-19	0.0995159	0.0794301	0.017401	0.0268465	0	0.0677006	0.120091	0.133573	0.0412384	0.140674	0.153833	0.152495	0.0101999	0.23567	0.0850621	0	0.195425	0.0286303	1.1941e-18	0	0	0.045797	0	0.242352	0.078622	0.0884416	0.0649121	1.03801e-18	0.132842	0.144571	0.0626779
HCCDB-13.S121	HCCDB-13	0.399131	0.222577	0			0.145537	0.029562	0.111555	0.0350878	4.04054e-20	1.48809e-18	0	0.0919812	0.101377	0.0168414	0.0981409	0.0516089	0	0.0823473	0.153059	0.0987847	0.212304	0.182188	0.0873121	0.0771623	0.246546	0.00136571	0.0101278	0.160392	0.0179926	0	0.0969893	2.41791e-18	0.0603343	0.0101028	0.261801	0.0624422	0.0763764	0.0604465	0.000266078	0.112861	0.17064	0.00298982
HCCDB-13.S123	HCCDB-13	0.826325	0.236609	A			0.090119	0.200875	0.429828	0.201681	0.272336	0.159405	0.182379	0	0.229745	0.258385	0.192484	0.139632	0.189936	0.0438975	0.0346319	0.162842	0.189084	0.158067	0.194015	0.0698221	0.204064	0.0508064	0	0.226109	0.0212727	0.0932851	0.0286815	0.102676	0.0521105	0.0627516	0.156765	0.0732785	0.0462307	0	0.0661954	0	0.177991	0.0835911
HCCDB-13.S125	HCCDB-13	0.235424	0.219664	A			0.12473	0.0192352	0.128329	0	0	0.00984441	1.16672e-17	0.0997231	0.0390893	0	0.0201408	0.0183517	0.027664	0.122558	0.110564	0.0406089	0.136303	0.136028	0.178294	0.0665211	0.215996	0.0211395	0	0.123619	0.0142042	3.43081e-19	1.16331e-18	0	0.0242414	0.0585885	0.336417	0.087039	0.0442455	0.0541129	0.0764443	0.178034	0.183616	0.00170165
HCCDB-13.S126	HCCDB-13	0.589047	0.272687	A			0.201439	0.0504763	0.300245	0.0426529	0.0989191	0.00380993	0.0680206	0.0900128	0.205802	0.238772	0.209817	0.0543783	0.118472	0.0853313	0.0680392	0.0709528	0.186289	0.158919	0.157646	0.0557327	0.253095	0.0203482	0.00940096	0.189266	0.0285302	0.0289788	0.0862496	1.73472e-18	0.051822	0.111551	0.0715377	0.077991	0.084543	0.0419548	0.0298246	0.0808368	0.168508	0.0719861
HCCDB-13.S128	HCCDB-13	0.304105	0.297401	A			0.142136	5.74381e-19	0.132614	0	5.39294e-19	0.00893083	0.00290857	0.0799731	0.03362	0	0.0513351	0.0831814	0.0354291	0.0524338	0.0800137	0.0790049	0.192689	0.201044	0.259978	0.0836253	0.250087	0.106374	0.0106369	0.217469	0.0170331	5.44658e-19	0	0	0.00594851	0.0131337	0.247952	0.050861	0.116551	0.0291497	0.0176913	0.0362365	0.190244	0.0198844
HCCDB-13.S13	HCCDB-13	0.290268	0.263889	A			0.164734	0.0342975	0.18796	0.0060236	0.0163733	0	2.52788e-19	0.0228225	0.000638338	0.0261437	0	0.0815724	0.0351987	0.136723	0.0996809	0.0984011	0.148155	0.0895679	0.214888	0.0735316	0.254267	0.085861	0.0142585	0.259714	0.013103	0.0291865	0.0530542	1.80033e-19	0.0441059	0	0.206372	0.0413885	0.0251687	0.0221929	0.0225632	0.023559	0.254193	0.0275826
HCCDB-13.S130	HCCDB-13	0.517166	0.208534	A			0.161286	0.0501339	0.23826	0.0995587	0.112566	0.045034	0.0527047	0.0127834	0.179681	0.177765	0.177873	0.0538419	1.12798e-18	0.0920076	0.0668718	0.112366	0.156053	0.175988	0.0997291	0.0796521	0.239271	0.0428352	0	0.242611	0.0113	0.0284421	0.0624006	0.0267342	0.00755731	0.0209201	0.261615	0.131821	0.092262	0.0525471	0.0528418	0.0464212	0.183223	0.0613662
HCCDB-13.S132	HCCDB-13	0.472791	0.237111	A			0.153774	0.0630074	0.309818	0.00262648	0.100743	0	0.0333689	0.0411279	0.19129	0.190146	0.192235	0.0672646	0.122669	0.112755	0.0884458	0.0786572	0.142102	0.0595435	0.178345	0.0256623	0.242904	0.0509926	0.0127475	0.173833	0.0190263	0.0119854	0.0617932	0.0163856	0.0286304	0.055503	0.131745	0.14219	0.0814868	0.0952677	0.121278	0.0521935	0.262915	0.0409088
HCCDB-13.S134	HCCDB-13	0.208139	0.179392	A			0.15562	0.0282243	0.148413	3.14136e-18	0.0621382	0	3.251e-18	0.0226763	3.54254e-18	0.0310682	0.0182586	0	0.0399326	0.154511	0.143632	0.0458052	0.114657	0.0121602	0.0885081	0.00137185	0.249277	0.0846192	0.0075067	0.205305	1.68563e-19	0.0405629	0	5.97063e-19	0.0792616	4.09612e-19	0.112327	0.0142893	0.0479589	0.0435936	0.115863	0.11545	0.216001	1.31319e-17
HCCDB-13.S135	HCCDB-13	0.396155	0.21661	A			0.163515	2.55172e-19	0.158211	1.87731e-18	5.33078e-19	0	1.84603e-18	0.0241229	0.0525442	0.0564487	0.0951493	0.0201821	0.0500673	0.0617281	0.0972978	0.0610304	0.126623	0.276031	0.143081	0.0287464	0.241564	0.115735	0.00731326	0.300274	0.0071597	9.35401e-19	0.00349444	2.96082e-18	0.0782376	0	0.268807	1.2038e-17	0.0538764	0.039452	0.101407	0.0482841	0.243465	0.0104571
HCCDB-13.S137	HCCDB-13	0.264075	0.255099	A			0.169932	0.0229126	0.194941	1.72537e-18	0	0	4.85227e-18	0.112616	0.0287564	3.01242e-18	0.0311294	0	0.0194125	0.117573	0.117724	2.77988e-19	0.189541	0.243458	0.150724	0.0693169	0.244521	0.0379337	2.01372e-20	0.206129	0.00740822	0.0104694	1.71723e-19	0	0	0.0556433	0.347877	0.0553818	0.0590947	0.0797233	0.0549108	0.0433007	0.253032	0.00765023
HCCDB-13.S138	HCCDB-13	0.480888	0.234598	A			0.159329	0.0628035	0.277427	0.00625191	0.0727572	0.0144289	0.0910773	0.0363155	0.157837	0.176818	0.195696	0.05635	0.108004	0.0768654	0.087139	0.0749628	0.15269	0.0797203	0.157177	0.0374099	0.262124	0.0639073	0	0.230275	0.0233025	0.0341203	0.0522735	0.00723276	0.0525697	0.0811979	0.128918	0.0996224	0.129447	0.0571839	0.0353835	0.0871935	0.18319	0.0837654
HCCDB-13.S140	HCCDB-13	0.185458	0.111933	A			0.0842355	0.0276811	0.119312	0	0.0186936	0	0	0.0875684	0.0331351	0.0261657	0.00430617	0.0454442	0.0526593	0.135054	0.0585925	0.0178844	0.0828694	0.0319522	0.0567613	0.0388084	0.210224	0.0601312	5.52142e-18	0.226449	0.00168371	0.0188022	0	0.0168673	0.0870258	1.87157e-18	0.229959	9.45692e-19	0.0452427	0.0547028	0.13612	0.111878	0.173372	3.94686e-18
HCCDB-13.S142	HCCDB-13	0.459068	0.189117	A			0.116498	2.12317e-18	0.192948	1.57392e-19	0.0616294	1.04768e-19	5.78067e-18	0.0352299	0.0629275	0.0633103	0.0540187	0.017662	0.00733014	0.0908886	0.0677703	0.0490153	0.0914947	0.410912	0.170241	0.054194	0.200133	0.0844439	0.00759009	0.250084	0.0118999	1.47619e-18	0	0	0.00777374	3.49394e-18	0.162954	0	0.0269634	0.0453748	0.0254798	0.113997	0.217572	0.115008
HCCDB-13.S144	HCCDB-13	0.26842	0.206483	B			0.125862	0	0.0746976	0.0892937	0.0275627	0.0236615	0	0.0871415	0.01534	0	0.0200752	0.0339257	0.0709457	0.0908599	0.0861741	0.038521	0.0580222	0.24369	0.229082	0.0217416	0.225568	0.012242	0	0.186634	0.0201652	0	4.04062e-18	2.25462e-20	0.0401788	0.00493046	0.315438	0.0401737	0.143895	0.0198156	0.00651543	0.141445	0.116707	0.00779249
HCCDB-13.S146	HCCDB-13	0.408332	0.336909	A			0.136418	1.85909e-19	0.159131	0.000635844	0.0381216	0.0465736	0	0.0485725	0.00872728	0.0325206	0.0114223	0.0397654	0.0409968	0.0854862	0.0592666	0.0733272	0.189447	0.286417	0.347954	0.11194	0.263843	0.109002	0.0165954	0.24641	0.00816268	2.40073e-20	0	0	0.08874	5.94744e-18	0.172651	0.0718109	0.183829	0.0293165	0	0.0537461	0.148393	0.009717
HCCDB-13.S148	HCCDB-13	0.65364	0.291994	A			0.129126	0.0466378	0.333812	0.0427567	0.126888	0	0.122514	0	0.102732	0.129902	0.177951	0.0787431	0.0778333	0.114389	0.0469071	0.184321	0.198344	0.0707368	0.256518	0.054333	0.164135	0.127934	0.0447722	0.263567	0.0210407	0.00467429	0.189645	0.000453981	0.065248	0.0452774	0.150335	0.0899788	0.0565479	0.0672318	0.0737674	1.38152e-17	0.218193	0.11366
HCCDB-13.S15	HCCDB-13	0.219767	0.204704	A			0.135176	0.0513839	0.170423	1.59862e-19	0.0255568	3.59582e-18	8.53996e-19	0.121235	0.0152551	0	0	0.0337069	0.0660117	0.152862	0.109164	0.0853467	0.12645	0.105349	0.147783	0.0790031	0.205904	0.0144143	2.5503e-20	0.159132	0.00402958	0.0151499	0	6.61997e-18	0.028316	1.5998e-17	0.281281	0	0.0513265	0.0664759	0.0817056	0.12653	0.217696	0.0551012
HCCDB-13.S150	HCCDB-13	0.280982	0.223833	A			0.117062	3.81223e-19	0.140462	0.0306462	0	0.0172784	1.12486e-18	0.154017	0.0467536	0	0	3.58771e-18	0.0381016	0.115755	0.119013	0.00221123	0.134175	0.255739	0.196429	0.0838593	0.24291	0.0691367	5.67586e-19	0.215399	0.0155501	5.17804e-20	2.89339e-18	9.93896e-18	0.0320818	0	0.369294	0.0594359	0.0882171	0.0241238	0	0.0680976	0.174389	0.0497117
HCCDB-13.S151	HCCDB-13	0.244122	0.231024	A			0.166334	0.0393392	0.122953	0.0475525	0	3.34345e-20	2.92141e-19	0.0340403	0.0594599	0.0683316	0.04902	0.0521417	0.0754531	0.124463	0.0863658	0.0733764	0.115558	0.0928507	0.180157	1.73116e-18	0.263049	0.0626812	0	0.176087	0.00330096	0.0182908	6.13172e-19	3.42711e-19	0.0351745	6.76612e-19	0.253894	0.0167797	0.0233893	0.0550893	1.9738e-19	0.0383698	0.185445	0
HCCDB-13.S152	HCCDB-13	0.613395	0.307931	A			0.158149	0.0308118	0.315493	0.0284591	0.121516	0.0361774	0.12796	0	0.151985	0.184759	0.19937	0.103582	0.0853591	0.0898854	0.0595097	0.135252	0.172152	0.150465	0.285561	0.0618416	0.253163	0.138996	0.0312516	0.305005	0.0100336	0.0496462	0.124566	0.00496597	0.0261832	0.0302833	0.130649	0.105069	0.113388	0.0145308	0.0224029	0.0644371	0.200705	0.0196888
HCCDB-13.S154	HCCDB-13	0.307584	0.193284	A			0.175489	0.0234614	0.189422	0	0.0333541	0.00302972	0.0223434	0.049886	0.0590429	0.0704017	0.033698	0	0	0.137026	0.157021	0.0481815	0.150474	0.151909	0.0606058	0.146176	0.236591	0.0595444	0.00333826	0.243514	0.0095426	0.0347319	0.0725818	7.83669e-19	0.00375795	0	0.218711	0.104099	0.0356375	0.041489	0.11212	0.155643	0.22123	0.00166909
HCCDB-13.S156	HCCDB-13	0.354689	0.246026	A			0.126689	0	0.160978	0.0368938	1.50086e-19	0.0253779	0.036828	0.00830906	0.0481974	0.0432162	0.0600701	0.0406127	0.0475226	0.0806371	0.0740176	0.0357931	0.193885	0.232104	0.171478	0.10431	0.273629	0.0929415	0	0.235495	0.00146301	7.33768e-21	9.4085e-19	0	0.0923443	0.0291907	0.253561	0.0446365	0.107469	0.00857636	5.03232e-18	0.0482326	0.126843	0
HCCDB-13.S157	HCCDB-13	0.340303	0.201984	A			0.144062	0.0333691	0.217081	0.0289105	0.0535011	0.00748401	0.0688424	0.069862	0.0867323	0.0691192	0.0810446	0	0.0296115	0.105888	0.0984176	0.012442	0.141637	0.275065	0.118269	0.110498	0.234494	0.0403595	0	0.224477	0.00898502	0.00403148	0	4.33681e-19	2.67629e-19	0	0.303132	0.0484924	0.0585709	0.0296811	1.7436e-18	6.67495e-18	0.213739	0.0654654
HCCDB-13.S159	HCCDB-13	0.342118	0.185708	0			0.131483	0.018788	0.113365	0.193869	0.0728033	0.0451476	3.66089e-18	0.102137	0.130304	0.0973471	0.00422479	0.0236986	0.0780515	0.0977948	0.112791	0.0627783	0.150336	0.179757	0.0895968	0.0402379	0.171056	1.37814e-18	7.42783e-19	0.117506	0.0186984	1.07995e-17	0.0300488	0	8.83425e-19	2.96992e-18	0.237164	0.0580159	0.0417257	0.0171158	0.0419448	0	0.17646	0.0413227
HCCDB-13.S160	HCCDB-13	0.678752	0.214252	A			0.166649	0.044744	0.25053	0.165313	0.194858	0.113779	0.0318408	0.0589141	0.243945	0.18138	0.278533	0.0202561	0.0204785	0.0551925	0.0795208	0.0975822	0.11226	0.192188	0.149596	0.0178748	0.259811	0.0967778	1.51752e-21	0.288498	0.012339	0.0108453	0.0444799	0.0102307	0	0.0912137	0.0245066	0.118542	0.115674	0.0788	0.0542081	0.0655888	0.135802	0
HCCDB-13.S162	HCCDB-13	0.336945	0.212228	A			0.141201	0.0284665	0.142664	0.0204155	0.0297245	0	0.0145411	0.0981377	0.0920335	0.0552017	0.0670226	0	0.0814476	0.0924548	0.146243	0.049542	0.117383	0.172651	0.165872	0.145915	0.263431	0.102096	9.31803e-05	0.234212	0.00498659	0.00570161	2.21702e-18	0	0.0259162	0	0.299295	0.000248474	0.0855919	0.0549203	0.0045837	0.0769816	0.2094	0.0386384
HCCDB-13.S164	HCCDB-13	0.48505	0.180211	A			0.122709	0.00177801	0.278475	0.0033131	0.0997697	0.0355498	0.0645054	0.00627329	0.187231	0.20814	0.203292	0.0152057	0.00825497	0.104627	0.0824375	0.0337597	0.166711	0.198779	0.0710014	0.0519988	0.256411	0.0500563	0.00866874	0.194018	0.0145152	1.73472e-18	0.0111584	0	0.067917	0.0626114	0.227285	0.0924832	0.0536404	0.0654734	0.0663236	0.023354	0.22298	0.0884848
HCCDB-13.S166	HCCDB-13	0.65013	0.381431	A			0.0853312	0.0340092	0.329535	0.212023	0.167159	0.0401654	0.171764	0	0.222343	0.212959	0.196151	0.0876862	0.0700085	0.0532203	0.0948892	0.13941	0.289052	0.252069	0.388478	0.0204345	0.143996	0.0126256	0	0.191311	0.0227602	0.00189462	0.0731741	0	0.0516439	0	0.18376	0.0578618	0.175683	0.0519466	9.55036e-18	5.85898e-19	0.130984	0.000557186
HCCDB-13.S168	HCCDB-13	0.433501	0.16942	A			0.130697	0.0259551	0.245554	2.59884e-19	0.0522488	4.45839e-18	0.0177593	0	0.158462	0.151663	0.157174	0.0235487	0.0396925	0.140496	0.0704951	0.0787175	0.0550806	0.223654	0.153063	0.0690667	0.183752	0.0216787	0.00151795	0.178814	0.0159164	0.00221727	0	0.00957788	1.53809e-21	0.073618	0.208907	0.0215775	0.0765473	0	0.146681	0.108663	0.274241	0.01319
HCCDB-13.S17	HCCDB-13	0.423676	0.326716	A			0.178519	0.0267556	0.246477	5.19588e-21	0.0563143	0	0.0728528	0.0649131	0.10993	0.0730203	0.0620475	0.103577	0.0282517	0.123002	0.134355	0.116535	0.203314	0.164186	0.271599	0.185149	0.269633	0.0365421	0.0075678	0.196563	0.0185604	0.00273758	0.0597805	3.54891e-21	0.0469094	0	0.101415	0.0429022	0.0958946	3.97544e-22	0.000853866	0.00216655	0.16877	0.0856274
HCCDB-13.S170	HCCDB-13	0.232951	0.259477	0			0.142807	0	0.235617	1.09075e-18	0.0508462	0.00222822	1.7321e-18	0.0467891	0.096917	0.0928595	0.0640882	0.0359926	1.13013e-18	0.0827856	0.108281	0.0595979	0.163285	0.0420679	0.212862	0.0492884	0.263282	0.0283853	0	0.159589	0.0126357	0	0.0254185	0.0119555	0.0271489	0.00640863	0.0988833	0.0746661	0.0816114	0.0440348	0.026704	0.0589675	0.199267	0.00646967
HCCDB-13.S171	HCCDB-13	0.685518	0.111196	A			0.126971	0.0710652	0.257126	0.00516721	0.113724	0.0344915	0.0570631	0.0594522	0.183292	0.215589	0.312417	0.0105953	0.123493	0.155618	0.12595	0.117169	0.0954205	0.127757	0	0.0436402	0.192125	0.0647668	0.0517887	0.143903	0.0154871	0.0290004	0.131598	0	0.00248264	0.200935	0.135749	0.142247	0.0604295	0.0751033	0.193111	0.239576	0.1943	0
HCCDB-13.S173	HCCDB-13	0.339666	0.205882	B			0.131551	0	0.106171	0.0864478	0.0269386	0.032534	0.0687564	0.0595573	0.0793593	0.0629774	0.0433001	0.00136567	0.0148695	0.12146	0.0346143	0.0906217	0.110797	0.241335	0.169417	0	0.198511	0.0175318	0	0.149631	0.00326063	8.86944e-20	0.0145464	0	0.035905	0	0.378451	0.0679586	0.0933851	0.048253	6.10644e-20	0.120124	0.167486	0.0199213
HCCDB-13.S175	HCCDB-13	0.67865	0.190371	B			0.102516	0.041271	0.324918	0.034515	0.144516	0.0166266	0.108523	0.00343975	0.31992	0.341474	0.361358	0.0328012	0.0426526	0.123471	0.064201	0.0920283	0.138434	0.0784036	0.139793	0	0.239471	0.105331	0.0160831	0.251307	0.0303627	0.0160349	0.0212767	0.0251315	0.0399005	0.144966	0.198409	0.148883	0.0895795	0.0650967	0.114024	0.0968112	0.232407	0.103927
HCCDB-13.S177	HCCDB-13	0.264727	0.222424	A			0.187995	1.37518e-21	0.116875	0	0	0	0	0.0339249	0.0739013	0.0253302	0.00919794	0.0592646	4.82054e-19	0.104106	0.04322	0.0376738	0.172161	0.200817	0.0846913	0	0.188047	0.0659434	0	0.226701	0.00521674	0	0.00535338	0.0172295	0.00818484	0	0.275663	0.0344608	0.0467823	0.038955	0.053058	0.126174	0.230982	1.10434e-19
HCCDB-13.S180	HCCDB-13	0.171917	0.223475	A			0.125056	0.0196449	0.164532	0	0.022596	0	0.00141504	0.0687189	0.0253795	0.00324758	0.030779	0.0639475	0.0073047	0.129824	0.0472178	0.0394077	0.135291	0.0845135	0.186602	6.92525e-18	0.171708	0.0554174	0.0322329	0.157032	0.0109162	0.0194308	0	0.00375416	0	7.00363e-19	0.256046	0.0791028	0.0980888	0.0397862	0.094802	0.137794	0.241659	0.000146317
HCCDB-13.S181	HCCDB-13	1.07663	0.11284	A			0.106015	0.181289	0.333878	0.062878	0.163279	0.0804956	0.151788	1.13768e-19	0.26895	0.272102	0.365827	0.0933275	0.261967	0.1133	0.12622	0.185632	0.0890722	0.161735	0.0305936	0.12269	0.141717	0.145437	0.0452625	0.27233	0.0413741	0.0917834	0.190202	0.0926261	0.0579517	0.219091	0.18396	0.166455	0.0245081	0	0.0974863	0.209828	0.171124	0.0563272
HCCDB-13.S183	HCCDB-13	0.471019	0.222369	A			0.163222	0	0.128898	0.0480308	0.0599777	0.0196233	0.0755802	0.0576603	0.103335	0.0821587	0.135116	6.86888e-19	0.0442339	0.0632652	0.0759094	0.0451325	0.144161	0.318215	0.137354	0.149425	0.267481	0.107466	0.0183545	0.267189	0.00846769	0	0	0	0.0185768	0.0453576	0.169108	0.0781817	0.127696	0.0481725	1.3617e-18	0.0684922	0.131766	0
HCCDB-13.S184	HCCDB-13	0.360706	0.293364	C			0.186531	0.0204358	0.105353	0.0138637	0	0.0364118	0.00583391	0.0289962	0.00167239	0.0341199	0.0771442	0.0730087	0.00532291	0.0982707	0.0579991	0.0772019	0.1966	0.279336	0.203597	0.0558591	0.25397	0.0928742	6.0795e-20	0.332801	0.0159234	0.00685132	0	0	0.0536151	0	0.270973	0.0345367	0.0991039	0.0725905	0.0266525	0.0738567	0.185961	0.0135608
HCCDB-13.S186	HCCDB-13	0.832274	0.13591	A			0.109729	0.0806709	0.254695	0	0.120073	0.0613282	0.178269	2.39737e-21	0.220375	0.228958	0.407496	0	0.102104	0.0763919	0.125783	0.1175	0.124987	0.143185	0.0371033	0	0.0890747	0.133292	0.0550893	0.161055	0.0259294	0.0020746	0.0877223	0.0166296	0.074054	0.245609	0.31255	0.106569	0.037978	0.117079	0.127794	0.192932	0.144455	0.0290556
HCCDB-13.S188	HCCDB-13	0.167663	0.154482	A			0	0.00801828	0.147432	0.0654588	0.01109	3.80659e-20	0	0.0861157	0.0425542	1.34481e-18	4.3849e-18	0.00619443	0	0.119618	0	0.0381159	0.0768138	0.146663	0.23215	1.93643e-18	0	0	1.97228e-18	0	0.00505323	0.0535134	2.33497e-17	0	0	0	0.188172	0	0.0679877	0	2.41574e-19	0.0691542	0.174367	0.0239075
HCCDB-13.S19	HCCDB-13	0.573321	0.202381	0			0.107859	0.153222	0.302834	0.0359651	0.120794	0.00806206	0.105996	0	0.134872	0.172364	0.101015	0.0112136	0.132189	0.120218	0.0220527	0.105462	0.162712	0.0930816	0.13419	0.000623741	0.251158	0.108738	0.0352669	0.156144	0.00991644	0.0896349	0.0399583	0.0702741	0.0939373	0	0.218738	0.0937099	0.043055	0.0590291	0.0387637	0	0.213073	0.106382
HCCDB-13.S190	HCCDB-13	0.28039	0.219946	A			0.146251	0	0.168156	0.057267	0.0595854	2.01739e-19	0	0.0336859	0.0318554	0	0.0291861	1.28763e-17	0	0.101865	0.052138	0.037188	0.124337	0.194722	0.169305	0.00186181	0.148957	0.0676226	0.0255765	0.187329	0.00743977	0	0.0113674	0	0.0108032	0	0.0738808	0.0345565	0.0352039	0.0204687	0.0616149	0.159685	0.176355	0
HCCDB-13.S192	HCCDB-13	0.192673	0.194095	A			0.169816	0.00690163	0.0825976	0	0	0.0583075	0.0547392	0.0611922	0.030764	3.2087e-19	0.0457006	0.0218606	0.0694489	0.0522375	0.118659	5.19706e-20	0.0967889	0.119567	0.121584	0.0285815	0.254412	0.0783947	0.0104339	0.276788	0.00174118	0	0	2.46816e-18	0.0516403	0	0.284616	0.00910398	0.0883497	0.0489634	0	0.14085	0.160133	3.23646e-18
HCCDB-13.S194	HCCDB-13	0.320416	0.363126	A			0.163369	0.00622625	0.214764	0.0503186	0.0815823	0.00771551	0.0837217	0.0188295	0.0971293	0.0805406	0.15598	0.0903404	0.0103498	0.0624104	0.0842073	0.0816007	0.233639	0.0429733	0.329243	0.0906755	0.252121	0.0212672	8.7787e-19	0.215906	0.0136896	0.0272291	0.0582805	5.24451e-20	0.0614952	0.0163791	0.117317	0.106071	0.169705	0.0816746	0.0226023	0	0.170696	0
HCCDB-13.S195	HCCDB-13	0.43872	0.212402	A			0.183467	0.0781591	0.239966	0.0167538	0.0742045	0.0232966	0.0319947	0.0705155	0.137028	0.143107	0.158183	0.0631975	0.126629	0.0168691	0.103051	0.0471621	0.12874	0.109527	0.112597	0.0862478	0.25776	0.101763	0.00729154	0.296342	0.0232045	0.00714768	0.0400981	0.0285445	0.0469347	0	0.107146	0.0476015	0.0391058	0.0177267	0.0643329	0.125311	0.214339	0.0123948
HCCDB-13.S196	HCCDB-13	0.35437	0.326721	A			0.19636	0.0384937	0.150094	3.15654e-18	0.0101532	0	0.102879	5.87191e-19	0.0379071	0.0861271	0.115566	0.0970893	0.00841172	0.0455003	0.137933	0.0627188	0.201201	0.108562	0.255882	0.112973	0.256736	0.100709	0.034457	0.20752	0.0104066	0.0587796	0.052433	1.67206e-19	0.0192855	0.0908864	0.181936	0.0961063	0.129021	0.104863	3.78089e-18	0.0208627	0.165621	0
HCCDB-13.S198	HCCDB-13	0.431849	0.23788	B			0.151589	3.48291e-20	0.201217	0	0.0396249	0	1.222e-18	0.074466	0.154375	0.143983	0.137312	0.0104672	0	0.110327	0.0816383	0.109659	0.164901	0.120328	0.159269	0.0675924	0.252045	0.131224	0.0151187	0.29037	0.00370866	2.10897e-19	0.0393317	0	0.0384703	0.011052	0.112291	0.0743083	0.0546234	0.0108683	0.0780847	0.0433397	0.261521	0
HCCDB-13.S199	HCCDB-13	0.440462	0.246049	B			0.17613	0	0.198991	0.0281117	0.0706029	0.0173598	0.111146	0.0184493	0.103326	0.0850492	0.151727	0.0865861	0.0232847	0.0232737	0.126772	0.0834126	0.201414	0.256707	0.114553	0.0961174	0.231179	0.00849129	1.39578e-20	0.211756	0.020548	0	0.0196018	0	0.0558759	0.0421269	0.250766	0.0883547	0.118138	0.0630317	0.00381836	0.0850652	0.188767	0
HCCDB-13.S2	HCCDB-13	0.187013	0.091829	A			0.12921	0	0.157044	0.0115263	0.0546426	0	6.89553e-18	3.27888e-19	0.0216318	0.0641026	0	2.93335e-18	3.55239e-18	0.123034	0.102616	0.0179241	0.0544479	0.116041	0	0	0.180491	1.64295e-17	2.29974e-17	0.0465551	1.43671e-20	0	0.00597304	0	0.0643069	0	0.257659	0	0	0.0130605	0.114532	0.120664	0.228369	0.000206312
HCCDB-13.S201	HCCDB-13	0.54383	0.192242	A			0.157323	0.0646143	0.303402	3.36973e-19	0.101962	6.21592e-18	1.87972e-18	0.026316	0.238456	0.245759	0.244285	0.0168331	0.020168	0.106615	0.108035	0.101775	0.118051	0.0214921	0.10911	0.0802555	0.226202	0.0849029	0.0242336	0.228479	0.0115175	0.0471171	0.0661053	0.0382773	0.0383423	0.0865781	0.236527	0.118455	0.0496487	0.0482626	0.119345	0.144938	0.293316	0
HCCDB-13.S203	HCCDB-13	0.660106	0.254016	B			0.137779	0.0223959	0.295723	0	0.107429	0.0124935	0.0738591	2.95801e-21	0.213527	0.23148	0.239148	0.079206	0.0806756	0.125966	0.0978419	0.114227	0.146964	0.160403	0.223289	0.040425	0.265112	0.188564	0.0367791	0.322855	0.0179109	0	0.0713462	6.73504e-20	0.0241124	0.0702446	0.150333	0.0670759	0.0922134	0.0863576	0.0356151	0.0373501	0.231088	0.0630475
HCCDB-13.S205	HCCDB-13	0.248213	0.230684	A			0.159353	0.028205	0.187223	0.0330084	0.0422751	0	0.0104049	0.0298564	0	0.0396789	0.00598723	0.0561355	0.0387887	0.0475918	0.051268	0.0122178	0.211311	0.125932	0.0907035	0.00821013	0.234107	0.053126	1.36128e-18	0.247923	0.0116346	0.0442239	0.0314046	0.0072434	0.0675239	0	0.244277	0.0400789	0.0503561	0.000777343	0.0505121	0.0207113	0.221528	0
HCCDB-13.S207	HCCDB-13	0.909636	0.191623	A			0.107983	0.32329	0.315144	0.177698	0.192615	0.0946817	0.260097	0	0.259008	0.245226	0.279581	0.196713	0.298836	0.114503	0.0636041	0.176503	0.142425	0.144541	0.132839	0.123248	0.209975	0	0.00684295	0.139659	0.0302344	0.184841	0.107901	0.133202	0.065866	0.0644944	0.386764	0.14657	0.0969188	0	0.0420465	0.000890616	0.126656	1.2266e-21
HCCDB-13.S208	HCCDB-13	0.28726	0.302188	A			0.181403	0	0.022332	0.0386938	1.2749e-18	0.0160914	0	0.0224987	0.0343554	0	0.00597004	4.71734e-19	0.0423903	0.0571392	0.0813114	0.0719998	0.174128	0.228968	0.248845	0	0.193953	0.0243997	0.010378	0.152914	0.0175337	2.74867e-18	1.18152e-18	0	0.0536333	0	0.256081	1.12477e-18	0.13476	0.0555412	2.44428e-18	0.103266	0.145843	0.00739708
HCCDB-13.S209	HCCDB-13	0.551502	0.135624	A			0.105454	0.0410117	0.212905	0.128472	0.106654	8.76169e-19	0.00745757	2.9987e-19	0.171547	0.195813	0.174909	0.0284948	0.0476298	0.0232794	0.0752116	0.11597	0.122921	0.138867	0.0428721	0	0.251611	0.151118	0.0258769	0.296894	0.00471876	0.0119602	0.0330478	8.67362e-19	0.0408935	0.0234254	0.280485	0.149437	0.0524222	0.073518	0.0297077	0.0581332	0.182271	0.0594169
HCCDB-13.S21	HCCDB-13	0.19495	0.175202	A			0.104415	0	0.0733541	3.55638e-18	0.00729903	0	7.32112e-19	0.110194	0.0288266	0	0	0.0316175	0.0492038	0.0747553	0.0915004	0.0231439	0.148055	0.116794	0.0979351	0.0176609	0.229225	0.0504959	0	0.148461	0.0060315	0	0	0	0.056642	0.00319138	0.32755	3.33679e-18	0.0515035	0.0712622	0.00255186	0.117322	0.262848	0
HCCDB-13.S210	HCCDB-13	0.31397	0.210913	0			0.186007	0.0279442	0.0886005	0.0286706	0	0.0318356	7.27931e-19	0.112782	0.100107	0.0269153	0.0949346	6.62538e-19	0.0710353	0.117422	0.168339	0.0832371	0.160796	0.185475	0.0750221	0.0056555	0.212836	0.0203609	0.00137731	0.152302	0.0142101	0.0271224	9.90642e-19	6.3732e-18	0.0346534	0.0049669	0.324763	7.12518e-19	0.0782269	0.0288432	0.0265691	0.189918	0.15824	6.49139e-18
HCCDB-13.S211	HCCDB-13	0.671253	0.323475	A			0.111662	0.11709	0.397986	0.108396	0.17584	0.0470596	0.116741	3.49039e-18	0.222753	0.262689	0.205816	0.15209	0.12368	0.0914481	0.0685077	0.139522	0.123519	0.229246	0.411768	0.109046	0.196095	0.0257154	0.0190634	0.165844	0.0192186	0.0801217	0.0700467	0.0403156	0.00320465	0.00424387	1.40577e-18	0.0812073	0.157903	0	3.4367e-18	5.50654e-19	0.153086	0.0594426
HCCDB-13.S213	HCCDB-13	0.388415	0.166304	A			0.14341	0.00932989	0.132501	0.0929338	0.0345929	0.0357067	0	0.0198585	0.0571038	0.0343077	0.105939	0.0229668	0	0.00221344	0.0952715	0.115372	0.0995111	0.223167	0.0896871	0.0657991	0.234543	0.0390852	0.00377696	0.215211	0.0168651	0	0.018846	0	0.0682596	0	0.239967	0.0240528	0.14352	0.093711	0.0227014	0.126894	0.126628	0.00535309
HCCDB-13.S215	HCCDB-13	0.471367	0.193495	A			0.174368	0.0279962	0.220211	4.33681e-19	0.0986279	0.0514676	0.0706558	0.0537857	0.150395	0.131145	0.192045	0.0364978	0.061095	0.0779401	0.0890899	0.0881019	0.114442	0.205832	0.098179	0.0436775	0.255894	0.0393005	6.18662e-20	0.216899	0.0140662	0.0342311	5.22712e-19	1.48538e-20	0.0237353	0.0589962	0.272109	0.0780468	0.0562864	0.0415967	0.0312156	0.127933	0.152805	0.0287143
HCCDB-13.S217	HCCDB-13	0.227342	0.264728	B			0.177791	0.0315778	0.0937286	0.00297045	0.0320316	0	0.0123846	0.119625	0.0208143	1.03873e-18	0.0426177	0.0345439	0.0537691	0.0525159	0.104972	0.0749798	0.213333	0.116525	0.138332	0.0799897	0.255569	0.0213211	0	0.205063	0.0100554	0.0280602	1.02636e-18	7.14508e-20	0.0337081	0	0.323239	0.0801758	0.11527	0.0436194	4.01143e-18	0.0984073	0.112058	0.0556994
HCCDB-13.S219	HCCDB-13	0.347814	0.247774	B			0.103168	0.0108211	0.121953	1.47685e-19	0.00941258	1.37203e-19	2.03561e-17	0.141617	0.0173584	0.00678947	0.0407432	0.00352412	0.0575941	0.133627	0.116382	0.0221565	0.14864	0.353021	0.24374	0.201692	0.227274	0.0379977	0	0.211749	0.0193355	1.26481e-18	0	1.26281e-17	0.00392776	0.0476909	0.235955	0.010055	0.0730521	0.0452034	0.0022407	0.142915	0.24739	0
HCCDB-13.S221	HCCDB-13	0.332601	0.186452	A			0.142152	1.05631e-20	0.17865	0	0.0288743	0.0265235	0.0351356	0.0228246	0.137478	0.150439	0.174342	0.0274022	2.11237e-18	0.108324	0.11966	0.066815	0.0968391	0.174398	0.133913	6.47884e-18	0.248418	0.0393495	9.833e-19	0.237229	0	0.00389922	0	3.50464e-18	0.0331039	0.018883	0.227915	0.0485702	0.0741575	0.0533743	0.107213	0.0559807	0.263471	0
HCCDB-13.S223	HCCDB-13	0.485179	0.273964	A			0.146947	0.0240572	0.203226	0.0880506	0.0767792	0.000509223	0.107702	0.0197543	0.0902418	0.107589	0.104249	0.0332754	0.00341149	0.0532345	0.00691974	0.0962423	0.186796	0.114184	0.214186	0	0.210827	0.13508	0.0197605	0.267655	0.00391722	0.0558041	0.0669706	0	0.102274	0.0180216	0.134649	0.107049	0.128129	0.0561522	0.0495605	0.0508719	0.1359	0.00833783
HCCDB-13.S225	HCCDB-13	0.369187	0.320225	A			0.144835	0	0.2126	0	0.0227026	0	0.0288697	0.0920655	0.0799156	0.0468977	0.0736644	0.101389	0	0.0754368	0.121224	0.113288	0.201169	0.126676	0.294446	2.51387e-18	0.264263	0.0631812	0.0294619	0.236518	0	1.8214e-19	0.105116	5.21409e-18	0.0429014	0	0.160589	0.0515619	0.170084	0.0704876	0	0.0643282	0.168383	6.21485e-18
HCCDB-13.S227	HCCDB-13	0.433379	0.293134	A			0.12575	0.039503	0.277895	0	0.0966174	0	0.0700959	0.00295676	0.101995	0.161039	0.136097	0.108297	0.0181817	0.089194	0.0823161	0.125136	0.178056	0.0828055	0.282461	0.144872	0.258115	0.117053	0.0335681	0.268941	0.0104419	0.0424062	0.0454875	0.0157244	0.0310287	0	0.214865	0.0677376	0.112521	0	0.0489414	0.00510565	0.24393	0
HCCDB-13.S229	HCCDB-13	0.327399	0.241622	A			0.157374	0.0286873	0.128771	0.0344861	0.0481576	0.0271618	1.79893e-18	0.0953549	0.0491901	0.0487495	0.00637488	0.0376655	6.75213e-19	0.114033	0.124764	0.0476737	0.169868	0.150521	0.156003	0	0.270841	0.0788442	0	0.260062	0.00251036	0.0232008	0	2.39565e-19	0.0653337	0.0201807	0.105604	0.0572747	0.0700408	0.0561957	0.00544628	0.0728261	0.205167	0.0124016
HCCDB-13.S231	HCCDB-13	0.480554	0.286804	A			0.135576	0.00942468	0.238117	0.0220053	0.0856648	3.46633e-20	0	0.0328041	0.158026	0.162849	0.147166	0.0393386	0.0559135	0.116472	0.0645367	0.0994574	0.167247	0.182893	0.270784	0.0431488	0.232334	0.139498	0.0297256	0.262454	0.0139587	0	0.00780552	0	0.0241014	0	0.3422	0.0861864	0.0723219	0.0400571	0.0474474	0.0699178	0.235969	0.112319
HCCDB-13.S233	HCCDB-13	0.358457	0.248424	A			0.133325	0	0.021408	0	0.00299911	0.114904	0.015606	0.110962	0.0678268	0	0.0346119	0.0212072	0.0117853	0.0828328	0.154153	0.0573125	0.17806	0.33674	0.185463	0.00952973	0.229983	0.0623949	0.00413189	0.193539	0.010412	0	1.07189e-18	0	0	7.29039e-18	0.319798	0.017997	0.14056	0.0720039	0	0.0951009	0.0805151	0.031297
HCCDB-13.S234	HCCDB-13	0.170638	0.152898	A			0.152378	0	0.0855095	0	0.0269637	0.0155708	9.9731e-18	0.097465	0.0117654	2.3065e-19	0	1.56652e-18	0.00895459	0.0912536	0.174055	0.0302292	0.110518	0.0754756	0.0429007	0.00728372	0.244661	0.0269899	0	0.195846	0.0031308	0	0.0337437	8.01176e-18	0.0476589	0	0.22953	0.0115887	0.0755824	0.097913	0.0635527	0.143255	0.134561	2.57204e-18
HCCDB-13.S236	HCCDB-13	0.435271	0.254127	A			0.153157	0.00152697	0.262825	0.0151316	0.105723	0	0.0555125	0.0188131	0.143178	0.178888	0.174034	0.0340043	0.00568201	0.0909095	0.0535717	0.0579109	0.129012	0.211014	0.226084	0.0920699	0.233127	0.0723676	0.00356326	0.203707	0.0173787	0	0	0	0.0438083	0	0.205966	0.0728613	0.0944685	0.0633636	0.0660387	0.0727055	0.248655	0.0853718
HCCDB-13.S238	HCCDB-13	0.400488	0.266095	A			0.143371	0.0758558	0.190075	0.0408214	0.0850163	0.00521204	0.109337	0	0.0715974	0.0938824	0.0596651	0.0838045	0.0839526	0.0842175	0.0377932	0.142766	0.194021	0.116393	0.194797	0.0202685	0.246856	0.0555717	0.0162739	0.140864	0.000484567	0.0785104	0.0285321	0.0221008	0.0245144	3.00508e-19	0.219513	0.0354589	0.0743187	0.0342321	0.0123908	0.0609125	0.191663	0
HCCDB-13.S239	HCCDB-13	0.463448	0.281612	A			0.170411	0.00613252	0.18818	0.0233196	0.0436126	0.0347738	0.0112719	0.0885589	0.0652615	0.00672876	0.0647058	0.0604143	0.0293589	0.0472593	0.12004	0.0760956	0.240865	0.205048	0.151948	0.148924	0.269118	0.143501	0.026848	0.281128	0.0179537	0	0.0295511	1.47101e-19	0.101069	0.0069454	0.135402	0.0861734	0.105527	0.0478228	2.42499e-21	0.00846584	0.144963	0.0772646
HCCDB-13.S241	HCCDB-13	0.358681	0.257133	0			0.164017	0.0219934	0.202651	0	0.0859045	0	4.04098e-20	0.0434513	0.0734504	0.108646	0.0235951	0.000295355	0.0147684	0.132482	0.0842706	0.0471277	0.172518	0.0671854	0.17773	0.129427	0.261862	0.116644	0.0298411	0.286894	0.00133878	0.0335635	0.0871427	0.000257557	0.037235	7.2208e-18	0.0596474	0.0878085	0.0836524	0.00663982	0.133059	0.0167373	0.234164	0
HCCDB-13.S242	HCCDB-13	0.336226	0.281221	A			0.148051	0	0.232172	0.0517271	0.0913687	0.0317052	0.046021	0.0939224	0.110688	0.0905205	0.117561	0.0625568	0.0472909	0.0864672	0.0959314	0.0817545	0.170005	0.108325	0.244386	0.0340688	0.272035	0.0523236	0.023475	0.199519	0.013167	0	0.0139919	3.47596e-19	0.0327203	1.78357e-19	0.173144	0.07923	0.131964	0.053008	0.0367075	0.00210675	0.149723	0.004138
HCCDB-13.S243	HCCDB-13	0.526282	0.310356	A			0.140694	0	0.226877	3.22997e-20	0.0603043	1.06659e-17	0.103204	2.25117e-20	0.112668	0.148777	0.177036	0.0312458	0.047529	0.0853206	0.0561004	0.0806733	0.18605	0.25122	0.293968	0.125895	0.253527	0.13416	0.0227678	0.313692	0.0156274	0	0.0111359	2.41181e-18	0.0649156	0.0587189	0.266915	0.0327743	0.129537	0.0230495	0.00520183	0.0258944	0.200968	0.0364383
HCCDB-13.S244	HCCDB-13	0.258597	0.24725	A			0.167334	0.0482807	0.10709	0.0572854	0.0434409	0.00129814	0.000696909	0.0891737	0.0770403	0.066582	0.0792334	2.54523e-20	0.0808924	0.0627799	0.162272	0.0124744	0.248532	0.0018093	0.0786344	1.23513e-21	0.261982	0.0576911	0	0.270111	0.0101897	0.0936703	0.0213085	0	0.114203	0.00145789	0.262677	0.176024	0.0823539	0.057617	0.0515025	0.0564992	0.134885	1.19515e-20
HCCDB-13.S245	HCCDB-13	0.375403	0.234654	A			0.152701	0.031901	0.174218	0.124624	0.115	0.0974821	0.0357429	0.038719	0.0815594	0.0542905	0.0670266	0.0645065	0.0664975	0.108939	0.111301	0.0842975	0.162243	0.0305482	0.154365	0.00652978	0.257178	0.0835288	0.000837573	0.251996	0.0116811	0.0349951	0.03273	0	0.0918586	6.93234e-18	0.216767	0.0735866	0.063519	0.0554748	0.00480956	0.0122989	0.143301	0
HCCDB-13.S246	HCCDB-13	0.540211	0.230334	A			0.121337	0.0690866	0.207017	0	0.0689308	0	0.0059287	0.0278046	0.103237	0.092979	0.188851	0.00754514	0.062846	0.140924	0.143664	0.0797803	0.204574	0.179777	0.134757	0.105743	0.240168	0.118827	0.0358854	0.248153	0.0238472	0.0141705	0.0293702	0.0075838	0.0337749	0.103685	0.26057	0.10583	0.0794471	0.106877	0.108457	0.192045	0.252418	1.82176e-20
HCCDB-13.S248	HCCDB-13	0.521907	0.327355	B			0.160108	0.0105918	0.282448	0	0.0898832	0.0263818	0.0736241	0.0299725	0.0638076	0.113706	0.0986504	0.0338786	0.0493904	0.106954	0.0940393	0.0518508	0.0839601	0.16459	0.410641	0.128175	0.25375	0.165944	0.0454039	0.274329	0.0185734	0.00981753	0.113869	0.0178196	0.0757452	0.0280065	0.114745	0.0242776	0.154105	0.0415011	0	0.0277382	0.169385	0.0664951
HCCDB-13.S25	HCCDB-13	0.220116	0.200896	A			0.0849815	0.0186543	0.0317427	3.25311e-18	0	8.49964e-19	2.0132e-19	0.0706935	0	0	0.000365604	0.060996	0.0830892	0.137627	0.0711865	0.0760802	0.0964961	0.162303	0.220315	0.0655048	0.201712	0.0390374	0.00961806	0.189858	0.00636365	0.00108603	3.10601e-18	4.5261e-18	0.0277356	4.34191e-18	0.358709	1.08614e-17	0.0448332	0.0544742	0.0625805	0.182158	0.229819	1.15432e-17
HCCDB-13.S250	HCCDB-13	0.28334	0.1842	A			0.172938	0.028392	0.163009	0.0201397	0.00334429	0.0302072	0	0.0876769	0.0920986	0.0266435	0.0437176	0.0211475	0.0147884	0.12479	0.104052	0.031153	0.0774233	0.175543	0.118039	0.0280734	0.199691	0.0796456	0	0.23493	0.0148333	1.0842e-19	0	1.61656e-18	0	0	0.274104	0.0146965	0.0201449	0.0813329	0.0842494	0.163314	0.22356	2.47882e-18
HCCDB-13.S252	HCCDB-13	0.618349	0.198626	A			0.148491	0.0455074	0.273561	0.114878	0.161475	0.0707058	0.0941902	0.00272321	0.135689	0.0918753	0.211348	0.0510295	0.177917	0.0651909	0.173216	0.0511292	0.246722	0.170009	0.00203896	0.0853896	0.25563	0.0616559	0.0163399	0.271712	0.0312034	0	0.0937759	0	0.0536183	0.12346	0.0862173	0.0610085	0.0461893	0.058496	0	1.29156e-19	0.165598	0.0414416
HCCDB-13.S254	HCCDB-13	0.216517	0.213525	A			0.161682	0	0.192689	0	0.0313348	6.03731e-19	0	0.0421851	1.82301e-18	0.0610036	2.1684e-19	9.25132e-19	0.0100089	0.150746	0.0356603	2.08975e-19	0.106745	0.124026	0.158623	0.0495526	0.102335	0.080955	0.00446691	0.228121	1.30413e-18	4.20064e-05	0	1.25982e-17	0.0375846	0.0508752	0.169696	0.0713973	0.0213736	0	0.0593555	0.126418	0.276952	0
HCCDB-13.S256	HCCDB-13	0.466508	0.253666	A			0.147037	0.0286593	0.294716	0.0716966	0.120895	0.011746	0.128687	0	0.168009	0.18061	0.149264	0.114397	0.0256091	0.0857563	0.0556089	0.117427	0.143558	0.0505378	0.216737	0.065527	0.259254	0.0756812	0.0240086	0.240957	0.0149222	0.052129	0.053534	0.0147949	0.0564626	0.0136335	0.0820785	0.0723268	0.114955	0.019533	0.0507744	0	0.174441	0
HCCDB-13.S258	HCCDB-13	0.817032	0.157314	B			0.172795	0.0950581	0.327976	0.158258	0.180758	0.123376	0.108154	0	0.207948	0.196733	0.353903	0	0.123376	0.0744217	0.168373	0.161958	0.141832	0.128217	1.13841e-18	0.0751924	0.186125	0.0785206	0.00568386	0.274641	0.037541	0.0541151	0.091583	0	0.112672	0.131291	0.0508861	0.194616	0.035407	0.142319	0.082362	0.175816	0.209043	0
HCCDB-13.S260	HCCDB-13	0.360045	0.237643	A			0.154679	0	0.21691	0.0176348	0.0940363	0	0.0191541	0.030293	0.0382785	0.0477781	0.0852153	0.0485655	0.00141137	0.0960665	0.0692835	0.0923347	0.149532	0.160123	0.171076	0.0355586	0.250783	0.0930728	0	0.332565	0.0168356	0.00596729	0.0284739	0.00963067	0.0169123	3.40102e-18	0.294615	0.0556405	0.0876412	0.0628497	0.0644769	0.0533056	0.254715	0
HCCDB-13.S262	HCCDB-13	0.514187	0.243458	A			0.154057	0.0452807	0.257626	0.0323685	0.0904362	6.00406e-19	0.0134026	0.0763572	0.145826	0.124718	0.160102	0.0462958	0.0610633	0.0985135	0.115224	0.0958658	0.159883	0.162807	0.172977	0.0975558	0.264173	0.133175	0.0344569	0.247251	0.0111978	0.0458549	0.0449717	0.0292252	0.0417197	0	0.127037	0.0672247	0.0990336	9.26117e-19	0.0281274	0.036868	0.249866	0.0481806
HCCDB-13.S264	HCCDB-13	0.282144	0.249376	A			0.124441	6.45465e-19	0.156984	0.0794413	0.0543244	6.79098e-19	3.30427e-19	0.115643	0.0636517	0.0176594	0.0278106	0.0493137	0.0550309	0.0481841	0.126117	0.0667051	0.211001	0.201956	0.163311	0.14777	0.237304	0.00606389	0	0.154877	0.0197412	0.0184036	2.44309e-18	0	8.8213e-19	0.010773	0.126181	0.0595098	0.0925981	0.0108203	0	0.112747	0.147944	1.36735e-18
HCCDB-13.S266	HCCDB-13	0.676675	0.24144	A			0.170564	0.0236246	0.234575	0	0.0497006	0	0.0558383	4.22592e-19	0.139905	0.118533	0.221164	0.0366034	0.0367803	0.0937436	0.0982171	0.104726	0.223252	0.206031	0.0890633	0.0895487	0.253791	0.19488	0.0353198	0.392545	0.0168649	0.0171516	0.103395	0.0205873	0.0606737	0.115212	0.186971	0.119108	0.0459055	0.0135784	0.0336248	2.14398e-20	0.221051	0
HCCDB-13.S268	HCCDB-13	0.384477	0.274945	A			0.151077	0.0600695	0.217491	0.0622215	0.117838	0.00266491	0.0460518	0.0673185	0.110586	0.0701689	0.111871	0.0427011	0.0734891	0.102226	0.0765403	0.0857877	0.186802	0.0809135	0.212012	0.0368119	0.278111	0.039542	2.09853e-21	0.188515	0.0124984	0.0795734	0.0196174	0.00175056	0.0311944	0.018669	0.0921325	0.0601909	0.110165	0.00594421	0.0318558	0.0930745	0.129317	0
HCCDB-13.S269	HCCDB-13	0.189402	0.310764	A			0.188838	0.00224144	0.122997	0	2.18358e-18	5.62598e-18	0	0.141648	0.00479316	0	0.0200646	0.0580623	0.0441634	0.101983	0.0884396	0.0531931	0.207275	0.142358	0.225416	0.111303	0.247228	0.0152349	1.31833e-18	0.231489	0.014977	0.000234095	1.26654e-17	0	0.0251127	0.0261926	0.254664	0.0452977	0.0989962	0.0703407	0	0.116697	0.189582	0.0711108
HCCDB-13.S27	HCCDB-13	0.339817	0.252669	0			0.145846	0.01579	0.217647	7.17291e-19	0	0.0206458	0.0240492	0.00546675	0.0237341	0.0445083	0.07591	0.0384175	0.0090512	0.097488	0.0879556	0.0608102	0.276058	0.110516	0.0834343	0.0829643	0.266119	0.134203	0.0312365	0.299282	0	0.00576378	0.0797001	0	0.0742239	0.0107487	0.30618	0.123224	0.0772647	1.87373e-19	0.00611489	0.0278721	0.237518	0
HCCDB-13.S270	HCCDB-13	0.369087	0.292767	A			0.16662	0.107106	0.185134	0.0395209	0.0881696	0	0.0278191	0.0193436	0.0465914	0.078439	0.0333919	0.0209864	0.0663235	0.132042	0.0208857	0.0731699	0.168667	0.0732375	0.250248	0.0641884	0.244057	0.0743716	0.0215115	0.213096	0.00402427	0.0296729	0.0330265	0.037411	0.046844	0.00708948	0.162099	0.0749337	0.0922931	0.0929727	0.0377673	0.0299624	0.233418	0
HCCDB-13.S272	HCCDB-13	0.318026	0.266939	0			0.157692	0	0.138797	0.0291806	0.0550314	0	1.31552e-19	0.122903	0.0579443	0.0370435	0.0385993	0.0434377	0	0.0413001	0.108474	0.0285368	0.159447	0.203686	0.216738	0.117458	0.244628	0.106856	0.00727765	0.24042	0.0182833	0	0.000811108	0	0.00589073	0	0.216614	0.0209418	0.126591	0.0900223	0.0103013	0.0885804	0.220307	2.89758e-18
HCCDB-13.S275	HCCDB-13	0.158607	0.314844	A			0.111183	0.0311686	0.159556	0.0118547	0	0	0.00119828	0.121799	0.0316141	0	6.54235e-19	0.00943532	0.0217008	0.0811144	0.0571992	0	0.218817	0.104381	0.299687	0.055769	0.241856	0.0255017	9.08576e-19	0.151693	0.0111738	0.00929696	1.71483e-19	0.0101112	0.0340718	0	0.255116	0.067663	0.119972	0.0779727	0.0537217	0.0414401	0.208796	0.0187343
HCCDB-13.S276	HCCDB-13	0.782555	0.313463	A			0.149852	0.0257707	0.357614	0.0504492	0.148439	0.0270185	0.163009	0	0.149518	0.192172	0.229951	0.133287	0.0268642	0.0719643	0.120782	0.165002	0.217841	0.223115	0.259233	0.157731	0.2663	0.155254	0.0401421	0.318222	0.0175669	0.0445203	0.137267	0.0131251	0.0369046	0.114996	0	0.132857	0.143897	7.63353e-18	0.00710573	0	0.178665	0.00482809
HCCDB-13.S278	HCCDB-13	0.650203	0.303487	C			0.148599	0.0287453	0.291698	0.0950132	0.153965	0.0710359	0.168158	1.0014e-19	0.180697	0.155042	0.239347	0.0660462	0.0872874	0.063598	0.084961	0.131991	0.200204	0.179675	0.258171	0.0449444	0.241287	0.0951976	0.00756654	0.282757	0.0174385	0	0.0269161	0.0085119	0.0877571	0.0729224	0.114093	0.0698966	0.133914	0.0326356	0	0.0448472	0.125073	0
HCCDB-13.S280	HCCDB-13	0.33395	0.243891	A			0.161358	0.0140672	0.158531	0.010743	0.0263294	2.15265e-19	0	0.170697	0.102408	0.0527576	0.048911	0.0164668	0.0554001	0.141263	0.0857479	0.0317109	0.182862	0.179788	0.143562	0.0336713	0.235114	0.0579723	0	0.184022	0.00346595	0.0362351	7.45959e-18	0	0.052884	0.0322995	0.284687	0.049273	0.0411118	0.0522076	0	0.0565728	0.196049	0.0551497
HCCDB-13.S281	HCCDB-13	0.167396	0.300941	A			0.159129	0.0127754	0.14251	0	4.5096e-19	2.96676e-18	0.0169786	0.0432673	0.00174387	0.00219722	0.0220655	0.035162	0.00283504	0.0886049	0.0711276	0.0430789	0.215846	0.110442	0.226906	0.0705538	0.253817	0.0793698	0.0164325	0.236132	0	0	0.00368355	0	0	0	0.315095	0.0272866	0.105795	0.118734	0.0282857	0.0157919	0.197846	1.00351e-18
HCCDB-13.S282	HCCDB-13	0.363775	0.388132	A			0.143175	0	0.200489	0.0910101	0.0903572	2.28724e-18	0.0741465	0.0217809	0.112207	0.0966723	0.0607909	0.0830344	8.01473e-19	0.0922048	0.0626355	0.0938092	0.256017	0.117016	0.377072	0	0.164056	0.11213	0.033466	0.208031	0	0.0410143	0.0201432	0	3.63614e-19	0	0.203711	0.0249898	0.10205	0.0108106	0	0.0321154	0.207709	0
HCCDB-13.S283	HCCDB-13	0.302095	0.197266	A			0.1727	0.0182534	0.125786	0.0314912	0.0766224	0.0287918	2.93531e-20	0.0336956	0.0250807	0.0391325	0.0715443	0.0153703	0.0278289	0.0434848	0.11162	0.00218723	0.185607	0.1089	0.0362262	3.08798e-18	0.271487	0.0610739	0	0.222568	0.000260252	0	0	0	0.160766	0	0.0344015	0.0604883	0.0596323	0.0288276	2.98738e-20	0.0494113	0.111439	0
HCCDB-13.S285	HCCDB-13	0.540978	0.27756	A			0.155507	0.0289088	0.229117	3.1923e-18	0.032166	3.43175e-18	0.0419563	0.0309898	0.156861	0.118122	0.267615	0.0631024	0.0202713	0.0963465	0.0729401	0.0757395	0.281388	0.142498	0.118225	0.059613	0.259789	0.133904	0.0409665	0.32584	0.0162875	0.0390114	0.0609009	0.0166929	0.0430665	0.121134	0.209362	0.12787	0.0968621	0.0147474	0.031865	0.114779	0.214476	0
HCCDB-13.S286	HCCDB-13	0.269449	0.221443	A			0.157198	0.0101113	0.177808	8.68077e-19	0.0705928	0	0.0186197	0.0672936	0	0.00346453	0	0.0443891	0.0306145	0.129304	0.0680802	0.0577011	0.119567	0.176723	0.166121	0.0204352	0.273758	0.0830653	0.0198984	0.237287	0.000584978	0	0	0	0.0053956	0	0.083372	0.041851	0.0787221	0.0350168	0.052683	0.0170864	0.241362	1.54399e-18
HCCDB-13.S288	HCCDB-13	0.250981	0.187317	A			0.105288	8.24023e-20	0.0891232	0.064191	0	5.17751e-19	0	0.121047	0.03644	1.49633e-18	0	0	0.0544157	0.0723125	0.209467	0.0422244	0.167754	0.197478	0.101593	0.0526691	0.201029	0.0708353	1.25471e-18	0.262448	0.0174979	2.81794e-19	0	0	0.0119967	0	0.3367	0.0262473	0.0748652	0.00457462	0.0302857	0.168332	0.190362	0
HCCDB-13.S289	HCCDB-13	0.420011	0.176295	A			0.123623	0.00598912	0.301884	0.00551663	0.158956	6.93137e-19	0.0818725	3.3289e-19	0.0986651	0.120881	0.13342	0.0424465	0.012359	0.0960314	0.0881016	0.109605	0.122664	0.0271353	0.106302	0	0.126563	0.103885	0.0291494	0.181825	0.0134964	0.00942416	2.25868e-19	0	0.0724311	0.0398548	0.110312	0.092145	0.0379906	0.0467902	0.148729	0.109724	0.235274	0.0152771
HCCDB-13.S29	HCCDB-13	0.129683	0.235432	A			0.11046	0.00887947	0.126782	0.00188853	5.63935e-19	2.89849e-18	1.82772e-19	0.118359	0	5.87179e-20	0	0.0539278	0.0507029	0.108864	0.0867953	0.0355896	0.162907	0.118006	0.197497	0.0947191	0.24037	0.00627063	0	0.132034	0	0	0	1.00866e-18	0.0257785	0	0.27779	0.0513838	0.0718728	0.0464628	0.0279886	0.116308	0.168317	0.0428516
HCCDB-13.S291	HCCDB-13	0.684989	0.33428	A			0.132251	0.0706243	0.388788	0.0701532	0.176466	0.0858504	0.181338	0	0.207488	0.247198	0.230616	0.13671	0.191991	0.0927537	0.101637	0.128336	0.205454	0.16953	0.330854	0.0931203	0.26293	0.0903978	0.0260373	0.243966	0.0195631	0.0383697	0.0755635	0.00261219	0.0338654	0.0556496	0.124713	0.116171	0.139844	0.0345422	1.46814e-19	7.31996e-19	0.163506	0
HCCDB-13.S293	HCCDB-13	0.263346	0.133822	C			0.136112	0.00566267	0.109992	0.0849117	0.0395394	0.0353824	4.82516e-18	0.00669839	0.0632642	0.0495378	0.0138846	0	1.23126e-17	0.124233	0.0785088	0.0258265	0.0814482	0.131066	0.050084	0.00806412	0.10143	0.0144461	0	0.0664792	0	0	0	3.23106e-18	0.0523469	0.0628668	0.241789	0	0.0320338	0.0332363	0.0222619	0.169486	0.149441	0.0135725
HCCDB-13.S295	HCCDB-13	0.441858	0.167539	A			0.140736	0.0196814	0.226787	0.127708	0.132884	0.047951	0.0264015	0.0812044	0.104217	0.0550858	0.0727484	0.108465	0.0209938	0.168618	0.0940092	0.111576	0.0916156	0.203805	0.102725	0.0384722	0.199513	0.0615264	0.0182183	0.149208	0.0234189	0.0471767	0.000776648	0.020025	0.00490214	4.83808e-20	0.196896	0.0444416	0.071212	0.00326505	0.0133403	0.0399932	0.187468	0
HCCDB-13.S297	HCCDB-13	0.390461	0.22697	A			0.17072	0.00415668	0.147662	2.36142e-18	0.0235034	0.0494794	0.0391496	0.0337386	0.060254	0.0562662	0.0961221	0.0596539	0.0574701	0.0438938	0.110847	0.074062	0.126029	0.180209	0.157192	0.101298	0.259184	0.113764	0.0290629	0.224213	0.014782	0.00212434	0.0251015	0	0.0630838	0.0267756	0.197987	0.0811432	0.111687	0.0717888	0	0.00965865	0.192192	0
HCCDB-13.S299	HCCDB-13	0.231699	0.203328	C			0.153222	0.0228573	0.129008	0.038017	0.0242887	9.09358e-20	1.22736e-17	0.0681902	0.0367289	0.0161797	0.0339023	0.020801	0.0284695	0.0542809	0.0670943	0	0.13075	0.13035	0.122683	0.0330654	0.228206	0.0568005	1.39396e-18	0.208205	0.0103324	0	0	0	0.0453369	0.0208535	0.321706	0.0406718	0.0709508	0.0682038	0.0205787	0.0804878	0.191652	0.00640301
HCCDB-13.S30	HCCDB-13	0.697692	0.325609	A			0.152913	0.111631	0.392819	0.0300686	0.169197	0.0170671	0.23051	9.34907e-21	0.198721	0.229441	0.197177	0.174498	0.0954763	0.0995416	0.0941091	0.177712	0.181573	0.0326878	0.316731	0.0983712	0.246924	0.145903	0.05728	0.24403	0.0166714	0.0915894	0.0989471	0.0396712	0.0715516	0.0235165	0.17325	0.107599	0.105566	0.0513232	0.0303357	0	0.293222	0.0393131
HCCDB-13.S301	HCCDB-13	0.456956	0.244701	A			0.17937	0.0378598	0.180937	1.4455e-18	0.0235564	5.94019e-18	0.00601252	0.0203815	0.0830618	0.0880043	0.0919293	0.0282331	0.014879	0.0991662	0.0616967	0.111632	0.133017	0.245863	0.177015	0.020192	0.210167	0.0664722	0.0153684	0.212527	0.0151473	0	0.0522202	0	0.0496201	0	0.256328	0.0924266	0.0860126	0.0537179	0.122238	0.0524551	0.262741	0.02417
HCCDB-13.S303	HCCDB-13	0.196394	0.204881	A			0.142579	0.0295582	0.115198	0	1.28973e-17	7.8616e-18	0	0.0867646	0.055518	0.0171516	0.0342353	0.0249886	0.0409965	0.0711312	0.138913	0.0237367	0.150939	0.0715225	0.116244	0.0607025	0.244151	0.0634329	5.65086e-19	0.22929	0.0227966	8.72714e-20	0	3.94984e-18	0.0280266	0	0.322888	0.0305303	0.0688503	0.0541023	0.0118283	0.180701	0.230022	0
HCCDB-13.S304	HCCDB-13	0.237166	0.124135	A			0.0873255	0.034425	0.208815	0	0.000204987	0	9.37205e-18	0.0117774	0	0.0542666	0.0185837	0.0154349	0	0.165359	0.110649	0.0250906	0.121261	1.66992e-19	0.0396843	0	0.18235	0.0942716	0.00467155	0.253676	0.00760133	0.0642619	0.0993162	0.0163714	0.0737582	0.0210807	0.119347	2.42018e-19	0.0361591	0.000773025	0.110319	0.091324	0.282789	0
HCCDB-13.S306	HCCDB-13	0.267246	0.292429	A			0.0733671	1.72488e-18	0.119198	0	0.0496016	0.0491164	0.0599346	0.12405	0	0.0169775	0	0.0157003	3.78516e-18	0.0607192	0.108228	0.048457	0.201954	0.216598	0.309537	0.110175	0.22911	0.0341104	7.97839e-19	0.200725	0.0237898	0	1.96145e-17	0	0.028312	1.40816e-18	0.264335	0.0516649	0.138782	0.0790351	0	0.131126	0.105239	0.0238953
HCCDB-13.S308	HCCDB-13	0.398037	0.231671	A			0.142835	0.0215728	0.133587	0.0963894	0.0538562	0.10395	0	0.0737403	0.0355818	0.0267253	0.0218754	0	0.0498062	0.0757739	0.111331	0.0777251	0.156797	0.301505	0.16371	0.028615	0.245004	0.0730903	1.82184e-18	0.233642	0.0116054	0.0142021	2.37628e-18	0	0.0221183	0	0.185074	0.0428773	0.0736881	0.0842366	0	0.0661983	0.0785659	0.00475191
HCCDB-13.S310	HCCDB-13	0.462739	0.227888	A			0.176506	0.00893115	0.240179	0.0173286	0.0375328	0.00220398	0.0808301	0.0149258	0.107101	0.116611	0.154053	0.0757757	0.0539393	0.0628739	0.133135	0.106819	0.165761	0.213652	0.11351	0.0516557	0.268282	0.154904	0.020251	0.365277	0.0108209	0.00629834	0.0123096	2.09738e-19	0.0388578	0.00317983	0.195455	0.0373516	0.0446641	0.0398737	0.0025842	0.0492448	0.193118	0
HCCDB-13.S311	HCCDB-13	0.280836	0.212175	A			0.157013	0	0.116972	0	3.85425e-18	0	4.64851e-19	0.0821424	0.0380565	0.0427533	0.0450962	0	0.0349369	0.111816	0.070546	0.0256487	0.0959156	0.191943	0.171422	0.000556615	0.233282	0.114854	0.0350045	0.214153	0.00671162	0	6.55116e-19	1.09728e-18	0.0440395	0	0.304186	0.0455861	0.071062	0.0524147	0.0731092	0.0466963	0.246633	0.00309113
HCCDB-13.S313	HCCDB-13	0.310789	0.276243	C			0.159998	4.28435e-19	0.0877568	0.0164429	1.08255e-18	0.0101574	0	0.0920178	0.0527871	9.03634e-19	0.0636422	0	0.020948	0.164236	0.0498955	1.1298e-19	0.157401	0.31877	0.235088	0.0329222	0.206937	0.0816578	0	0.283822	0.0129679	0	4.43213e-18	0	1.10961e-18	1.86636e-18	0.32109	0	0.0443851	0.0442693	0.00129888	0.190038	0.155346	0
HCCDB-13.S315	HCCDB-13	0.304834	0.212427	A			0.132597	0.0140259	0.210184	2.32734e-18	0.0475861	1.18097e-17	0	0.00340477	0	0.0238449	0.0253356	0.0187596	0.0106468	0.123604	0.0405995	0.0912815	0.146755	0.161867	0.145502	0.0606085	0.237853	0.109953	0.00431407	0.290502	0	0	0.0188432	0	0.0136949	0	0.123532	0.0419928	0.0450376	0.0224609	0.0824915	0.0248272	0.259617	0.00699431
HCCDB-13.S316	HCCDB-13	0.638956	0.304585	A			0.179063	0.047707	0.283517	2.24599e-19	0.0833245	0.0159523	0.130117	6.90549e-19	0.150031	0.200532	0.173304	0.0980059	0.112652	0.0856553	0.0973572	0.113849	0.1438	0.209958	0.286308	0.198276	0.24686	0.105357	0.0571476	0.240302	0.0141237	0.0619003	0.148945	0.00112253	0.0851391	0	0.253948	0.100605	0.132039	0	0	0.0985442	0.174335	0.00387691
HCCDB-13.S318	HCCDB-13	0.206819	0.248215	A			0.147048	0	0.170224	0.0169032	0.017055	0.0210319	0	0.0398378	0.0601627	0.04423	0.017472	0.104848	0.00473653	0.103598	0.143306	0.0438342	0.224785	0.0478634	0.124596	0.234349	0.223563	0.0609931	0.0187335	0.163042	0.011615	0.0186013	0.0234035	0.0114783	0.0453015	0	0.191187	0.0388965	0.0606667	0.0688691	0.0819892	0.0938168	0.196137	0
HCCDB-13.S32	HCCDB-13	0.352084	0.159007	A			0.162139	0	0.174634	0	0	5.30584e-18	7.31423e-19	0.0767128	0.0798588	0.0604209	0.0876064	0.0382142	0.0410115	0.114734	0.0404371	0.0734698	0.0982583	0.174393	0.057617	0.040046	0.242688	0.0659984	0.0282693	0.199947	0.00242265	0.0242013	0.0117145	0	0.0723362	0.0479323	0.245918	0	0.0435061	0.0180188	0.057835	0.139041	0.268621	4.2748e-18
HCCDB-13.S320	HCCDB-13	0.488541	0.164426	A			0.171101	0	3.39021e-18	0.068708	0.063571	0.108856	0.0699959	0.0366085	0.0814874	0	0.108951	2.21741e-19	0.0720758	4.19525e-18	0.199583	0.069071	0.157751	0.382389	0	0.0917386	0.257688	0.0864932	0	0.318271	0.00786564	0	0	0	0.0201882	0.0217463	0.308757	0.061343	0.085597	0.0266912	0	0.138298	9.88225e-20	1.62756e-17
HCCDB-13.S321	HCCDB-13	0.355279	0.186643	A			0.128169	0	0.0716388	0.0637555	0.0705431	0.064591	0.0360618	0.000910162	0.0452281	0.0183243	0.0743245	0.00276163	0.00808523	0.101237	0.0709102	0.0794241	0.144645	0.197609	0.100473	0	0.223627	0.116535	0.0029044	0.269185	0.00246886	0.0104348	2.1684e-19	3.29719e-20	0.0211107	0	0.297331	0.00747907	0.0391011	0.0157908	0.00691553	0.109779	0.178115	0
HCCDB-13.S323	HCCDB-13	0.273667	0.239191	0			0.140476	0.0199125	0.162967	0.0758589	0.0287994	0.0305833	0.00825725	0.16104	0.0863032	0	0.0340148	0	0	0.124107	0.155673	0	0.173825	0.128947	0.164082	0.0530705	0.255439	0.0562925	0	0.191039	0.0233729	0.00487347	1.41455e-17	0.0171558	0.0382344	0.0286392	0.200842	0.0966154	0.0885936	0.0672743	1.82809e-19	0.126893	0.101334	0.026488
HCCDB-13.S324	HCCDB-13	0.343682	0.181887	A			0.149264	0.0280624	0.155709	0	0.0306115	0.0736247	0.0548865	0.0946353	0.0823156	0.00045091	0.106002	0.0409891	0.0615316	0.0836193	0.132835	0.0327281	0.160145	0.193414	0.0543648	0.127818	0.245441	0.077227	8.46069e-21	0.262079	0.018461	0.0171587	8.15142e-20	2.22339e-19	0.0434265	0.00927591	0.295067	0.0642559	0.0259131	0.0370195	0	0.148522	0.173144	0.028603
HCCDB-13.S326	HCCDB-13	0.307245	0.137157	0			0.10583	0	0.0921608	1.3735e-18	0.00766802	0	6.15117e-19	0.0298417	0	6.39193e-18	0	0.282262	0.0288542	0.124397	0.0908	0.234589	0.076231	0.138182	0.0922529	0	0.0760716	0.0315437	0.010339	0.132829	0	0.022997	1.27763e-19	0	0.0488843	1.974e-17	0.416194	0	0.0154866	0	0.0931334	0.102629	0.237201	1.96423e-18
HCCDB-13.S328	HCCDB-13	0.289036	0.245667	C			0.125538	3.92302e-19	0.107156	0.0616315	0.027461	1.87504e-20	0.0432934	0.0646745	0.0630442	0.0328894	0.0577876	0.0236049	0	0.041645	0.0856096	0.068526	0.098337	0.193559	0.267458	0	0.208592	0.0408196	0	0.219294	0.00989999	1.4759e-18	0	0	0.0302434	0	0.263812	2.3864e-18	0.086076	0.0306987	0.00983198	0.138339	0.128625	0
HCCDB-13.S330	HCCDB-13	0.394421	0.299839	A			0.198371	0.079095	0.101178	0.0349906	0.0412813	0.018967	0.00476865	0.0258079	0.0527629	0.0291448	0.0420419	0.0321858	0.0998359	0.104146	0.0799901	0.100391	0.20031	0.206234	0.200998	0.0706112	0.232854	0.0966823	0.0185652	0.285643	0	0.0372415	0.0151851	0.0138696	1.32887e-18	0	0.159797	0	0.0933941	0.0747176	1.08412e-20	0.119942	0.15455	0.0537342
HCCDB-13.S332	HCCDB-13	0.268787	0.22661	A			0.186608	4.76014e-19	0.0363187	0.0670912	0.0157092	0	0.0202852	0.141919	0.038804	0.0135657	0.028079	0.0479595	0.068448	0.0156299	0.105664	0.0943653	0.140586	0.20972	0.126026	0.0580711	0.239632	0.00975993	0	0.228908	0.0121682	0	5.25588e-18	0	0.0226539	4.14561e-20	0.36463	0.0202818	0.0970218	0.0366481	0	0.181565	0.0823561	0.0509575
HCCDB-13.S334	HCCDB-13	0.441257	0.257041	0			0.152917	0.00629293	0.237116	0.0106075	0.102922	0.00964843	0.0884488	0.0309448	0.103719	0.111679	0.132889	0.0368737	0.0703874	0.0893162	0.105214	0.0854521	0.194988	0.184181	0.166177	0.121492	0.262574	0.114709	0.0198776	0.27154	0.0157698	3.51155e-18	0.0429667	0	0.00587394	0	0.222509	0.0419647	0.0813653	0.0416804	0.0248614	0.124061	0.193858	0.0558142
HCCDB-13.S335	HCCDB-13	0.912431	0.360567	A			0.0769133	0.208394	0.384196	0.246349	0.272768	0.150218	0.189505	5.96722e-20	0.342386	0.305995	0.356933	0.073416	0.260258	0.0792615	0.0906259	0.148755	0.303334	0.122813	0.340887	0	0.168949	0.065486	0.0149067	0.202082	0.0291169	0.0700362	0.119679	0.0890014	0.0143296	0.0449188	0.159847	0.138461	0.135927	0.0362738	0.00811934	0	0.162521	0.0616816
HCCDB-13.S336	HCCDB-13	0.460833	0.0870016	B			0.136201	0.0448162	0.0406042	0.101902	0.00321331	0.0744165	0.0149419	0.0548058	0.163799	0.068673	0.160408	1.53855e-19	0.0722724	0.0846043	0.119801	0.0552666	0.037802	0.307775	5.95452e-20	0.0157226	0.182462	0.0181445	2.65719e-18	0.223179	0.00792634	5.09114e-19	0.0109969	0	0.0793108	0	0.439439	0.0163308	0.0394666	0.0906092	0.00473502	0.135527	0.0265852	0.0229846
HCCDB-13.S338	HCCDB-13	0.310433	0.25286	A			0.156592	0.00564668	0.102379	1.11817e-18	9.48898e-18	0.0284498	0	0.11319	0.0641132	2.68353e-20	0.0522465	0	0.118162	0.0896408	0.101388	0.0402073	0.156509	0.232083	0.19262	0.0452325	0.231807	0.0625766	0	0.278058	0.0181943	0.00253771	3.97638e-18	4.56893e-18	0.0428276	2.92056e-18	0.235541	0.0297914	0.0897399	0.0218888	0.0787259	0.225117	0.186943	7.17504e-18
HCCDB-13.S34	HCCDB-13	0.339051	0.271377	A			0.182339	0	0.0749199	0	0.00811234	1.20779e-18	0	0.0531525	0.0646456	0.0216058	0.100155	0.0774826	0.00591896	0.059466	0.122369	0.0552858	0.229186	0.181322	0.131227	0.0457758	0.264974	0.124307	0.0239783	0.305479	0	0	0.00207836	0	0.0373876	0.0354371	0.29455	0.0501504	0.079315	0.0635628	0	0.09312	0.17648	0.0338285
HCCDB-13.S340	HCCDB-13	0.223085	0.277283	A			0.150824	0.0271704	0.0412882	0.0137216	0	0	0	0.110928	0.0431932	0	0	0.00166101	0.0849608	0.119385	0.0755026	0	0.187479	0.152352	0.216262	0.0640521	0.252819	0.102587	0	0.280384	0.00932458	0.00257941	0	1.99008e-18	5.2771e-19	2.01561e-17	0.289994	0.0269702	0.110913	0.06584	1.25332e-20	0.156839	0.174708	0
HCCDB-13.S341	HCCDB-13	0.248278	0.195617	A			0.132982	0	0.167436	8.37567e-19	0.0130935	5.19775e-18	0.00157743	0.0286031	0.0866582	0.0604082	0.0459335	0.124116	0.0410995	0.112705	0.121093	0.0912592	0.0916494	0.101006	0.166603	0.0343494	0.24172	0.0530003	6.16957e-20	0.209427	0.0103855	0.000510684	1.99841e-18	3.17883e-19	0.0170135	0	0.275275	0.045141	0.036176	0.0570678	0.0539409	0.163064	0.206834	0
HCCDB-13.S343	HCCDB-13	0.408037	0.130305	A			0.1446	0.0064648	0.138053	6.64907e-19	0	0.00997603	0.044598	0.0251918	0.139586	0.0937583	0.157289	0	0.164189	0.0862315	0.16046	0.0839371	0.0519516	0.197686	0.0640577	0.0471356	0.17272	0.114242	0.0433694	0.176731	0.0162264	0	3.29624e-18	3.61861e-18	0.0539127	1.17507e-18	0.281101	0.0110569	0.0837583	0.041807	0.0973377	0.301794	0.14728	6.02864e-18
HCCDB-13.S344	HCCDB-13	0.190239	0.195229	A			0.138384	0.0189815	0.0862382	0.0278975	0	1.73472e-18	0	0.0706699	0.0568404	0	0.0317297	0.0148654	0.0197092	0.0524482	0.106681	0.0344059	0.0640303	0.108182	0.188043	3.80394e-18	0.241131	0.0132688	6.00656e-18	0.223689	0.0204672	2.10417e-19	4.37252e-18	0	0.033213	0	0.289878	0.0171793	0.0564857	0.0649073	0.00344832	0.110269	0.202214	0.0243235
HCCDB-13.S346	HCCDB-13	0.628998	0.269956	A			0.172445	0.0361252	0.264321	0.0462114	0.101662	0	0.168339	0	0.120729	0.130694	0.120575	0.160804	0.0557816	0.0852295	0.0252374	0.191865	0.160436	0.0772653	0.20703	0	0.232891	0.242434	0.0628264	0.310135	0.00569968	0.0336188	0.129716	0	0.0380011	2.84524e-18	0.192222	0.0598987	0.0699205	0.0164398	0.0316042	0	0.213036	0.0463324
HCCDB-13.S348	HCCDB-13	0.28062	0.180236	A			0.0882827	2.44727e-19	0.125099	0.0340433	0.0737357	0	0.0651047	0.12005	0.0419818	0.00316547	0	0.0267271	0	0.139751	0.126451	0.107499	0.146122	0.117766	0.126067	5.37698e-18	0.131533	0.0341449	0.0115636	0.156587	0.00184687	0.0254825	0.0352589	6.58222e-19	0.00869762	0	0.271126	7.087e-19	0.0794016	0.0512655	0.128101	0.219392	0.198877	0
HCCDB-13.S350	HCCDB-13	0.464543	0.1454	A			0.160411	0.0387155	0.245053	0	0.0917792	0.0240009	0.118021	0.0254594	0.17009	0.161475	0.183933	7.64012e-21	0.0672997	0.101702	0.0851159	0.0568257	0.0805544	0.118705	0.0498355	0.011872	0.263232	0.123156	0.00515739	0.337702	0.0265996	0.00794283	2.4418e-18	0	0.0629061	0.00803783	0.192255	0.035533	0.0421823	0.0586542	0.00278634	0.0936578	0.21682	0.0277964
HCCDB-13.S351	HCCDB-13	0.454043	0.306444	B			0.16777	0.0432074	0.257277	0	0.0759526	0	0.123238	7.4771e-18	0.151099	0.156364	0.160421	0.0987245	0.0388653	0.0706338	0.120718	0.130412	0.183155	0.0392165	0.261963	0.116692	0.274014	0.109517	0.0162995	0.329224	0.00290068	0.0430305	0.0379665	0.0202296	0.0893434	0.00144915	0.215703	0.063746	0.127398	0.00153631	0	0.0166893	0.171016	0
HCCDB-13.S353	HCCDB-13	0.449006	0.325907	0			0.131277	0.0282718	0.185363	0.0261008	0.0760672	0.0350597	0.152294	5.75868e-19	0.109092	0.0812601	0.140749	0.105351	0.0676023	0.0472836	0.124263	0.115915	0.229613	0.156442	0.290925	0.0502056	0.246922	0.0530063	0.021296	0.239821	0.0127497	0	0.0703582	1.20939e-18	0.0516063	0	0.236389	0.0427764	0.120522	0.029659	1.35399e-18	0.0143391	0.139113	0
HCCDB-13.S354	HCCDB-13	0.190757	0.200011	A			0.15303	0	0.0624307	0.0232963	0	0.0138903	9.7074e-20	0.0698033	0.0364328	2.72058e-21	0.0145229	0	0.0638119	0.0887342	0.166218	0.00157807	0.0939468	0.194108	0.153046	0.0135136	0.213515	0.0244754	3.1722e-19	0.250844	0.013491	0	5.43677e-18	0	0.0160504	0	0.34546	4.53739e-19	0.10197	0	0	0.188661	0.170108	0
HCCDB-13.S355	HCCDB-13	0.429692	0.112242	A			0.099363	0.0700826	0.211752	1.12219e-18	0.0521131	1.88501e-19	0.0447427	3.09723e-19	0.148002	0.135905	0.218258	0	0.0982963	0.124749	0.0890894	0.101865	0.067872	0.102972	0.0572483	0.0056954	0.172206	0.100325	0.0355231	0.190101	4.24522e-19	0.0521532	0.0334719	0	0.00147244	0.0342333	0.229515	0.0349289	0.0549922	0.0767433	0.129277	0.0866753	0.279994	0.0358331
HCCDB-13.S357	HCCDB-13	0.478454	0.229996	A			0.142378	0	0.0993639	0.0457122	0.0460656	8.91989e-21	0.0211666	0.0205429	0.095127	0.0951921	0.130792	0	0	0.019956	0.0434372	0.0599691	0.119415	0.374494	0.1982	0.0125627	0.208358	0.0509142	0.0146334	0.241021	0.0135611	0	4.68281e-18	6.1768e-18	0	0.0775505	0.286162	0	0.109117	0.0111116	0.0332464	0.0903429	0.17022	0.0169153
HCCDB-13.S358	HCCDB-13	0.475357	0.202523	B			0.116637	0.0229298	0.255786	4.94134e-19	0.0906727	1.57622e-19	0.111355	0	0.195353	0.185848	0.262862	0.00851481	0.0724809	0.0785057	0.0382827	0.0873182	0.154268	0.115726	0.13414	0.0336835	0.263846	0.106353	0.0130786	0.278477	0.00978148	0.0446051	0.00750508	0	0.0283633	0.0490332	0.243616	0.115284	0.0939688	0.0394661	0.0752328	0.12584	0.243321	0.0103425
HCCDB-13.S36	HCCDB-13	0.43314	0.219912	A			0.182798	0.00468785	0.129833	0	5.13512e-18	0	0.0277304	0.043682	0.0287225	0.0304651	0.110161	0.108605	0.0437198	0.0960078	0.103296	0.05685	0.114924	0.223648	0.142101	0.200776	0.269514	0.156021	0.0451271	0.282491	0.00747611	0.0250908	0.058172	4.1915e-18	0.0972699	0.0168624	0.288859	0.0232473	0.108578	0.00615605	0	0.130601	0.226487	3.77818e-18
HCCDB-13.S360	HCCDB-13	0.43858	0.236405	C			0.136723	0.0225527	0.218956	0	0.0610382	7.85481e-18	0.00277974	0.00248801	0.0924534	0.0918518	0.111877	0.0689022	0.0344995	0.12455	0.0527543	0.10653	0.120903	0.169397	0.215184	0.067694	0.179709	0.145252	0.0504513	0.253635	0.0219729	0	0.0142224	0.00696254	0.0244518	0	0.242655	0.0343646	0.0722956	0.0864912	0.123655	0.0750431	0.295594	0
HCCDB-13.S362	HCCDB-13	0.386125	0.318349	C			0.143071	0.0388643	0.271566	0.0474523	0.121083	0	0.0920306	0	0.147789	0.184388	0.14574	0.0687387	0.0477279	0.105537	0.050438	0.125555	0.247252	0.0756266	0.246376	0	0.211734	0.00975709	0.0067357	0.156103	0	0.0150825	0.0605127	0.0109318	7.34357e-18	0	0.150606	0.0408029	0.0858125	0.0528264	0.0751352	0.0479968	0.179842	0
HCCDB-13.S364	HCCDB-13	0.481593	0.430575	A			0.160918	0.00194429	0.288945	0.0934105	0.131393	0.00173373	0.14212	1.12017e-21	0.184481	0.141247	0.173299	0.133147	0.09581	0.114338	0.0807345	0.115142	0.261114	0.127111	0.439118	0.0931801	0.223009	0.11366	0.0260279	0.197488	0.00890313	0.0209664	0.0397551	4.33085e-19	0	0	0.0569625	0.0361641	0.153562	0.00736256	0.0100409	0.00655374	0.177463	0
HCCDB-13.S366	HCCDB-13	0.345943	0.217118	A			0.179465	2.63459e-19	0.161572	0.0313444	0.0599431	0.0121492	0.0604329	1.92055e-19	0.0653312	0.0939217	0.139411	0.0338907	0	0.047981	0.122623	0.0620293	0.155681	0.211417	0.0990897	0.119896	0.25947	0.0298643	0.00128585	0.222815	0.0134245	0	0.0295905	0	0.047315	6.86916e-19	0.181897	0.00890832	0.0918757	0.0721103	0.0192037	0.115144	0.185362	0
HCCDB-13.S368	HCCDB-13	0.473369	0.273644	A			0.140155	0	0.233026	0.0600631	0.0888999	0.0224744	0.0875755	0.0325519	0.1084	0.110667	0.136076	0.0626092	0.0179195	0.0740382	0.0821736	0.10377	0.141861	0.255988	0.265272	0.0811836	0.256068	0.0922151	0.0177837	0.253094	0.00749237	0	0.000953961	3.70263e-18	0.0523345	0	0.174846	0.0798804	0.147795	9.28397e-19	0.00771456	0.0129326	0.198472	0
HCCDB-13.S369	HCCDB-13	0.365479	0.260329	A			0.13487	0.0185134	0.166061	0	3.17967e-20	0	0.0215489	0.0121523	0.0646493	0.0576177	0.0561761	0.0292598	0	0.14404	0.071204	0.0459579	0.196881	0.183938	0.188908	0.00160339	0.215219	0.0846621	0.0163607	0.253572	0.0130735	1.35832e-18	0.070195	0	0.0672291	2.22686e-18	0.240255	0.00739214	0.0191339	0.0641423	0.0223157	0.0971375	0.205231	0.0550573
HCCDB-13.S371	HCCDB-13	0.39837	0.147098	C			0.0777155	1.82435e-19	0.0360218	0.0865456	0.0245417	0	1.73796e-18	0.0818614	0.132676	0.0287843	0.147923	0.0108002	0.011348	0.114214	0.0946822	0.0681116	0.131843	0.217116	0.0846378	5.67135e-18	0.101488	1.483e-18	0.00844815	0.0831077	0.0073367	6.07863e-18	0	0	0.0682616	0.0795121	0.228066	0.0818069	0.0803597	0.0330328	0.0646217	0.252112	0.107458	0.0261263
HCCDB-13.S373	HCCDB-13	0.200244	0.144904	B			0.114222	0.0075399	0.135426	0	0.031384	0	4.07056e-18	0.130704	0.0604102	0.0141668	0	0.0104395	0.00914054	0.120702	0.11177	0.0317418	0.0716807	0.102414	0.103904	0.0279555	0.245796	0.0300502	0	0.181538	0.00733358	0	1.40032e-18	0	0.0294925	0	0.27699	0.0514278	0.0604938	0.0970563	0.0616659	0.167544	0.186655	0.017038
HCCDB-13.S375	HCCDB-13	0.496421	0.346917	A			0.159658	0.0763187	0.273975	0.0509789	0.0657009	4.16747e-18	0.103206	0.0257728	0.15999	0.168413	0.157435	0.183179	0.134264	0.0578882	0.121571	0.150735	0.169403	0.114121	0.364773	0.172868	0.258179	0.0596652	0.0244294	0.219796	0.0140912	0.0517394	0.0703959	0.0231745	0.0336136	0	0.13184	0.106727	0.164917	0.0396595	3.00433e-19	8.34113e-19	0.12657	9.68539e-19
HCCDB-13.S376	HCCDB-13	0.372584	0.244691	A			0.159409	0.0123663	0.238377	4.99966e-18	0.0244549	0	0.0809158	1.04082e-20	0.0835136	0.072566	0.161818	0.0625231	0.0301888	0.0917117	0.0751137	0.0467313	0.121463	0.0774471	0.20851	0	0.176673	0.125813	0.0428725	0.251656	0.0230463	0.0135912	0.0785281	0.0152909	0.0744543	0.0125205	0.235624	0.00959336	0	0.0590605	0.0882819	0.132775	0.27199	6.09822e-19
HCCDB-13.S378	HCCDB-13	0.326394	0.222395	A			0.170988	0.0168082	0.0899919	0.0399285	0.0135816	0.0581249	0.0132569	0	0.115045	0.0452012	0.13672	0.010955	0.0726832	0.0668169	0.071993	0.0602045	0.139165	0.12324	0.134636	0	0.259039	0.0693038	5.75652e-22	0.277275	0.00307231	0.032176	0	0	0.0883358	0	0.347637	0.0292008	0.0781841	0.0635838	0.000809984	0.107674	0.182621	0
HCCDB-13.S38	HCCDB-13	0.516737	0.274649	A			0.131042	0.0115104	0.357385	0.0941055	0.174312	0.00670064	0.176235	1.16673e-20	0.156336	0.156288	0.199406	0.0703277	1.30734e-20	0.123381	0.0285661	0.134035	0.138429	0.0789083	0.279828	0	0.20423	0.111414	0.0313798	0.204953	0.00787699	0	0.0749881	7.31545e-19	0.0257259	0	0.0542441	0.0263189	0.0886182	0.0382919	0	0.0137649	0.185078	0.0369071
HCCDB-13.S380	HCCDB-13	0.916023	0.0946856	A			0.0969352	0.0956164	0.385482	0	0.105539	2.95614e-18	0.0877191	6.75208e-19	0.2736	0.258322	0.344452	0	0.137553	0.149721	0.0632331	0.13516	0.0924359	0.107649	0	0.148714	0.095043	0.148327	0.0648096	0.169993	0.025205	0.0120006	0.151568	0.00533553	0.186203	0.145166	0.122055	0.167126	0.0085513	0.177161	0.170419	0.231442	0.294018	0.0410249
HCCDB-13.S382	HCCDB-13	0.608273	0.198078	A			0.100259	0.0175855	0.275077	0.112359	0.178606	0.0743384	0.139002	3.56815e-20	0.164577	0.172153	0.24653	0.045414	0.0340937	0.0646633	0.0801144	0.141189	0.122427	0.1474	0.17347	0.0336542	0.258647	0.107561	0	0.289356	0.0118863	0	0.00782783	2.5219e-18	0.0552947	0.0804842	0.272881	0.0528351	0.123112	0.0366497	0.0210825	0.0727971	0.150668	0.030383
HCCDB-13.S384	HCCDB-13	0.416371	0.224336	B			0.168017	0.00968695	0.15943	0.0448406	0.0838573	0	0.114145	2.56968e-18	0.108751	0.0847401	0.182099	0.0236051	0.0732889	0.0486093	0.0925054	0.0883363	0.171784	0.140775	0.108872	0.05043	0.269995	0.127754	0	0.345517	0.00083862	0.012218	0.0125226	3.39611e-19	0.006968	0.0450667	0.269051	0.0844417	0.0756693	0.0462483	0	0.131867	0.141604	0
HCCDB-13.S386	HCCDB-13	0.389539	0.278348	A			0.155511	0	0.224413	2.66685e-19	0.0184495	1.21888e-18	0.0173141	0.0587892	0.125581	0.0754695	0.1509	0.0556341	0.0298288	0.0827617	0.0674919	0.0973141	0.194126	0.179559	0.207059	0.0401655	0.264284	0.102725	0.0195331	0.255495	0.00791162	0.000566475	0	3.21755e-18	0.0527689	6.74152e-20	0.0804903	0.0389281	0.109186	0	0.0298713	0.0526346	0.222315	7.13649e-18
HCCDB-13.S388	HCCDB-13	0.251449	0.232309	0			0.149662	0.0291432	0.115073	0.0672586	0	0	0.0378333	0.0921555	0.0679712	0.000409021	0.0705031	0.043994	0.00923878	0.0309165	0.11765	0.0650005	0.137538	0.0950597	0.177418	0.0546203	0.253765	0.0659478	0.00310405	0.253416	0.00974247	0.0184094	0.0334076	2.52499e-21	0.0109011	1.9233e-19	0.303822	0.0418526	0.0888044	0.0811296	3.05877e-20	0.0748012	0.157207	0
HCCDB-13.S390	HCCDB-13	0.659893	0.256405	0			0.155895	0.116314	0.290773	0.0791337	0.132958	0.0405931	0.16709	0	0.187413	0.225436	0.207278	0.135994	0.105466	0.0591256	0.0906852	0.144148	0.141395	0.142486	0.215521	0.18353	0.248474	0.147753	0.025921	0.327939	0.0191034	0.0893083	0.0973359	0.0293739	0	0.00232925	0.183366	0.0828675	0.111633	0	0.0160205	0.0557109	0.168822	1.18371e-20
HCCDB-13.S392	HCCDB-13	0.253888	0.265373	A			0.107298	0.00400222	0.0995293	0.00225022	5.65772e-18	5.96349e-19	0.00791942	0.094843	0.0405264	0.00170087	0.0315145	0.0390324	0.0337525	0.137776	0.121972	0.0509497	0.169948	0.208424	0.253499	0.0781584	0.222599	0.0214141	0	0.185266	0.024047	0	1.77951e-18	0	0	0.0314685	0.198704	0.038288	0.142489	0.0227582	0.0281895	0.124535	0.225145	0.00481228
HCCDB-13.S394	HCCDB-13	0.288159	0.171078	A			0.155646	4.18832e-19	0.0577725	0.0212447	0.0125837	1.05698e-18	0.0360258	0.0850392	0.024389	1.47456e-19	0.0775054	0	0.0433083	0.00482576	0.0783418	0.0536792	0.168162	0.19882	0.0183474	1.77931e-18	0.240459	0.0863124	0.0206321	0.26488	0.00537247	0.0317196	2.73405e-18	0	0.0226469	0.0284349	0.310911	0.0829549	0.0662889	0.00238088	0.034659	0.093466	0.0748991	6.80475e-18
HCCDB-13.S395	HCCDB-13	0.229376	0.180161	A			0.0889086	0.00811904	0.115936	0.00201918	0.00659625	9.42034e-19	0	0.138679	0.056678	0.00551773	0.00501649	0	0.089901	0.0182577	0.107633	0.0529675	0.0888568	0.187811	0.182556	0.0136295	0.228295	0	4.70651e-20	0.167082	0.00848526	0	0	0	0.0234065	0	0.363218	8.6675e-18	0.0329143	0.0162983	0	0.156205	0.133286	7.44515e-21
HCCDB-13.S4	HCCDB-13	0.377102	0.307993	A			0.188507	9.64531e-21	0.219038	0.00689849	0.0276536	0.00167541	0.0333405	0.051638	0.0863535	0.1117	0.0430359	0.101495	0	0.0581426	0.0897827	0.0701991	0.176856	0.199588	0.250624	0.158874	0.251902	0.0459561	0.0044507	0.217825	0.0151788	0.00602969	0.0453283	0	0.0369508	0.0384452	0.0830857	0.0806134	0.138211	0.0471238	0.0213576	0.0443532	0.197836	0.038119
HCCDB-13.S40	HCCDB-13	0.419173	0.313215	A			0.172316	0.0539685	0.224632	0	0.0517056	0.0054705	0.114597	1.02764e-19	0.121547	0.155068	0.137276	0.0151307	0.0410687	0.0640684	0.0672497	0.0757274	0.190027	0.0845651	0.264087	0.0957116	0.285166	0.130527	0.0393572	0.306075	0.0020461	0.0436966	0.0603664	0.00594421	0.048306	0	0.0887974	0.0482309	0.165271	0.0084	0	0.0430332	0.196357	0
HCCDB-13.S44	HCCDB-13	0.392765	0.28993	A			0.179357	0.0313608	0.234194	0.0180029	0.066958	0.0204892	0.155174	2.09162e-19	0.117094	0.162675	0.14359	0.103017	0.0509173	0.0614903	0.10858	0.0787975	0.141012	0.0463922	0.25949	0.148382	0.273575	0.116675	0.0384398	0.266323	0.00340974	0.0514818	0.068334	2.36457e-20	0.0601262	1.78637e-20	0.167644	0.0426034	0.165364	0.0428205	0	0.062262	0.153532	0
HCCDB-13.S46	HCCDB-13	0.21806	0.296002	A			0.130836	0.0155693	0.181809	5.54428e-19	0.0337217	1.09437e-17	0.0806711	0.0912236	0.0725691	0.0452433	0.0202539	0.10554	0.0171166	0.128373	0.127524	0.0936522	0.178789	0.0501646	0.282379	0.069996	0.196726	7.63614e-19	0.0014565	0.136375	0.0184192	1.09617e-17	0.0429945	1.11434e-19	0	0	0.195585	0.00584068	0.0577745	0.0658494	0	0.0922118	0.153639	0.0469233
HCCDB-13.S48	HCCDB-13	0.345514	0.178746	A			0.149728	2.23909e-18	4.63803e-18	0.0685449	0.0451604	0.0816371	0.00736289	0.0825104	0	0.0172928	0.0287927	9.23931e-18	0.00697014	0.0261152	0.138224	0.00784186	0.149181	0.368797	0.0585831	0	0.244032	0.0369837	0.0135548	0.231987	0	2.87076e-18	4.63582e-18	1.9397e-18	0.0594885	9.57536e-18	0.365585	3.85444e-19	0.0860088	0.029549	0	0.0721764	0.0725503	0.0270003
HCCDB-13.S5	HCCDB-13	0.448594	0.22954	A			0.156147	0.0072804	0.210555	0.00390752	0	0	0.0806254	0.0128155	0.0921431	0.0673915	0.124893	0.0885968	0.00214486	0.0766996	0.0826841	0.0999301	0.124825	0.221943	0.178108	0.0781828	0.23166	0.160605	0.0338882	0.320793	0.0200686	0	0.0329814	1.21702e-18	0.0379395	0	0.246407	0.0144618	0.114375	0.0314141	0.0254837	0.124726	0.247373	0
HCCDB-13.S50	HCCDB-13	0.338509	0.268651	A			0.144377	0	0.180017	0.0378237	0.0204907	3.50837e-20	0.0669368	0.0881899	0.068832	0.0472391	0.0819739	0.046368	0.0434537	0.0505868	0.146167	0.0669519	0.147018	0.202606	0.245906	0.0870717	0.24041	0.105832	0.019865	0.286234	0.0144722	3.69555e-19	0.0285789	0	0	0	0.227377	0.0335184	0.11274	0.00846848	2.63881e-19	0.0959602	0.168298	0
HCCDB-13.S52	HCCDB-13	0.24622	0.219294	A			0.108743	6.17254e-19	0.0693475	1.21104e-19	3.22572e-18	1.42462e-17	0	0.065538	9.32146e-19	2.61278e-17	0	0	0	0.094622	0.0813584	0	0.177906	0.29569	0.151938	0.0812078	0.191395	0.0444152	0	0.155154	0.00396647	0	4.92581e-18	0	0.0252592	1.05263e-18	0.31297	0.0416673	0.0475534	0.0191093	0.0134551	0.145211	0.184179	0.0142418
HCCDB-13.S54	HCCDB-13	0.365698	0.230447	A			0.120597	0	0.0118728	1.25727e-18	0	0.0041276	0.0573007	0.0509168	0	0	0.00149843	0	0.0372548	0.0315334	0.15102	0.0801976	0.188118	0.334759	0.152179	0.158174	0.228972	0.0897961	0.0290278	0.230041	0.00158098	5.01891e-18	1.2059e-17	3.34504e-17	0.0422135	0	0.469896	0.0539325	0.153433	0.0796778	0	0.145991	0.106383	3.13221e-18
HCCDB-13.S56	HCCDB-13	0.264148	0.252419	A			0.158332	3.94011e-19	0.1827	5.01263e-18	1.30014e-18	0.0316239	0.0112341	0.0625133	0.00609823	0.0200994	0.0229676	0.0236349	0.0235898	0.0970735	0.145333	0.0274169	0.187875	0.129039	0.158631	0.0608224	0.264458	0.048788	0.0158095	0.153601	0.0032234	0	3.94542e-18	0	0.181657	1.96049e-17	0.259932	0.0168632	0.0917497	0.0664015	1.36257e-18	0.0320735	0.167801	0.0174887
HCCDB-13.S58	HCCDB-13	0.233552	0.161261	C			0.135891	0	0.132428	0	0	8.03993e-19	0	2.1684e-19	0.0204157	0.0231003	0.0342794	0	0.0165743	0.10878	0.0824758	0	0.104486	0.227069	0.0821438	0.0487915	0.23313	0.0777093	0	0.269768	0.00157572	0	5.17706e-18	4.2772e-18	0.0235583	4.56393e-18	0.258075	0	0.0303016	0	0.0441364	0.149159	0.224894	0
HCCDB-13.S60	HCCDB-13	0.282912	0.139209	A			0.153392	2.53487e-18	0	0.00545911	6.37059e-19	0.00931664	5.50437e-18	0.0265968	2.01749e-18	1.65108e-18	0.0385698	4.29192e-19	0.0646253	0.0513645	0.142942	0.0417183	0.125025	0.260111	1.38494e-18	0.00196794	0.226994	0.0751785	0.00590186	0.227053	6.6205e-20	0	3.92394e-20	3.05979e-18	0.04736	0	0.324992	0	0.0806713	0.0429481	1.04207e-18	0.161984	0.118123	0.00118627
HCCDB-13.S61	HCCDB-13	0.374195	0.235398	0			0.149985	0.0230102	0.201963	0.0963797	0.0956202	0.0356895	0.0443328	0.0366951	0.108893	0.0910039	0.0919526	0.0480247	0.0286016	0.0814512	0.090408	0.0876315	0.165049	0.0843244	0.155763	3.1536e-19	0.224322	0.0182262	0.00969668	0.202378	0.0179053	0	0.0437935	0	0.0818874	0	0.206895	0.0116457	0.0970455	0.11067	0.0432113	0.0578669	0.129968	0
HCCDB-13.S63	HCCDB-13	0.299112	0.212262	A			0.172648	0.00810611	0.186116	0.0248039	0	0.0147623	0	0.0698382	0.0983468	0.0832583	0.0845737	0.0331075	0.0659739	0.0757208	0.091872	0.0277214	0.0704441	0.162616	0.181432	0.0084085	0.247091	0.105264	2.14206e-20	0.316956	0.0262257	2.01187e-18	2.37046e-18	6.72811e-19	0.0201151	0.000273322	0.203448	0.0191439	0.0606884	0.0323201	0.0169853	0.112494	0.229409	0.0053787
HCCDB-13.S65	HCCDB-13	0.285188	0.146382	A			0.126045	0.0126773	0.0906711	0.0452489	0.00902845	0.0204295	4.79547e-18	0.103221	0.0218758	0.0124223	0.00283853	0	0.0821454	0.0198393	0.0817276	0.0228113	0.0575647	0.242607	0.109155	0.0436797	0.254496	0.0817867	4.35887e-18	0.219302	0.0113557	0	3.17144e-18	0	0.0256386	1.83657e-18	0.340359	0.0461668	0.0194359	0.028331	0	0.138931	0.162836	7.69934e-19
HCCDB-13.S67	HCCDB-13	0.307322	0.208693	A			0.114777	0	0.136434	0.0729744	0.0455075	0.0614851	5.41527e-21	0.120423	0.0604045	0	0.0477621	0	0	0.0361824	0.122206	0	0.102159	0.285872	0.200449	0.000908669	0.237446	3.18086e-18	0	0.130179	0.0228075	1.50622e-17	1.60809e-17	0	0.0463919	0	0.177721	0.0615111	0.0887399	0.0886985	1.28275e-17	0.0909234	0.147705	0.0113682
HCCDB-13.S69	HCCDB-13	0.320649	0.249316	B			0.158859	0.0224056	0.10526	0.00098827	0.020236	0.00713433	2.31306e-19	0.0415635	0.0252053	0.0457149	0.0447375	0.031724	0.111598	0.0552489	0.0815646	0.0511959	0.169082	0.158119	0.17069	0.0688082	0.239099	0.125313	0.0249314	0.277675	0.0113709	2.26174e-05	0	0	0.0671281	0	0.282353	0	0.102684	0	0.0362329	0.0527082	0.143116	0
HCCDB-13.S7	HCCDB-13	0.625707	0.296104	0			0.151811	0.0803195	0.411526	0.0114919	0.165707	0.0489115	0.10636	0	0.194376	0.26687	0.154931	0.0879303	0.0997262	0.0915365	0.0771824	0.101436	0.121428	0.0721672	0.318969	0.182631	0.245223	0.108999	0.0289677	0.226583	0.0216296	0.0234206	0.119741	0.0477149	0.046346	0.0278397	0.105036	0.0874022	0.14428	0.053783	0.0475186	0.0284663	0.255193	0.0889021
HCCDB-13.S71	HCCDB-13	0.343858	0.287102	0			0.144268	0.0191722	0.250436	0.0218412	0.0944724	0.010192	0.0169026	0.0574243	0.062887	0.0884065	0.0347122	0.0695686	0.00146924	0.134707	0.0612897	0.0567601	0.190083	0.117089	0.239852	0.0727839	0.266072	0.0734522	0.0103614	0.197166	0.00620622	0.0480384	0.0239719	0	0.061776	0	0.172625	0.0766312	0.113336	0.0696777	0.0622939	0.0324849	0.245342	0.0360361
HCCDB-13.S73	HCCDB-13	0.390666	0.238198	A			0.15764	0	0.193586	0.0310187	0.0121989	0	0	0.0525693	0.100657	0.0753505	0.139242	0.0902953	6.93662e-18	0.111641	0.138622	0.0687231	0.167418	0.165961	0.151337	0.0364567	0.269406	0.0843549	0.000154745	0.239769	0.00746586	2.83604e-18	0.045756	0	0.065741	0.0351419	0.246161	0.0451499	0.105544	0.0399351	0.00521957	0	0.205716	0.0405562
HCCDB-13.S75	HCCDB-13	0.362881	0.218593	A			0.153578	0.0554404	0.187056	0.0235518	0.0469303	0	0	0.0949858	0.0694556	0.0455674	0.0459475	0.0387215	0.0606554	0.0579771	0.109606	0.0398351	0.114975	0.165249	0.168634	0.0524827	0.257511	0.121554	0.0305584	0.219911	0.0104631	0.0112575	0.0353945	0	5.97102e-19	0	0.113276	0.0646104	0.12577	0.0578091	0.0425558	0.0700069	0.192791	1.96344e-18
HCCDB-13.S77	HCCDB-13	0.332398	0.192576	A			0.150087	0.0124606	0.118932	0.067107	0.0529613	0.0490923	0.0114888	0.0882983	0.0785357	0.0244549	0.0348532	0.0230695	0.011713	0.0678286	0.128125	0.0415139	0.13368	0.156527	0.101385	0.0519818	0.245679	0.076153	0.00965974	0.225677	0.0174607	0.0392065	0.00970731	0.0111397	0.0532781	3.58179e-19	0.41488	0.0898632	0.0651478	0.0512121	0	0.0970737	0.0886437	0.0839676
HCCDB-13.S79	HCCDB-13	0.623965	0.231023	A			0.152772	0.173549	0.285449	0.123234	0.171938	0.0550262	0.114677	0	0.184999	0.193166	0.184759	0.0212488	0.175125	0.0903417	0.0507211	0.116621	0.146645	0.058219	0.162629	0.0464953	0.25412	0.0974149	0.00102195	0.251711	0.0298885	0.0832728	0.0227082	0.0932007	0.0752127	0.00539773	0.130775	0.10011	0.0508722	0.0250381	0.0472053	6.86406e-20	0.183513	0
HCCDB-13.S81	HCCDB-13	0.422236	0.285585	A			0.150706	0.0336994	0.273661	0.0128298	0.083675	0.00758283	0.0659114	0.0567285	0.148822	0.120518	0.150762	0.0573607	0.0493233	0.0908806	0.0836594	0.112621	0.160202	0.139777	0.260262	0.0615595	0.254323	0.0531133	0.0162097	0.183938	0.0130994	0	0.0314791	0	0.0170684	3.15954e-18	0.185401	0.0374126	0.0966678	0.0449307	0.0692268	0.0473408	0.216283	0
HCCDB-13.S83	HCCDB-13	0.398202	0.224274	A			0.147337	0	0.178368	0.0436779	0.0354047	0.00507661	2.11747e-18	0.111345	0.0318802	0.0124924	0.0109884	0.00738858	0.0620378	0.111578	0.0765789	0.0382882	0.142033	0.226405	0.159179	0.0158633	0.267064	0.125851	0.0297609	0.233755	0.00150503	0	0.0431849	2.78229e-18	0.0947842	2.99088e-18	0.248805	0.0627369	0.112928	0	0.00696163	0.0827143	0.111744	0.124501
HCCDB-13.S85	HCCDB-13	0.57426	0.451216	A			0.160934	0.0527586	0.262887	0.0186148	0.112669	0	0.171107	0.0121423	0.168251	0.196244	0.132795	0.142093	0.13524	0.0908843	0.111685	0.15929	0.260648	0.124794	0.48085	0.118464	0.233234	0.0550778	0.0282148	0.187045	0.0157152	0.0319957	0.14578	0	0.0270538	0	0.237658	0.0716267	0.132649	0.0421129	0	4.67402e-19	0.155565	0.0376904
HCCDB-13.S86	HCCDB-13	0.616848	0.198585	A			0.124531	0.0161343	0.359553	0.00218318	0.147535	0.0916788	0.118936	0.00442228	0.128272	0.173628	0.190462	0.095277	0.0767168	0.0332341	0.103851	0.127321	0.151273	0.192068	0.121367	0.155684	0.270115	0.145141	0.0325345	0.325566	0.0194185	0.0105727	0.0531647	1.73472e-18	0.0674714	0.0287467	0.0642886	0.0864479	0.118814	8.62984e-22	0.0184816	0	0.195627	0.0403428
HCCDB-13.S88	HCCDB-13	0.209481	0.309962	A			0.127903	6.07249e-19	0.151918	0.0275856	2.11659e-18	7.91594e-19	3.42214e-18	0.150491	0.0196582	2.82263e-18	0.0181598	0.0427136	3.29872e-19	0.0796636	0.0554467	0.02141	0.235939	0.200427	0.256082	0.103479	0.261198	0.0523563	2.00419e-18	0.224958	0.0133298	0	3.84982e-18	1.67509e-18	0	0.00703966	0.242886	0.0770119	0.143814	0.0276188	0	0.0368573	0.181225	0.0224959
HCCDB-13.S89	HCCDB-13	0.518137	0.250414	A			0.128819	0	0.310709	0.0326531	0.122705	0.0357318	0.0644114	1.59779e-18	0.164331	0.162425	0.135291	0.0608111	0.0403343	0.0179441	0.104761	0.0494954	0.156368	0.223256	0.215641	0.0947642	0.279764	0.0694198	0	0.234961	0.0181536	5.02114e-19	0.0309726	1.29768e-20	0.069439	0.0294342	0.0674189	0.0838724	0.0768842	0.0220467	0	8.74051e-19	0.157176	0.0877842
HCCDB-13.S9	HCCDB-13	0.323854	0.324426	0			0.154215	0.0199119	0.275649	3.79454e-19	0.0847521	0.0047259	0.056322	0	0.0497401	0.1292	0.0404337	0.147748	0.0112652	0.159193	0.101717	0.108495	0.158634	0.00961544	0.336003	0.134016	0.254203	0.117688	0.0426039	0.209197	0.00704155	0.0236984	0.0825461	0	0.00599126	5.52692e-19	0.320264	0.0478164	0.11242	0.034376	0.0628315	0	0.242603	0.0398129
HCCDB-13.S91	HCCDB-13	0.437093	0.253066	A			0.13968	0	0.174745	0.0172848	0.00314031	0.0182674	0.00848591	0.0562823	0.107238	0.0952238	0.103459	0.0875329	0.0431962	0.0619156	0.0862267	0.0788668	0.0889593	0.237339	0.277492	0.156719	0.266601	0.118298	0.0122741	0.265283	0.00861592	0.0185722	0.0254281	5.54882e-18	0.0767143	2.91232e-18	0.376432	0	0.135536	0	0	0	0.176397	0.0346125
HCCDB-13.S92	HCCDB-13	0.529472	0.24497	A			0.121855	5.42712e-19	0.246982	0	0.0250846	4.24559e-18	0	1.12457e-19	0.0916515	0.102726	0.111622	0.0411432	0.0249157	0.1138	0.0682596	0.0912388	0.201357	0.271541	0.166729	0.0822498	0.208252	0.0984924	0.0102323	0.275703	0.0188544	0.00690651	0.0427058	6.0848e-18	0.0659638	0.0886763	0.140572	0.0630284	0.0427343	0	0.0899073	0	0.310285	0.0168691
HCCDB-13.S93	HCCDB-13	0.343887	0.217228	A			0.150254	0	0.143765	3.92329e-22	0.0280169	0.0391934	0	0.103404	0.0658586	0	0.0434355	0.0382099	1.36607e-19	0.091605	0.127648	0.0599949	0.136751	0.274698	0.147451	0	0.23385	0.00771076	4.47486e-18	0.183491	0.0175715	2.69795e-18	0	0	0.0619809	0	0.291545	0.0188078	0.100674	0	1.26517e-18	0.0908852	0.146848	0.0825812
HCCDB-13.S95	HCCDB-13	0.450321	0.248319	A			0.144142	0.00702377	0.186715	0.0333737	0.121011	0.082828	0.011811	0.0406384	0.108663	0.0478486	0.121188	0	0.000793716	0.144457	0.0834937	0.00657921	0.211184	0.263428	0.141312	0.0251146	0.204043	0.105129	4.92972e-20	0.19449	0.0093273	0	2.68062e-18	0	0.026782	0.0275398	0.223044	0.0223891	0.121429	0.0847814	0	0.0280016	0.203726	0.049096
HCCDB-13.S97	HCCDB-13	0.460122	0.131667	A			0.0829285	0	0.132742	0.0992688	0.0917654	0.0222591	0.00965267	0.165705	0.153659	0.103838	0.0741162	0	0.0239039	0.036094	0.0842625	0.0431193	0	0.309928	0.180405	0	0.213203	0.0374972	3.14348e-20	0.196477	0.0168719	0.00757392	2.76086e-18	0	0.0373428	7.07287e-18	0.332052	0	0.0383579	0.00339071	0.0257409	0.127732	0.137582	0.104238
HCCDB-13.S99	HCCDB-13	0.360246	0.260266	B			0.107098	0.0142377	0.197832	0.0467827	0.0407779	0	0.00322237	0.160761	0.0856873	0.0179362	0.0323689	0.00486013	0	0.0962035	0.091134	0.0548008	0.147328	0.205395	0.266105	0.0520785	0.24255	0.100346	0	0.270753	0.0169337	1.25873e-19	0	0	0.0221899	0	0.222769	0.0378218	0.098557	0.0487544	0.00175958	0.0655346	0.182484	0.0822012
HCCDB-17.S1	HCCDB-17	0.123882	0.270732	B	30.72	Alive	0.202692	0.0222065	0.022244	4.82752e-18	0	8.05889e-19	8.90682e-19	0.0917854	3.96411e-19	9.56481e-18	2.0845e-18	0.0594407	0.0790671	0.149613	0.0884009	0.0916603	0.267159	0.0308352	0.0716147	0.0314977	0.129711	0.00715253	0	0.0443888	0	1.48301e-17	0.00442774	1.45045e-17	0.029541	0	0.203652	0.000750786	0.0599595	0.140915	0.121121	0.101487	0.0998498	0
HCCDB-17.S116		0.537387	0.321493	B
HCCDB-17.S125		1.02036	0.323241	A
HCCDB-17.S10	HCCDB-17	0.450491	0.28931	A	0.84	Dead	0.267787	0.0704053	0.101165	0.103256	0.102838	0	0.0363622	0.00484151	0.00026657	0.0145177	0.0088579	0.11973	0.0709591	0.101838	0.0781634	0.112869	0.286097	0.0860248	0.0247356	0.0473559	0.142016	0.0595565	0.0115449	0.142765	0.00416027	0.00620179	0.0732747	0	0.0290497	0.137292	0.0779733	0.0733225	0.0969958	0.180033	0.110485	0.0398784	0.136307	0
HCCDB-17.S100	HCCDB-17	0.351106	0.321766	A	0.72	Alive	0.233841	0.0300177	0.145679	0	0.0675285	1.61545e-19	0.0367926	0.074946	0.000606319	0.0863321	0	0.0891064	0.0571857	0.134649	0.080853	0.0662626	0.250532	0.09153	0.159158	0.0866032	0.178182	0.0918229	0.0117943	0.144283	0	0.011126	0.0576066	5.65252e-18	0	0.121284	0	0.0659966	0.0505505	0.136537	0.171114	0.0722295	0.162331	0
HCCDB-17.S102	HCCDB-17	0.395882	0.324316	A	45.36	Alive	0.216932	0.0889215	0.0972591	0.0471161	0.0189972	0	0.107972	1.19406e-21	0.0478371	0.107395	1.00976e-18	0.0558867	0	0.114554	0.0665217	0.0875731	0.229831	0.0777053	0.201869	0.0748788	0.135148	0.127652	0.0659867	0.106369	0.0220012	0.00522278	0.0531885	0	0.0410835	0.0288645	0.290197	1.33933e-18	0.0785326	0.164303	0.0542532	2.04484e-17	0.0978668	0
HCCDB-17.S103	HCCDB-17	0.315974	0.2614	B	20.52	Dead	0.236036	0.0973853	0	0.0233378	0.050406	0	0.0388397	0.0572922	0.0255525	0.0126555	0	0.0773051	0.0394262	0.100101	0.102584	0.108646	0.203087	0.113437	0.0836779	0.0516256	0.153593	0.0494122	0.0119711	0.102724	0.0105142	0.0442732	0	8.68986e-20	0.018608	5.43199e-19	0.255068	0.00917454	0.0326165	0.156636	0.0810838	0.0299604	0.092455	0.0167966
HCCDB-17.S104	HCCDB-17	0.472391	0.315082	B	7.8	Dead	0.269023	0.118399	5.19357e-19	0.0420162	3.13282e-18	0	0.0143685	0	1.46908e-19	0.00619958	0.0917257	0.0866222	0.114349	0.0610398	0.0970964	0.0590491	0.361141	0.108996	4.77892e-18	0.0260988	0.170468	0.112246	0.0365523	0.214897	0.00803385	0.0693917	0.0894369	2.1684e-19	0.0763193	0.136108	0.140113	0.0548266	0.08977	0.12091	0.0334336	0.0356639	0.0470022	4.92234e-19
HCCDB-17.S105	HCCDB-17	0.304593	0.275423	A	0.48	Alive	0.276275	0.0405636	0.000824869	0	0.00104153	0	0.0271547	0.0613285	0.034351	0.017039	0	0.102864	0.0484778	0.112543	0.114997	0.0516649	0.244695	0.07162	0.0298755	0.0394046	0.166142	0.0840778	0.019956	0.113634	0.0151703	0	0.0618549	1.16548e-18	0.0516494	0.0448966	0.119049	0.0217432	0.04807	0.130057	0.0604139	0.193125	0.104317	0
HCCDB-17.S106	HCCDB-17	0.758672	0.196349	A	43.56	Alive	0.19264	0.173187	0.260012	0.107489	0.142702	0	0.120109	5.08919e-20	0.175484	0.159289	0.281317	0.0418489	0.0886476	0.1063	0.04099	0.0831875	0.192797	0.0515784	0.00725925	0.0224691	0.106986	0.125513	0.0806997	0.0716487	0.0193586	0.0831126	0.108588	0.0394567	0.0586717	0.199739	0.136893	0.0611273	0.00361727	0.129542	0.153648	0.11864	0.167529	0
HCCDB-17.S107	HCCDB-17	0.521505	0.414896	B	56.52	Alive	0.23552	0.083219	0.239937	0.0519172	0.0796276	0	0.0596235	0.0296206	0.145069	0.169779	0.113298	0.156502	0.0450833	0.119503	0.075925	0.124322	0.398751	0.0496767	0.195522	0.107863	0.146018	0.11971	0.0605746	0.0782403	0.0212641	0.0515342	0.0752299	0.00550188	0	0.0841399	0.0524079	0.072459	0.101012	0.112097	0.138369	0.0535683	0.18041	8.63009e-19
HCCDB-17.S108	HCCDB-17	0.509152	0.195417	B	57.84	Alive	0.197103	0.0890687	0.157583	0.0252553	0.0882285	1.92094e-19	3.56408e-18	0.00173692	0.137121	0.196739	0.149562	0.0416088	0.0105185	0.113869	0.213337	0.0920741	0.193732	0	0	0.227136	0.121968	0.143183	0.0889815	0.0546728	0.0252164	0.0852634	0.0633127	0	0.0293013	0.0962212	0.103938	0.0671038	0.0095517	0.111744	0.190094	0.183784	0.135288	0.013817
HCCDB-17.S109	HCCDB-17	0.400864	0.283982	B	12.24	Alive	0.188968	0.0451864	0.137733	0.0423885	0.0666024	0	0.0920922	0.074837	0.0861788	0.0190798	0.0182267	0.184234	0.0498534	0.0783921	0.0690144	0.127796	0.305156	0.0512307	0.0738402	0.0419424	0.117608	0.127956	0.0399335	0.151626	0.0274203	0	0.05206	1.08903e-19	0.0104038	0.00646228	0.214611	0.0146657	0.0192822	0.0991793	0.0991711	0.0616339	0.103243	7.19407e-20
HCCDB-17.S126		0.824434	0.359184	A
HCCDB-17.S11	HCCDB-17	0.301304	0.269923	A	0.48	Alive	0.233863	0	0.0720524	5.89414e-20	0.0230059	3.54368e-18	0	0.137917	0.0574965	0	0	0.100313	0.0374005	0.129752	0.0948194	0.134019	0.305983	0.0781002	4.41555e-18	0.0642807	0.14165	0.0408755	0	0.0228441	0.0221224	0	0.030608	0	0.0657286	5.63269e-18	0.13528	0	0.0361432	0.154286	0.194535	0.0995763	0.0877204	1.08056e-17
HCCDB-17.S110	HCCDB-17	0.419868	0.302305	A	0.48	Alive	0.264755	0.037781	0.087444	0.0420292	0.0363978	0	0.0725214	0.0714043	0.0260692	0.051155	9.37792e-20	0.145456	0.0183114	0.110044	0.113668	0.081889	0.309699	0.121669	0.0301561	0.159585	0.168446	0.0887725	0.0385876	0.0815327	0.0223117	0	0.0818404	0	0.0598105	0.073261	0.00182483	0.0249548	0.0714904	0.132936	0.0815681	0.120974	0.103238	0
HCCDB-17.S111	HCCDB-17	0.618033	0.342004	B	52.2	Alive	0.258464	0.0292491	0.174114	0.056112	0.0828588	0.034314	0.14196	0.0350409	0.14517	0.161941	0.16528	0.0836095	1.56839e-20	0.0787426	0.0807456	0.104521	0.276699	0.181388	0.148845	0.135966	0.154451	0.128073	0.0705139	0.133279	0.02379	0.0293868	0.143551	0	0.00299991	0.0854488	0.179782	0.0548332	0.105326	0.122376	0.077801	7.79526e-20	0.0986567	8.65862e-19
HCCDB-17.S112	HCCDB-17	0.680347	0.362033	A	42.96	Alive	0.199949	0.0736182	0.276498	0.0635463	0.158312	2.88109e-18	0.13777	0	0.092852	0.178139	0.108254	0.242455	0.00962292	0.0944454	0.089184	0.255449	0.351268	0.0693998	0.172848	0.103967	0.16362	0.159881	0.0778212	0.118053	0.0200435	0.0433768	0.115118	0	0.00469797	0.0711496	0.150804	0.0424359	0.0826053	0.111312	0.145449	0	0.167242	0.0629834
HCCDB-17.S113	HCCDB-17	0.305236	0.329169	A	41.52	Alive	0.246646	0.0394425	0.0307474	0.0346679	0	0	0.0677337	0.0871765	0.0318564	1.18928e-19	0.0125816	0.0534576	0.050966	0.0658082	0.0858391	0.0983655	0.39247	0.0821123	0.0192217	0.075081	0.159507	0.0790355	0.00284522	0.144151	0.0130232	7.50513e-19	0	0	0.0493572	0.0646615	0.128738	0.0279648	0.0487169	0.106663	0.0207981	0.0976327	0.0656217	0
HCCDB-17.S114	HCCDB-17	1.06486	0.203196	B	13.92	Alive	0.0664521	0.123578	0.298039	0.143109	0.165652	0	0.20107	0	0.107813	0.143607	0.245303	0.17851	0.0980421	0.115761	0.0264551	0.212948	0.339941	0.194796	0	0.149127	0.0165072	0.217321	0.0886481	0.258225	0.0226739	0.071649	0.284665	0.0259951	0.0164924	0.251353	0.268198	0.112385	0.032426	0.0827373	0.113732	0.0747348	0.168001	0.105168
HCCDB-17.S115	HCCDB-17	0.388652	0.375437	A	53.16	Alive	0.253176	0.0829654	0.0765875	0.0348049	0.0124524	0	0.0813295	0.0509361	0.0135888	0.0327613	0.0415237	0.09243	0.0481012	0.0796484	0.0800142	0.108095	0.319838	0.0800955	0.17786	0.1526	0.172941	0.114566	0.049033	0.16095	0.0138735	0.0275252	0.0813584	0	2.97892e-19	0.0759837	0.117019	0.0597729	0.100573	0.124885	0.0222444	0.0578048	0.0556445	0.0180324
HCCDB-17.S127		0.59656	0.328036	B
HCCDB-17.S12	HCCDB-17	0.0863345	0.248255	B	30.72	Alive	0.207178	0.0138071	0	0	0	1.14966e-18	5.84991e-18	0.0635022	0	0	0	0.0505683	0.0425439	0.148719	0.0757935	0.0390917	0.189729	0.0415166	0.0996012	0.0050495	0.124078	0.00580621	7.4279e-19	0.050439	0	0	6.10265e-19	0	0.02928	2.13623e-19	0.310891	0.0121529	0.0747813	0.15241	0.111258	0.0617878	0.106678	0
HCCDB-17.S128		0.771041	0.356741	C
HCCDB-17.S13	HCCDB-17	0.586112	0.338072	C	18	Dead	0.266323	0.0823239	0.216596	0.145445	0.138925	1.6215e-19	0.109205	0	0.114591	0.195718	0.118734	0.109024	0.0186042	0.0419153	0.0718731	0.0925043	0.288637	0.143001	0.121184	0.124622	0.180145	0.173063	0.0575606	0.179082	0.00578877	0.0894047	0.0883924	0.0189676	0.0110726	0.0295058	0.0459148	0.031638	0.0961245	0.0953057	0.0685156	0.0380059	0.120092	0.00747925
HCCDB-17.S14	HCCDB-17	0.716441	0.230149	C	25.08	Alive	0.224427	0.11154	0.257116	0.11897	0.181617	0.00776753	0.108596	0.000254599	0.247968	0.182064	0.412451	0.0146597	0.0981472	0.0626363	0.0586327	0.0516306	0.227542	0.0904656	0.0083285	0.0141696	0.125405	0.124129	0.0291412	0.182037	0.0275527	0.00801263	0.0615972	0.0105608	0.0363402	0.141821	0.296606	0.115091	0.0159792	0.0862444	0.191483	0.155979	0.164527	0.0859064
HCCDB-17.S129		0.728397	0.394659	C
HCCDB-17.S131		0.666858	0.331037	A
HCCDB-17.S16	HCCDB-17	0.221836	0.293739	A	0.24	Alive	0.207738	0.0812019	0.156252	0.0621898	0.0834494	3.09562e-19	0	0.115952	0.0271983	0.0407198	0.0264515	0.0590189	0.128085	0.125744	0.136655	0	0.292011	0.00831164	0.0877291	0.218138	0.129599	0	3.81943e-18	0.0184254	0.00313857	0.0189196	0.0638077	7.72743e-19	0	0.0656459	0.175643	0	0	0	0.177539	0.213118	0.0996522	0.0441414
HCCDB-17.S132		0.747557	0.390101	A
HCCDB-17.S17	HCCDB-17	0.477512	0.435939	A	0.84	Alive	0.219259	0.0410235	0.0931495	0.070421	0.0657079	0.0385821	0.171147	0.0724511	0.0793072	0.0620947	0.0254475	0.11175	0.0705725	0.00218509	0.121546	0.140835	0.389107	0.212647	0.263513	0.067637	0.118805	0.0849097	0.0647275	0.0898627	0.023448	0.0070529	0.06839	1.66691e-18	4.84197e-19	0	0.261516	0	0.101865	0.0945334	0.00583177	0.0841324	0.0724578	0.0531114
HCCDB-17.S133		0.691993	0.386207	B
HCCDB-17.S18	HCCDB-17	0.663566	0.224525	B	57.84	Alive	0.202872	0.124186	0.179733	0.143994	0.158495	0	0	6.67222e-19	0.161252	0.150066	0.16462	0.106747	0.0426271	0.0966258	0.241427	0.106975	0.246178	0.0164094	0	0.154488	0.0516036	0.16992	0.0805637	0.156182	0.0308887	0.0872275	0.114746	0.0540669	0.0439828	0.0684944	0.233922	0.0844145	0.00710679	0.0836713	0.147568	0.1902	0.0974613	0
HCCDB-17.S134		0.443123	0.281623	A
HCCDB-17.S19	HCCDB-17	0.391912	0.3758	A	36.36	Alive	0.242516	0.00750222	0.132981	1.89055e-18	0	0	0.15076	0.13383	0.0627235	0.04309	3.82059e-18	0.143379	0.0533934	0.0645124	0.119022	0.142955	0.313986	0.175655	0.195098	0.0861516	0.146921	0.0543187	0	0.152243	0.0297076	0.0342631	0.0426248	2.19033e-18	0.0525481	0.0198332	0.114324	0.0834011	0.0905187	0.0544583	1.71478e-18	0.0880362	0.0615491	0.0433518
HCCDB-17.S117		0.541967	0.297144	B
HCCDB-17.S2	HCCDB-17	0.555332	0.308932	B	26.04	Alive	0.231031	0.0674187	0.189479	0.0336674	0.0473627	0	0.106094	0.0501963	0.0961707	0.131722	0.0938325	0.188103	0.0412164	0.062196	0.0639164	0.153541	0.276286	0.129738	0.110548	0.124126	0.15252	0.144961	0.0293616	0.232993	0.0144118	0.0402101	0.121015	0.0356006	0.0125548	0.0458245	0.149444	0.0623807	0.124272	0.102801	0.0990811	0.0741397	0.154138	0
HCCDB-17.S135		0.566936	0.265627	A
HCCDB-17.S20	HCCDB-17	0.555257	0.408835	A	0.48	Alive	0.283782	0.0428894	0.0364036	0.0911239	0.0580534	0.0624931	0.0558659	1.62526e-20	0.108155	0.0768747	0.0912461	0.101768	0.072131	0.0511534	0.049161	0.0646346	0.356289	0.252589	0.177598	0.057139	0.116872	0.100344	0.0462811	0.126478	0.026912	0.0109013	0.0820646	0	0.0637003	0.0335432	0.0578624	0.0492347	0.125108	0.130178	0.00697825	1.63176e-19	0.0702248	0.0353134
HCCDB-17.S136		0.927022	0.352567	0
HCCDB-17.S21	HCCDB-17	0.678317	0.326928	0	6.96	Alive	0.187212	0.126235	0.228871	0.08051	0.107647	0	0.0568395	8.62922e-18	0.186106	0.20387	0.205305	0.103309	0.0436622	0.12889	0	0.135314	0.258267	0.0960716	0.208376	0.0402224	0	0.180817	0.108973	0.138193	0.0132122	0.0736128	0.0910741	0.0271298	1.47483e-17	0.0809978	0.113298	0.125657	0.0332788	0.0760151	0.175266	0.124231	0.219214	0.0049297
HCCDB-17.S137		0.719376	0.351224	C
HCCDB-17.S22	HCCDB-17	0.581943	0.346319	C	20.4	Dead	0.234412	0.106874	0.192749	0.0805241	0.116254	0.0113926	0.0997781	0	0.205656	0.17862	0.17864	0.0956827	0.098293	0.0557109	0.13098	0.127961	0.296358	0.0783006	0.161867	0.012388	0.133764	0.0639671	0.0283886	0.100135	0.0282717	0.0243113	0.0104257	0.0187027	0.080973	0.0542307	0.182034	0.0756688	0.0593976	0.109403	0.118371	0.0357188	0.17066	0.0474077
HCCDB-17.S139		0.71077	0.326581	0
HCCDB-17.S24	HCCDB-17	0.363233	0.294798	0	14.64	Alive	0.24871	0.0648628	0.032047	0.00822629	0	0	0.0804433	0.04071	0.0970215	0.117415	0.117165	0.0849613	0.0823731	0.090483	0.0578396	0.0856232	0.272574	0.109871	0.0683114	0.0126814	0.163778	0.090164	0.0346883	0.111812	0.00056953	0.0198343	0.0280386	2.06533e-19	0.0202033	0.048495	0.192461	0.0414984	0.0989878	0.0916883	0.0928704	0.111195	0.060707	3.38825e-18
HCCDB-17.S140		0.706837	0.392304	A
HCCDB-17.S25	HCCDB-17	0.31115	0.185767	A	13.68	Alive	0.161927	0.0246612	0.071062	0.097198	0.0951052	0	0.00175989	0.038016	0.0956049	0.105329	0.0279577	0.0299532	0.0218485	0.113264	0.0522271	0.0849288	0.209608	0	0	0.157115	0.135633	0.0944999	0.0309169	0.0623609	0.00441443	0.0333896	0.0122214	0.0126908	0.0552898	0	0.1994	0.0140504	0.101655	0.115138	0.154994	0.152839	0.0834339	0.0200913
HCCDB-17.S141		0.766073	0.380083	A
HCCDB-17.S26	HCCDB-17	0.34702	0.231217	A	12.84	Alive	0.206318	5.329e-20	0.0143909	0.0014793	0.00817016	0	0	0	0.0418225	0.0698769	0.0892951	0.0997941	4.51665e-19	0.125874	0.0218166	0.135111	0.256117	0.134919	0	0.0748093	0.0998338	0.110336	0.0476934	0.119691	0.00378607	0	0.0298118	0	0.0275248	0.0290487	0.387973	0	0.0925469	0.1129	0.167199	0.134171	0.0751304	0.00213498
HCCDB-17.S142		0.760802	0.3624	C
HCCDB-17.S27	HCCDB-17	0.734681	0.300342	C	15.24	Alive	0.198305	0.0872143	0.166531	0.0870967	0.114712	1.16623e-18	0.160622	0.00254025	0.17684	0.182703	0.236843	0.107995	0.0333013	0.0789253	0.15632	0.140219	0.32364	0.192334	0.0787391	0.0709696	0.119529	0.115498	0.0864429	0.0955226	0.0291747	0.0466403	0.14928	0	0.0102281	0.0865224	0.11626	0.0376463	0.045471	0.069515	0.127017	0.0374645	0.0860926	1.3842e-17
HCCDB-17.S143		0.674623	0.3166	A
HCCDB-17.S28	HCCDB-17	0.440658	0.362532	A	9	Alive	0.247144	0.109608	0.145139	3.40218e-19	0.0607427	0	0.00702522	0.0776069	0.0984305	0.101755	0.0469841	0.114428	0.0709553	0.0932097	0.053164	0.157483	0.304269	0.00727692	0.17365	0.0819647	0.16607	0.0991293	0.0223479	0.179175	0.0129802	0.0291688	0.114844	1.98334e-18	0	0.000491501	0.180252	0.00582667	0.0864537	0.118461	0.100801	0.113829	0.121253	7.95801e-18
HCCDB-17.S29	HCCDB-17	0.913155	0.228343	0	27.12	Alive	0.142825	0.225867	0.298536	0.162509	0.166064	0	0.07581	2.02338e-18	0.207615	0.202871	0.379526	0.103956	0.129824	0.0861462	0	0.180692	0.275548	0.105867	0.0383128	4.55482e-18	0.104614	0.189146	0.0849704	0.186379	0.0202526	0.111875	0.0602358	0.0308659	0	0.213992	0.411144	0.130938	0.0250637	0.194125	0.18313	0.156114	0.218866	0.0376455
HCCDB-17.S144		0.562564	0.365798	0
HCCDB-17.S118		0.590576	0.339237	A
HCCDB-17.S3	HCCDB-17	0.507475	0.4104	A	0.48	Alive	0.260657	0.0409458	0.159162	0.0649246	0.0808142	0.0330068	0.0394676	0.00837952	0.0611508	0.0713418	0.0695456	0.133305	0.0367505	0.07186	0.0289496	0.0900401	0.405877	0.157629	0.154266	0.0260605	0.151401	0.0891631	0.048381	0.0765325	0.0159876	0.0190938	0.123048	8.67362e-19	0.0529891	0.0494448	0.090228	0.0816434	0.1121	0.132473	0.0277806	0.0187126	0.0979488	0.0841423
HCCDB-17.S145		0.805047	0.28125	B
HCCDB-17.S30	HCCDB-17	0.560562	0.275673	B	6.36	Alive	0.192851	0.081131	0.24561	0	0.138353	0	0.0638355	1.29626e-19	0.109949	0.165638	0.167007	0.145233	0	0.107664	0.050434	0.166073	0.31792	0.0563092	0.0405751	0	0.14343	0.0827228	0.0503254	0.0817055	0.00287099	0.0531652	0.104481	0.00155086	0.00362963	0.0953223	0.0731493	0.0613888	0.0554453	0.124997	0.201092	0.0977048	0.219396	1.62212e-18
HCCDB-17.S31	HCCDB-17	0.431559	0.257067	A	0.84	Dead	0.206246	0.0931121	0.217469	3.66585e-18	0.0693516	1.64154e-18	0.031855	0.0779115	0.0853494	0.11757	0.102027	0.0534906	0.0483519	0.0714411	0.0236845	0.118785	0.252041	0.052005	0.0558477	0.099312	0.146153	0.0740324	0.0362368	0.0818972	0.00609175	0.0238521	0.0454734	0.0262318	0.0482176	0.0549206	0.0835752	0	0.0626957	0.140404	0.149462	0.10966	0.162508	0.0234032
HCCDB-17.S146		0.739785	0.37379	A
HCCDB-17.S32	HCCDB-17	0.447577	0.368333	A	24.36	Alive	0.275904	0.0106903	0.076542	0.0714232	0.0526705	7.44632e-20	0.0152074	0.0946459	0.0454777	0.03736	0.107841	0.0767232	0.00846035	0.0853344	0.0830508	0.115071	0.396221	0.209304	0.0645412	0.0905069	0.139194	0.114143	0.0154951	0.181012	0.00582918	0.0236065	0	0	0.0369632	0.0812169	0.32182	0.0672183	0.0443923	0.119047	0.06624	0.0720654	0.0604642	0.0763173
HCCDB-17.S147		0.698645	0.324584	A
HCCDB-17.S33	HCCDB-17	0.60674	0.373078	A	19.8	Alive	0.25543	0.156043	0.215186	0.049428	0.09694	0	0.0841529	0	0.120912	0.178614	0.0990506	0.190765	0	0.107751	0.0806051	0.170942	0.309638	0	0.181089	0.175172	0.170474	0.181057	0.0837182	0.157855	0.0110113	0.0413109	0.1487	0.0526939	0	0.0245048	0.0236824	0.0551367	0.0757113	0.117679	0.140416	3.37927e-18	0.115613	8.99153e-19
HCCDB-17.S148		0.808641	0.359908	A
HCCDB-17.S149		0.743683	0.393723	A
HCCDB-17.S34	HCCDB-17	0.442445	0.273018	A	21.48	Alive	0.16985	0.0826553	0.140648	0.0252118	0.059211	0	0.0446143	0.0235509	0.0449529	0.0932307	0.0166931	0.132076	0.0224909	0.0909836	0	0.142832	0.309961	0.00554819	0.0662247	0.0441969	0.118051	0.083542	0.0442095	0.118155	0.0117212	0.0454388	0.172441	0	0.0181828	0.0425819	0.0880451	0.0680078	0.0474636	0.10547	0.159292	0.0461354	0.181659	3.40873e-18
HCCDB-17.S35	HCCDB-17	0.50354	0.335995	A	10.68	Alive	0.18092	0.0461531	0.217752	0.00739383	0.0968817	7.48107e-19	0.085195	0.103124	0.0850273	0.123616	0.0449673	0.144502	0.059681	0.10471	0.0370487	0.189094	0.314744	0.0537771	0.176327	0.0160455	0.15245	0.0171346	0	0.0793035	0.0150741	0.0218251	0.0939412	0.00207911	0.0243146	0.133912	0.0733754	0.1257	0.0469148	0.106853	0.0795887	0.0725748	0.105973	0.0809615
HCCDB-17.S150		0.708981	0.353154	A
HCCDB-17.S36	HCCDB-17	0.530227	0.277635	A	32.52	Alive	0.199488	0.0619856	0.215854	0.156756	0.169485	1.93016e-19	0.0462645	0.0291967	0.183199	0.201053	0.217066	0.0125674	0.0249634	0.0521261	0.139251	0.0552216	0.294852	0.0705312	0.0609293	0.0811275	0.10508	0.0595042	0.0331116	0.0717345	0.024486	0.0465419	0	0.0257267	0.035062	0.135866	0.225933	0.0918492	0.0319471	0.143295	0.171051	0.202639	0.141935	0.011603
HCCDB-17.S151		0.754449	0.307329	A
HCCDB-17.S37	HCCDB-17	0.634577	0.25617	A	33.48	Alive	0.165358	0.098259	0.174683	0.139323	0.12706	0	0.111871	3.33636e-19	0.0868912	0.132288	0.016362	0.237894	2.84193e-19	0.0852092	0.166221	0.172839	0.346982	0.106747	5.24233e-18	0.176309	0.0504983	0.156788	0.0559608	0.19786	0.0305511	0.0506976	0.147645	0.0138661	0.0250859	0	0.249004	7.85819e-19	0.0409567	0.102128	0.140144	0.0989457	0.140784	0.0103197
HCCDB-17.S152		0.654338	0.291566	A
HCCDB-17.S153		0.627427	0.373535	C
HCCDB-17.S38	HCCDB-17	0.37661	0.266065	C	5.04	Dead	0.144735	0.0776922	0.141071	0.00700752	0.0464762	7.92672e-19	8.96989e-21	0.0164211	0.0658518	0.049733	2.42947e-18	0.0363968	0.0878617	0.163884	0.0166103	0.0806959	0.239807	0.0627081	0.147589	1.35754e-20	0.0087656	0.0858374	0.0507283	0.0675628	0.0273955	0	0.0829607	0	0.0352968	3.19906e-18	0.243995	0	0.124087	0.154826	0.174148	0.0534274	0.178088	0.0170601
HCCDB-17.S39	HCCDB-17	0.410544	0.252816	C	6.6	Alive	0.229033	0.00841905	0.0184894	0.0956768	0.0874774	0.0207489	0.135931	0.0621877	0.118726	0.139858	0.0955226	0.0117105	0.00705998	0.103434	0.0821703	0.084107	0.262679	0.210152	0.013921	0.0885676	0.0766964	0.0587896	0.0523782	0.0881123	0.0194896	0	1.09411e-20	3.30283e-20	0.0286545	0	0.25476	0	0.0562462	0.122621	0.0744735	0.154794	0.0466737	0
HCCDB-17.S154		0.772411	0.343697	C
HCCDB-17.S119		0.598674	0.413637	B
HCCDB-17.S4	HCCDB-17	0.594264	0.250304	B	5.88	Dead	0.236603	0.0633526	0.229554	0.0327773	0.109873	0.0389481	0.178407	0.0380732	0.0773833	0.0932793	0.11754	0.0775686	0.0318274	0.117805	0.00151108	0.103604	0.252342	0.153988	0.0116616	0	0.130183	0.162904	0.0259553	0.238207	0.0121786	0.00359051	0.161711	0	0	0.0464022	0.217341	3.99728e-19	0.003835	0.0828814	0.0687049	0.00670821	0.165877	0.0329859
HCCDB-17.S40	HCCDB-17	0.445345	0.21316	A	6.24	Alive	0.172187	0.0653049	0.165467	0.032209	0.0887421	0	0.0514632	0.0358555	0.0959743	0.12075	0.0214733	0.0219672	0.0218703	0.0729471	0	0.0365981	0.242274	0.052632	0.0118594	0.0814254	0.101816	0.178048	0.0959732	0.0789432	0.0100633	0.0425582	0.140655	2.33725e-18	7.32766e-20	0	0.0769917	0.0310818	0.0298355	0.105123	0.161483	0.0619495	0.173907	1.0844e-17
HCCDB-17.S155		0.70293	0.286416	A
HCCDB-17.S41	HCCDB-17	0.57342	0.323495	A	8.16	Alive	0.2256	0.0587462	0.21646	0	0.0473125	6.96637e-19	0.0648204	0.0795906	0.0793375	0.109981	0.0768394	0.0938504	0.0671595	0.137975	0.0264227	0.134888	0.312385	0.0921725	0.109003	0	0.0554278	0.174619	0.0838977	0.166425	0.0133847	0.0721	0.141792	0.0230831	0.055835	0.0620422	0.307341	0.0398424	0.0162677	0.0872749	0.148507	1.46413e-19	0.214947	0.0103329
HCCDB-17.S156		0.760285	0.35769	A
HCCDB-17.S157		0.666459	0.333974	B
HCCDB-17.S42	HCCDB-17	0.578069	0.455987	B	1.8	Dead	0.252278	0.0858378	0.194429	0.00998751	0.0395413	0.00277193	0.143615	0.0475956	0.102309	0.13261	0.126995	0.130548	0.055898	0.0496412	0.0372498	0.15672	0.449815	0.0923167	0.209882	0.0735001	0.138859	0.0537578	0.035021	0.106762	0.016907	0.0514213	0.129138	0.00644637	0.00123541	0.18934	0.0721509	0.116968	0.0325636	0.121078	0.0676953	0.0229839	0.102381	0
HCCDB-17.S43	HCCDB-17	0.378017	0.282905	A	38.4	Alive	0.203287	0.0343634	0.151456	0	0.0631432	0	6.6541e-19	0.0821029	0.0880721	0.106196	0	0.0663355	0.0356704	0.117672	0.0546742	0.0879811	0.330502	0.0274684	0.0320193	0.142524	0.152959	0.128037	0.0777661	0.050125	0.000330085	1.69897e-18	0.133283	0	0.00434572	0	0.0185355	0.0601565	0.0884448	0.113923	0.169653	0.048595	0.198342	0.0256365
HCCDB-17.S158		0.697676	0.284778	A
HCCDB-17.S159		0.686785	0.310897	A
HCCDB-17.S44	HCCDB-17	0.61626	0.299421	A	33.48	Alive	0.200654	0.0931323	0.256345	0.0270087	0.147028	0	0.0555435	0.0971865	0.0961493	0.11128	0.0638749	0.121646	0.0475098	0.0997024	0.0764996	0.133004	0.32506	0.0957187	0.0731292	0.11964	0.144882	0.147806	0.0661124	0.126503	0.0178083	0.0081399	0.155777	0.00426564	0.00575015	0.0322169	0.0680135	0.0626315	0.0873712	0.114188	0.156077	0.0172423	0.172877	0.0975068
HCCDB-17.S160		0.713472	0.353236	A
HCCDB-17.S45	HCCDB-17	0.326604	0.24611	A	57.48	Alive	0.202359	0.0814287	0.0272944	0	0.0321738	0	1.85119e-18	0.0717473	0.0192215	0.0568135	1.60565e-18	0.0567192	0.0938237	0.118739	0.0434121	0.0467941	0.289861	0.121065	0	0.151205	0.122641	0.171926	0.0810912	0.155226	0.00271889	0.0787784	0.0122062	0	0.00237225	0	0.144258	0.0427552	0.047429	0.119525	0.123053	0.147254	0.0829552	0.0961685
HCCDB-17.S161		0.700534	0.355871	A
HCCDB-17.S46	HCCDB-17	0.664536	0.273162	A	16.56	Alive	0.244327	0.10203	0.26079	0.0902237	0.175342	0.0551486	0.199656	7.93726e-19	0.110809	0.106279	0.109375	0.2043	0.0503416	0.0745121	0.0697028	0.160472	0.292815	0.18621	0.00918095	0.133932	0.12705	0.137362	0.0848466	0.104915	0.0200559	0.0342123	0.102547	0	6.44346e-20	0.00197688	0.182859	1.45374e-20	0.0597073	0.107578	0.138393	0.0236909	0.204582	0.0123878
HCCDB-17.S162		0.567446	0.413446	B
HCCDB-17.S47	HCCDB-17	0.757907	0.355405	B	31.92	Alive	0.254368	0.0943738	0.19103	0.0982176	0.093955	1.73472e-18	0.132429	0.000905976	0.146191	0.235768	0.162243	0.125677	0.169127	0.079254	0.0439573	0.195919	0.277415	0.291316	0.179026	0.179265	0.161577	0.165715	0.0696688	0.155202	0.0131379	0.0840087	0.0751862	3.82263e-20	0.0144439	0.0466219	0.332466	0.0739338	0.103512	0.0505657	0.0116982	0.0429742	0.133794	0.0394649
HCCDB-17.S163		0.939584	0.400534	A
HCCDB-17.S48	HCCDB-17	0.754997	0.417205	A	50.28	Alive	0.283986	0.0498837	0.2233	0.0869868	0.109863	5.97552e-20	0.186642	3.04793e-19	0.131882	0.227631	0.195623	0.167179	0.116602	0.071319	0.146594	0.164749	0.297087	0.313648	0.253337	0.178832	0.16569	0.18361	0.0621481	0.245241	0.0204124	0.034036	0.116521	2.07537e-19	0	0.0419255	0.162333	0.0360173	0.164468	0.00838834	0.0066076	0.00347838	0.109158	0.0473554
HCCDB-17.S164		0.652226	0.351904	A
HCCDB-17.S49	HCCDB-17	0.520009	0.250693	A	69.12	Alive	0.23291	0.0712645	0.0927895	0.130103	0.115791	0.0311085	0.0764934	0	0.178409	0.21787	0.178642	0.0737869	0.0611625	0.0620202	0.00765224	0.0522563	0.268198	0.159481	0.000277832	0.0452606	0.127491	0.0996756	0.0693092	0.143576	0.00633166	0.0391077	0.0468601	0.0294265	0.0333305	0.0166131	0.242591	0.0637099	0.0872385	0.0544364	0.0827908	0.0591322	0.10851	9.67165e-20
HCCDB-17.S120		0.710925	0.302441	A
HCCDB-17.S5	HCCDB-17	0.388373	0.3251	A	11.76	Dead	0.185589	0.0635362	0.169774	0.0601069	0.0767194	0	0.109281	0.0977475	0.0646037	0.0874808	0.0470857	0.107342	0.0691439	0.0694453	0.0340646	0.135058	0.35023	0.107497	0.11438	0.0153542	0.129712	0.0404414	0.0187323	0.0815374	0.0148362	0.0278219	0.00984122	0	0.0359162	0.0341111	0.248595	0.0950011	0.07069	0.13465	0.0841794	0.120728	0.0745902	0
HCCDB-17.S165		0.825764	0.358549	A
HCCDB-17.S50	HCCDB-17	0.329629	0.272945	A	69.12	Alive	0.188411	0.0258396	0.0681117	0.086369	0.0323946	5.35044e-18	0.032343	0.070066	0.0575787	0.0891685	0	0.0474794	0.0981736	0.0661662	0.0282945	0.0397897	0.288464	0.107784	0.0690157	0.13585	0.125378	0.139831	0.06067	0.179134	0.0163104	0.0247352	0.0029846	0.0180574	0.0359916	0.0359403	0.21292	0.0407781	0.0693661	0.107263	0.0915923	0.0714993	0.153154	0.0401625
HCCDB-17.S166		0.625909	0.378746	B
HCCDB-17.S51	HCCDB-17	0.652396	0.276075	B	47.76	Dead	0.222581	0.158336	0.218235	0.117183	0.174856	2.23692e-20	0.0995135	2.95388e-19	0.198308	0.233376	0.231911	0.0936805	0.124664	0.0746809	0.0156589	0.107523	0.308992	0.0358869	0.0205762	0.160633	0.153655	0.154427	0.0872798	0.120919	0.0135286	0.0362902	0.107104	0.0410391	0	0.0286245	0.0949822	0.0463209	0.0167497	0.0953607	0.124177	0.0532721	0.17558	0.0320662
HCCDB-17.S167		0.712946	0.357045	A
HCCDB-17.S52	HCCDB-17	0.563259	0.241011	A	59.76	Alive	0.195398	0.0736679	0.296392	0.0812505	0.168364	0	0.0847622	0.0714865	0.152418	0.202525	0.119378	0.0717537	0.0378934	0.0769039	0.0549462	0.1102	0.286624	0.0898683	9.02256e-19	0.244748	0.158236	0.13745	0.061126	0.129669	0.00337864	0.0542858	0.0861655	0.00447414	0.0233762	2.914e-18	0.103409	0.0610802	0.066935	0.110306	0.168786	0.0016275	0.176519	0.0625189
HCCDB-17.S53	HCCDB-17	0.663469	0.400774	A	7.68	Alive	0.258861	0.067466	0.26558	0.005606	0.133603	6.19339e-19	0.137985	4.33738e-19	0.0956633	0.18074	0.146461	0.0979794	0.0213207	0.0449234	0.0622199	0.131397	0.41688	0.127842	0.125807	0.112629	0.183261	0.146316	0.0346806	0.297284	0.00805494	0.0253651	0.149815	0.00268081	0.0552053	0.0798423	0	0.100024	0.0272341	0.0983275	0.0200642	0	0.149163	0.0550507
HCCDB-17.S54	HCCDB-17	0.712948	0.389876	A	6.24	Dead	0.245552	0.0760809	0.135439	0.133052	0.110938	0.00579824	0.136543	3.29947e-19	0.16596	0.180574	0.221831	0.178915	0.0641214	0.0105647	0.0937012	0.146701	0.293204	0.225749	0.240996	0.159639	0.175352	0.164054	0.0751983	0.189068	0.0134739	0.0237981	0.107352	0	0	0.0591135	0.211871	0.0292297	0.147678	0.0645183	0	0.0641209	0.0904925	0
HCCDB-17.S55	HCCDB-17	0.438184	0.283217	B	39.36	Alive	0.254834	0.0491299	0.189643	0.10069	0.106417	0.0529248	0.139235	0.078908	0.0526231	0.0410048	1.86034e-18	0.0328688	0.0737271	0.0615259	0.0486914	0.0952288	0.308328	0.192732	0.00327229	0	0.155391	0.0662813	0	0.228969	0.00588135	0.0219491	0.0206617	0	0.0392444	0.0290767	0.161446	0.033144	0.0133414	0.0724715	0.0799481	0.073388	0.0657015	0.0226861
HCCDB-17.S56	HCCDB-17	0.569503	0.371057	A	9.36	Alive	0.229044	0.0344391	0.242634	0	0.0768379	3.39778e-19	0.183556	0.123466	0.0934497	0.117562	0.109419	0.096955	0.105079	0.0990593	0.102685	0.164637	0.329972	0.142382	0.183099	0.119812	0.149771	0.0332987	0	0.0506986	0.026296	0.0516586	0.113097	3.37767e-18	0.0633341	0.106482	0.0940097	0.105648	0.0589845	0.0578929	0.053745	0.0414757	0.140765	0.0133239
HCCDB-17.S57	HCCDB-17	0.297839	0.321138	A	0.24	Alive	0.214371	0.00353631	0.0539054	0.0229047	0.0676349	0	8.32007e-19	0.110408	0.0590009	0.0931515	1.49604e-19	0.050752	0.0123933	0.112865	0.0861156	0.0680726	0.288319	0.113225	0.139586	0.148184	0.167218	0.115035	0.0466782	0.130717	0	0.00478653	0.0202536	1.40259e-17	0	0	0.0753122	0.0353356	0.0749476	0.101247	0.12229	0.153116	0.0975618	6.4133e-18
HCCDB-17.S58	HCCDB-17	0.29773	0.224395	A	4.08	Alive	0.158254	0.00217324	0.134451	6.66067e-19	0.0414486	8.29732e-18	0.0405284	2.86734e-18	0.0424935	0.0753385	0.145666	1.54212e-18	0.0677068	0.119884	0.0212148	0.0826049	0.192411	0.0480264	0.0981252	0.0850868	0.101629	0.157541	0.0630021	0.158952	0.0108524	0.0277606	0	0	0.000881403	0.0605729	0.313481	0.0662009	0.105406	0.103569	0.134028	0.127446	0.164862	0.00325867
HCCDB-17.S59	HCCDB-17	0.495532	0.315893	A	6.96	Alive	0.223305	0.0437244	0.147094	0.0346308	0.0281164	0.0089788	0.129815	0.0498853	0.0970267	0.0988804	0	0.114208	0.049986	0.0857036	0.00856954	0.14754	0.344563	0.118489	0.0639181	0.0766479	0.107692	0.134848	0.0464236	0.15492	0.000823088	0.0545277	0.113574	0.00281873	0.0591565	0	0.236091	0.0255701	0.00882271	0.0750944	0.0825601	0.0394512	0.142416	0.0320726
HCCDB-17.S121		0.662195	0.335631	B
HCCDB-17.S6	HCCDB-17	0.717104	0.298776	B	0.36	Alive	0.231867	0.126756	0.256081	0.110739	0.158145	0.057638	0.134412	0.0992695	0.2057	0.16538	0.208096	0.107288	0.0716481	0.0742068	0.177444	0.0987643	0.352794	0.0974873	0.0128916	0.104394	0.0819695	0.0455755	0.0395815	0.0875774	0.0395719	0.0719802	0.112131	0.0672042	0.0893816	0.102144	0.0714595	0.076017	0.030166	0.114565	0.111878	0.145745	0.176602	0.0318354
HCCDB-17.S60	HCCDB-17	0.42582	0.310405	A	9.36	Alive	0.227565	0.00272269	0.163671	0.0143093	0.0462321	0	0.0909566	0.039012	0.0870393	0.103684	0.0244408	0.107139	0	0.121684	0.0568891	0.121607	0.299066	0.124012	0.0941782	0.065616	0.112765	0.122723	0.0560462	0.118305	0.00411941	0.0140285	0.0459392	5.14126e-19	0.032387	0.0519487	0.20776	0.0690284	0.0230099	0.126489	0.177806	0.0889203	0.191404	2.1148e-18
HCCDB-17.S61	HCCDB-17	0.592931	0.31166	A	75.48	Dead	0.241505	0.0316389	0.154514	0.108195	0.091311	0	0.07003	0.0383965	0.110024	0.129425	0.142208	0.105512	0	0.0973893	0.0705309	0.112116	0.381815	0.20945	0	0.0944038	0.127596	0.158341	0.0583928	0.15371	0.0104581	1.49706e-18	0.0782325	0	0.0773937	0.0104318	0.172652	0.0172971	0.0656914	0.0644645	0.0903199	0.0993395	0.0495726	0
HCCDB-17.S63	HCCDB-17	0.365414	0.334402	A	14.04	Alive	0.218143	0.0380194	0.139152	0.0574973	0.0913471	1.86632e-18	0.0195762	0.100273	0.113038	0.0589147	0.0194809	0.0284132	0.040219	0.133402	0.16407	0.0671008	0.288648	0.0579425	0.162013	0.201671	0.105348	0.112276	0.0607721	3.52137e-19	0.0314887	4.5325e-19	0	0	0.00123987	0.035668	0.112986	0.0290612	0.0370359	0.14177	0.0960566	0.0681482	0.141279	0
HCCDB-17.S64	HCCDB-17	0.254422	0.343868	A	0.24	Alive	0.118515	0.0414699	0.138891	0.0205246	0.0365107	0	0.00720801	0.109921	0.0638786	0.123801	0.0337284	0.0743283	0.0345818	0.124053	0.073058	0.043807	0.384321	0.0428284	0.184901	0.226132	0.15134	0.0839245	0.0143704	0.0571524	0.00628356	3.19928e-18	0	6.76708e-18	0	0.0629298	0.174954	0.0155269	0.0488334	0.0720465	0.14009	0.139965	0.0917056	0.0523263
HCCDB-17.S67	HCCDB-17	0.630757	0.286591	C	5.28	Alive	0.186899	0.108848	0.225068	0.063164	0.126625	0	0.0875041	0.0252909	0.166598	0.158407	0.190778	0.12311	0.0723529	0.0997041	0.0711183	0.130759	0.295076	0.0777576	0.0912075	0.101015	0.0986763	0.171151	0.108222	0.0875198	0.0220385	0.0520527	0.101285	0.0187066	0	0.0410733	0.348596	0.112322	0.0841232	0.163901	0.162229	0.0712931	0.221154	0.0820479
HCCDB-17.S69	HCCDB-17	0.567813	0.126342	A	6.6	Alive	0.0277452	0.111589	0.225133	0.0854314	0.118526	2.11973e-19	0.0258414	0.0138616	0.123051	0.171687	0.149669	0.0157557	0.0792269	0.0794802	0.0837452	0.0821874	0.173812	0	0.0511271	0.12535	0.085848	0.17188	0.0922169	0.136017	0.0303333	0.090618	0.131947	3.94186e-19	0.0246502	0.0575561	0.0405522	0.0945423	0.0661613	0.170326	0.203295	0.12261	0.20554	0
HCCDB-17.S122		0.86358	0.364632	0
HCCDB-17.S7	HCCDB-17	0.915199	0.377685	0	6.96	Alive	0.204019	0.210797	0.329618	0.118889	0.188033	1.3628e-20	0.156296	4.54493e-18	0.212235	0.239011	0.285567	0.150153	0.0928362	0.103642	0.0256302	0.179019	0.342193	0.122378	0.209159	0.124764	0	0.179056	0.102983	0.134025	0.0195772	0.138647	0.170352	0.069226	2.15042e-18	0.0913517	0.142352	0.138464	0.0466405	0.0597116	0.190035	0.107251	0.197509	0.0478486
HCCDB-17.S71	HCCDB-17	0.66043	0.308642	A	59.76	Alive	0.258865	0.0776528	0.234129	0.0759941	0.114266	0.00738441	0.122539	0.015656	0.145938	0.136643	0.129059	0.234708	0	0.0921812	0.0537595	0.169031	0.30777	0.134588	0.0506489	0.0808378	0.14919	0.146601	0.0496781	0.168352	0.0199575	0.0514853	0.136483	0	4.33681e-19	0.0461279	0.0597156	0.00950193	0.0423299	0.114941	0.13416	0.0358173	0.147972	0
HCCDB-17.S72	HCCDB-17	0.307678	0.154867	B	0.24	Alive	0.194335	0.0814026	6.96953e-19	0.00967143	0	2.62289e-18	0.0272575	0.0304657	0.0952726	0.116889	5.7024e-19	0.0416732	0.0325963	0.0787802	0.147827	0.108537	0.0931465	0	0.0222527	0.161395	0.113341	0.100203	0.0395643	0.145157	0.0130767	0.0722287	0	0.0332058	0.0336669	0.0293587	0.289429	0.0306349	0.0571024	0.0935415	0.105181	0.110705	0.155467	0.00810028
HCCDB-17.S73	HCCDB-17	0.517253	0.288559	A	38.4	Alive	0.254239	0.0788927	0.194387	0.0601892	0.13547	0.0260445	0.137066	0	0.158469	0.176814	0.212491	0.0808584	0.0724752	0.0342261	0.0374712	0.0542196	0.288969	0.107936	0.0339099	0.0722533	0.168178	0.101794	0.0137478	0.197921	0.0149492	0.00236146	1.92791e-20	0.0218789	0.0601498	0.0639993	0.111675	0.0635416	0.0662056	0.0921663	0.0775788	2.0159e-21	0.141725	0.0107935
HCCDB-17.S74	HCCDB-17	0.571404	0.31135	A	38.4	Alive	0.237212	0.0731981	0.232563	0.0655976	0.12761	0.0105848	0.155144	0.0239868	0.170597	0.190767	0.220771	0.147217	0.0348248	0.0849764	0.0276664	0.0914677	0.318447	0.0796545	0.067042	0.0351508	0.170343	0.111473	0.0306237	0.149281	0.0138782	0.0232077	0.0308087	0	0.0425812	0.115836	0.154085	0.0605852	0.0797419	0.110562	0.0958588	0.022524	0.143217	0.00498244
HCCDB-17.S75	HCCDB-17	0.386349	0.302768	A	0.84	Dead	0.282365	0.0728462	0.0550428	0.0734368	0.00993589	6.19829e-19	0.0156693	0.0732046	0.068583	0.0693247	0.0668091	0.0328639	0.0460458	0.0369221	0.105511	0.0328516	0.235308	0.106317	0.0878634	0.124663	0.165333	0.130125	0.0432969	0.185819	0.00276622	0	2.38234e-18	0	0.0337801	0.122318	0.217105	0.0600486	0.114215	0.177722	0.0379079	0.0697105	0.0967551	0
HCCDB-17.S76	HCCDB-17	1.03334	0.291416	A	1.2	Alive	0.250559	0.301168	0.344561	0.165069	0.231356	0.0587613	0.180744	3.61946e-18	0.238329	0.232502	0.363924	0.13785	0.258768	0.124192	0.170002	0.154734	0.326238	0	0.00603445	0.184466	0.103802	0.140328	0.105753	0.0314056	0.049595	0.176172	0.138305	0.0768864	0	0.296195	0.0715634	0.185013	0.0893246	0.133035	0.168121	0.177708	0.165933	0.0191079
HCCDB-17.S77	HCCDB-17	0.867931	0.195752	A	43.56	Alive	0.144186	0.245823	0.304455	0.158681	0.179626	0	0.121511	0	0.217158	0.201941	0.371786	0.0366241	0.143598	0.104118	0.0250676	0.117349	0.247319	0.0308051	0	0	0.0799703	0.135311	0.0968661	0.0683276	0.015076	0.143462	0.126929	0.0501662	0.0123353	0.221485	0.114993	0.0653811	0.0330027	0.153014	0.202257	0.161378	0.172965	4.78418e-20
HCCDB-17.S78	HCCDB-17	0.415586	0.384486	A	1.56	Alive	0.257062	0.0343612	0.110029	0.0367491	0.0825602	0.0615602	0.0850129	0.0521592	0.0376698	0.0598777	0.0740415	0.0667559	0.0455493	0.0856442	0.0652852	0.135667	0.377793	0.071141	0.134117	0.032344	0.176338	0.105357	0.0519791	0.122212	0.012097	0.0296166	0.0897644	0	0.017797	0.0369654	0.159051	0.0393093	0.107419	0.124133	0.0017556	0.0151847	0.0957925	0.0451636
HCCDB-17.S79	HCCDB-17	0.446223	0.123395	A	0.24	Alive	0	0.00426097	0.134764	0.127651	0.0838875	0	0	0.0820433	0.112682	0.025781	0.0198358	0.117907	0.00482095	0.0937966	0.0428647	0.0902563	0.24679	0.110556	0	0.124515	0	0.0926161	0.0607945	0.0632127	0.00701914	7.97088e-19	0.0565165	1.32892e-18	0.00890782	0.102632	0.0566936	0.00252712	0.0893281	0.0813304	0.129931	0.14585	0.179596	0
HCCDB-17.S123		0.804973	0.375409	A
HCCDB-17.S8	HCCDB-17	0.427283	0.312705	A	0.48	Alive	0.186124	0.00646969	0.136072	0.0347999	0.0921507	0	0.0782152	0.0714712	0	0.0081643	0.00771543	0.118542	0.0260637	0.119865	0.101933	0.0829229	0.439287	0.140938	1.44042e-17	0.0774134	0.12822	0.0798503	0.0376933	0.110552	0.0262634	0.00713197	0.0950336	1.0294e-18	0.0648429	0.0524527	0.239449	0.00681349	0.0254577	0.124161	0.167269	0.0634514	0.1084	7.73251e-20
HCCDB-17.S80	HCCDB-17	0.340199	0.274856	A	29.52	Alive	0.204301	0.0254624	0.0708399	0.00051746	0.0213639	7.79212e-19	0.0061333	0.0825811	0.0743691	0.0624138	0.00752874	0.0414463	0.0402494	0.0895601	0.0100516	0.0661551	0.280512	0	0.0648991	0.032263	0.148985	0.0933523	0.0359963	0.0975857	0.0155154	0.0145517	0.101448	0.00398282	0.0433024	0.0693306	0.189305	0.040648	0.0940058	0.161065	0.114379	0.105294	0.181951	0.0535265
HCCDB-17.S81	HCCDB-17	0.640792	0.442205	A	0.48	Alive	0.200084	0.0342613	0.248365	0.0724488	0.115174	0.0163007	0.180347	0	0.132886	0.185178	0.178686	0.182721	0.0237303	0.0399038	0.0814809	0.149077	0.371954	0.140037	0.312371	0.206608	0.157505	0.104951	0.0607712	0.0988027	0.0170179	0.0374692	0.116889	0	0.00154247	0.149353	0.0893625	0.064048	0.124667	0.0777159	0.0213106	0	0.130171	6.86259e-05
HCCDB-17.S82	HCCDB-17	0.378122	0.285446	A	4.68	Alive	0.229176	0.0240887	0.0938505	0.0210886	0.0162992	0	0.105594	0.0510207	0.0228865	0.0167698	0.0012716	0.012694	0.0100986	0.0596125	0.0263061	0.0697762	0.296512	0.0862433	0.0452029	0	0.128547	0.113443	0.0472601	0.10451	0.00510599	0.0303312	0.0642331	2.42406e-20	0.0528557	0.112251	0.144161	0.0112047	0.0770761	0.126089	0.0795457	0.023483	0.064096	0.00944324
HCCDB-17.S83	HCCDB-17	0.426373	0.296353	B	20.04	Alive	0.222625	0.0782781	0.0797321	0.00437021	0.0771651	0	0.0606066	0.05274	0.0498401	0.0870161	0.0625242	0.140649	0.0311164	0.118568	0.0643145	0.144384	0.365019	0.0152909	0.00506209	0.0916931	0.165535	0.102857	0.0546152	0.0891299	0.00893672	0.0732691	0.067397	0.0352799	0.0269536	0.0684562	0.227872	0.0828622	0.0608898	0.0986943	0.156755	0	0.190804	0.00415104
HCCDB-17.S84	HCCDB-17	0.412434	0.376357	A	7.8	Alive	0.283442	0.0333797	0.05859	0.0370343	0.0339295	0.00254376	0.0847893	0.0269582	0.0987942	0.0978406	0.104708	0.11423	0.049504	0.109988	0.0947446	0.0584836	0.333892	0.0797853	0.135381	0.194615	0.172844	0.124464	0.060312	0.153375	0.0127082	0.0417258	0.0903514	0	0	0.0867556	0.146908	0.0669145	0.120451	0.0703356	0.0520425	0.133057	0.0764748	0
HCCDB-17.S85	HCCDB-17	0.293742	0.33024	A	9.36	Alive	0.223706	0.0370916	0.0755599	0.00495031	0.00171034	4.27571e-18	0.0280063	0.138634	0.0023672	0.0169166	2.28317e-19	0.0657911	0.0771479	0.0945689	0.0952299	0.110679	0.273008	0.044371	0.163766	0.0819899	0.149839	0.0956857	0.0010669	0.105706	0.0238134	0.0240149	0	1.66927e-19	0.0585205	0.0663741	0.241911	0.0617945	0.0748091	0.102289	0.0145112	0.161757	0.0375869	0.0883969
HCCDB-17.S86	HCCDB-17	0.315842	0.242686	C	3.6	Alive	0.206019	0.0171575	0.00482751	0.0460587	0.0563212	3.87737e-18	0.0642715	0.0830587	0	0.0330937	2.57503e-18	0.0315864	0.0461951	0.0931457	0.0298902	0.103606	0.27542	0.0313578	0.003933	0.0988918	0.170104	0.0781818	0.0400706	0.0636199	0.0124703	0.00530533	0.0496101	0	0.0378029	0.0872543	0.148403	0.0437805	0.0908145	0.168869	0.0965164	0.0867147	0.0909512	0
HCCDB-17.S87	HCCDB-17	0.334204	0.298072	B	20.16	Alive	0.247216	0.045039	0.131049	0.0430328	0.0859109	0	0.0597404	0.0660035	0.0337378	0.0842249	0	0.149068	0.00901329	0.0775107	0.0850879	0.0781983	0.242508	0.0473226	0.106421	0.176171	0.167662	0.105058	0.049975	0.144295	0.0139172	0.005959	0.0520019	2.53941e-20	8.4541e-19	0.0401199	0.186769	0.0445165	0.14306	0.153207	0.0878844	0.0642884	0.0966491	3.70734e-20
HCCDB-17.S88	HCCDB-17	0.236952	0.306724	B	11.04	Dead	0.21546	0.018789	0.0301742	5.14192e-20	0	6.74137e-19	0.0458208	0.068221	9.44125e-18	3.13795e-21	3.96088e-18	0.0206224	0.0294034	0.049374	0.076449	0.0477037	0.305163	0.0753399	0.0928247	0.065343	0.140138	0.0751686	0.0137248	0.130632	0.00434123	0.0347468	0.0542186	7.6285e-18	0.0562671	0.0235995	0.260296	0	0.0892687	0.129924	0.0825746	0.145873	0.0846472	0.00934429
HCCDB-17.S89	HCCDB-17	0.288478	0.213308	A	29.52	Alive	0.161648	0.0613655	1.75326e-21	0.0440649	8.99575e-20	0	9.17897e-19	0.0300776	0.0625684	0.0317917	0	0.0143488	0.0424729	0.0639522	0.048924	0.0656062	0.164258	0.0456861	0.10071	0.048943	0.10949	0.0732565	0.0236235	0.128452	0.0172895	0.0171069	0.0567368	0	0.0502084	0	0.376787	0	0.108423	0.145107	0.0937506	0.147386	0.142529	0.0213721
HCCDB-17.S124		0.811068	0.320426	B
HCCDB-17.S9	HCCDB-17	0.224776	0.267342	B	21.6	Alive	0.166077	0.0288176	0.0580887	0.0419645	0.0100093	2.48247e-19	0	0.198993	0.0551681	0.0134214	0	0.0114046	0.0972666	0.0590342	0.0776942	0.00776059	0.217935	0.0792717	0.150673	0.192807	0.152119	0.0300472	0.00444278	0.0959262	0.013504	0	0.0683874	6.96377e-18	0.0262818	0.0179168	0.206123	0.10024	0.121288	0.0837815	0.0523056	0.186175	0.0994071	0.000109626
HCCDB-17.S90	HCCDB-17	0.455547	0.240678	A	0.36	Alive	0.219285	0.0405322	0.0429481	0.0689182	0.0559076	0	0.0721193	0.0583975	0.0995986	0.126218	0.0587768	0.0553999	0.0649723	0.0888167	0.127808	0.0175746	0.26207	0.149252	0	0.115295	0.153966	0.103613	0.04499	0.112369	0.0105455	0.0182479	0.0740487	1.74642e-18	0.026505	0.105743	0.134926	0.0295056	0.0824116	0.0911644	0.0651024	0.0931332	0.106226	0
HCCDB-17.S91	HCCDB-17	0.692119	0.319977	A	56.4	Alive	0.293347	0.0712468	0.265653	0.106239	0.167226	0.0289206	0.0699838	0.023678	0.173357	0.224946	0.24024	0.116349	0.0146618	0.0849142	0.0208058	0.130344	0.309338	0.0904769	0.0372684	0.0732416	0.157407	0.159608	0.0635394	0.186784	0.0172493	0.0454625	0.131817	0	0	0.0968527	0.172792	0.104093	0.0658579	0.14524	0.162559	0.0569098	0.15282	0.035849
HCCDB-17.S92	HCCDB-17	0.423053	0.334252	B	49.44	Alive	0.252692	0.0157009	0.177196	0	0.0907588	3.01312e-20	0.0290635	0.021409	0.104326	0.130716	0.098716	0.115073	0.00495684	0.0973622	0.0992338	0.131755	0.307657	3.25342e-19	0.108154	0.117999	0.178492	0.137538	0.0703891	0.115958	0.012035	0.0258661	0.0658173	0	1.80936e-18	0.076648	0.0161355	0.0522678	0.118865	0.114929	0.128111	0.0423611	0.157232	0
HCCDB-17.S93	HCCDB-17	0.0949441	0.0655039	A	5.4	Dead	0.0982073	0	0.155074	1.56623e-19	0.00648308	0	7.0366e-19	0.0695979	0.00844038	0.0158705	0	2.3802e-18	5.54588e-18	0.134363	0.0312017	0.0365031	5.05966e-19	0.0113628	0.0328005	0.106782	0.0986417	0.0437962	0.0265684	2.4204e-18	0	0.00865905	0	0	0	0.0358305	0.158544	4.89347e-18	0.0724108	0.0909159	0.132824	0.253498	0.166903	3.78024e-18
HCCDB-17.S94	HCCDB-17	0.424076	0.252077	A	11.28	Alive	0.166097	0.0493114	0.159723	0.0641926	0.0896853	3.99877e-19	0.0337863	0	0	0.0754301	8.24281e-19	0.18375	3.09868e-18	0.123081	0.149576	0.111646	0.338056	0	7.8687e-18	0.218634	0.119283	0.144932	0.0572384	0.148907	0.0265799	0.0368049	0.146454	1.64297e-17	0.0123259	0.0551802	0.173679	0.0594992	0.0438331	0.12395	0.115281	0.11025	0.156028	0.0230404
HCCDB-17.S95	HCCDB-17	0.791677	0.354982	A	0.36	Alive	0.213713	0.146626	0.326111	0.144506	0.178549	0.017395	0.147234	1.59205e-20	0.170728	0.237788	0.254396	0.15493	0.103676	0.0699178	0.00404432	0.126145	0.323951	0.0679636	0.172299	0.149271	0.164499	0.162792	0.0858701	0.110464	0.0065077	0.100832	0.148901	0.0198631	0	0.179304	7.26149e-21	0.116737	0.12659	0.0794809	0.1063	0.00523142	0.171272	1.70037e-19
HCCDB-17.S96	HCCDB-17	0.347255	0.251872	B	21.24	Dead	0.248766	0.0587285	0.0839772	1.9041e-18	0.0341725	2.60928e-18	0.00206879	0.0716441	0.0961512	0.0239358	0.132429	0.0701685	0.0364391	0.118155	0.00314118	0.0593263	0.246936	0.00865811	0.00804301	0.14793	0.132569	0.14675	0.0582953	0.18609	0	0.0106982	0.0519904	5.35588e-18	0	0.0651057	0.340492	0.057277	0.0800807	0.136573	0.146982	0.154999	0.142336	9.58453e-19
HCCDB-17.S97	HCCDB-17	0.508976	0.329778	A	93.12	Alive	0.241825	0.0810544	0.156367	0.0618458	0.0601581	0.000560717	0.0867444	0.0781995	0.117711	0.105678	0.127315	0.0668169	0.0827718	0.0460964	0.0534334	0.0720501	0.32605	0.072297	0.0916812	0	0.142525	0.111751	0.0504274	0.125629	0.0188506	0.0219714	0.0780191	0	0.0481394	0.103433	0.232332	0.0673659	0.0436848	0.134339	0.105584	0.0233487	0.169266	0.0157302
HCCDB-17.S98	HCCDB-17	0.462386	0.325552	A	57.84	Dead	0.225485	0.0501702	0.157936	1.18693e-19	0.0649686	6.95567e-19	0.0472009	0.0773874	0.0908836	0.0959263	0.0284269	0.0974288	0.0959879	0.0769871	0.106378	0.0853345	0.265729	0.155508	0.159891	0.0596511	0.153779	0.106553	0.0209711	0.175002	0	0	0	7.85103e-18	0.0310823	0.109079	0.253732	0.069351	0.0195243	0.115292	0.0936535	0	0.163579	0.00397311
HCCDB-17.S99	HCCDB-17	0.646772	0.388896	A	23.64	Alive	0.253795	0.0870545	0.261206	0.077034	0.128975	0	0.174666	7.71756e-18	0.163819	0.187999	0.211229	0.202911	0.0198105	0.0672416	0.0728841	0.135601	0.301138	0.112356	0.222859	0.193039	0.136863	0.139284	0.0698453	0.118033	0.0206108	0.0643033	0.0816484	0	3.59015e-18	0.100809	0.0574982	0.0570053	0.122461	0.129715	0.0913508	0	0.148945	9.68152e-18
HCCDB-24.S1	HCCDB-24	0.12552	0.273478	B	30.72	Alive	0.207505	0.0121656	2.74988e-19	4.54439e-18	0	9.03472e-19	1.50385e-17	0.0870881	2.09172e-19	1.78877e-17	6.96929e-19	0.07244	0.0778719	0.162783	0.0919915	0.0984123	0.265925	0.0481551	0.0735248	0.0270564	0.124258	0.00080797	0	0.0350614	0	0	0.000465938	0	0.0282725	0	0.221308	0	0.0571184	0.138757	0.105221	0.114163	0.101352	0
HCCDB-24.S116		0.577366	0.313996	B
HCCDB-24.S125		1.05954	0.315234	A
HCCDB-24.S10	HCCDB-24	0.478025	0.291977	A	0.84	Dead	0.261928	0.0590333	0.106495	0.127451	0.136877	0	0.0404003	0.00330163	9.81927e-19	0.0156013	0.0243404	0.123131	0.0443724	0.125091	0.0718863	0.128393	0.284887	0.100611	0.0371382	0.0378426	0.143639	0.050321	0.00952367	0.139049	0.00454522	0.00544017	0.0809083	0	0.0127751	0.143573	6.41116e-19	0.0797608	0.0945814	0.183048	0.0947796	0.0592357	0.134627	3.21835e-19
HCCDB-24.S100	HCCDB-24	0.370729	0.327369	A	0.72	Alive	0.245716	0.0268817	0.136253	0.00230893	0.080423	0	0.0700284	0.0788309	0.00106219	0.0886582	1.41539e-20	0.0962032	0.0505836	0.143407	0.0929557	0.0951831	0.247484	0.103496	0.161538	0.0735529	0.173588	0.0766135	0.00675695	0.13463	0.000433228	0.0166043	0.0585133	0	0	0.113488	3.32185e-19	0.0610982	0.0491247	0.132874	0.149027	0.0914941	0.159511	0
HCCDB-24.S102	HCCDB-24	0.416365	0.326264	A	45.36	Alive	0.216217	0.0814323	0.0977817	0.0724285	0.0471191	1.2091e-18	0.0991471	0.0101207	0.0410918	0.108701	0	0.0653109	0	0.137181	0.0650553	0.111491	0.228933	0.109244	0.20738	0.0672124	0.135479	0.118339	0.06283	0.102873	0.0206347	0.0016376	0.0485312	0	0.0047334	0.0419313	0.224142	0	0.0795592	0.152992	0.0586922	9.3654e-18	0.0993959	0
HCCDB-24.S103	HCCDB-24	0.330875	0.266739	B	20.52	Dead	0.248038	0.095707	8.13974e-18	0.0455454	0.0685563	0	0.0364792	0.0643158	0.0122281	0.0103211	0	0.0785233	0.0479595	0.118023	0.107621	0.123683	0.202299	0.142732	0.0831416	0.0431003	0.150753	0.0370659	0.00788156	0.0966054	0.0119321	0.0410873	0.00440825	0	0	0	0.237731	0.00153453	0.031013	0.148652	0.0732568	0.0429747	0.0863753	0.0307354
HCCDB-24.S104	HCCDB-24	0.486987	0.32182	B	7.8	Dead	0.284316	0.11407	0	0.0634009	0	0	0	2.87198e-18	0	0.0138676	0.112256	0.0889647	0.0946404	0.0773167	0.10419	0.0769664	0.359324	0.109446	0	0.020897	0.17228	0.103797	0.0340888	0.210368	0.00629845	0.0697962	0.0987892	8.95057e-19	0.0594421	0.161671	0.0400026	0.0630729	0.0847491	0.121915	0.0282913	0.0440882	0.0471459	0
HCCDB-24.S105	HCCDB-24	0.321838	0.26916	A	0.48	Alive	0.247926	0.0363068	0	0.017493	0.0257267	1.07778e-18	0.0289847	0.0614034	0.0204244	0.0219918	0	0.111206	0.0139427	0.138495	0.121394	0.0678777	0.241998	0.100829	0.0483957	0.0307168	0.166341	0.0668311	0.0151282	0.108845	0.0136455	6.03325e-19	0.0796684	0	0.0179449	0.0535028	0.0768076	0.0147833	0.0458746	0.135253	0.0481285	0.201366	0.10398	0
HCCDB-24.S106	HCCDB-24	0.792407	0.196664	A	43.56	Alive	0.196187	0.163257	0.24633	0.129552	0.157276	1.14245e-19	0.0928714	3.68796e-20	0.184981	0.166069	0.290461	0.0472974	0.0776258	0.119964	0.0458009	0.107369	0.191041	0.0742454	0.00610027	0.0131972	0.106482	0.113808	0.0759306	0.0658422	0.0160031	0.0891488	0.113829	0.034072	0.0532212	0.20462	0.0880636	0.070982	0.00347862	0.125318	0.140441	0.134136	0.160909	0
HCCDB-24.S107	HCCDB-24	0.547305	0.414269	B	56.52	Alive	0.232428	0.0828845	0.228086	0.071557	0.0959497	0	0.066688	0.027038	0.157346	0.175045	0.125317	0.161483	0.0419648	0.13862	0.0737454	0.141314	0.396862	0.0455388	0.199248	0.0967023	0.146269	0.106621	0.0570291	0.0714579	0.0229053	0.0554441	0.0845521	0.00620972	0	0.0838457	5.51673e-19	0.0708596	0.101367	0.108096	0.129719	0.0629623	0.174403	3.71359e-18
HCCDB-24.S108	HCCDB-24	0.540873	0.190942	B	57.84	Alive	0.18648	0.0894809	0.15862	0.0455237	0.111753	0	2.12748e-19	9.67794e-05	0.140172	0.20229	0.159114	0.0319618	0	0.125545	0.220043	0.111311	0.195404	0	0	0.218166	0.124064	0.138891	0.085907	0.0510228	0.0255541	0.0860466	0.0660636	0	0.0267204	0.101363	0.0483922	0.0773601	0.0108862	0.109249	0.175357	0.199259	0.130999	0.0209376
HCCDB-24.S109	HCCDB-24	0.424865	0.292531	B	12.24	Alive	0.197376	0.0385725	0.111089	0.0649315	0.0756391	0	0.0855174	0.0773818	0.0793991	0.0205975	0.0242062	0.184006	0.0365918	0.0895687	0.0607647	0.144063	0.302222	0.0849563	0.0854636	0.0351507	0.113305	0.109771	0.0345975	0.137811	0.0259312	0	0.0739723	0	2.03515e-20	0.00499154	0.212509	0.0022692	0.023107	0.0942437	0.0737783	0.0754105	0.104988	0
HCCDB-24.S126		0.861328	0.353564	A
HCCDB-24.S11	HCCDB-24	0.315555	0.274528	A	0.48	Alive	0.242165	0	0.066738	0.0033498	0.0456914	0	5.01194e-20	0.146654	0.0631509	0.00479532	3.77011e-18	0.11773	0.0303919	0.150513	0.0893091	0.13928	0.306891	0.0594778	2.32894e-18	0.0559554	0.143596	0.0375832	7.96353e-19	0.0207531	0.0282956	0	0.0345495	1.01173e-19	0.065304	7.21216e-19	0.0691171	0	0.0302305	0.156389	0.188669	0.108163	0.0885169	0
HCCDB-24.S110	HCCDB-24	0.41073	0.29128	A	0.48	Alive	0.225718	0.0287972	0.0722018	0.0621554	0.0590866	0	0.0770086	0.0722593	0.00464878	0.0514599	0	0.160191	0	0.127859	0.112013	0.0997355	0.304607	0.153099	0.0522349	0.157729	0.168476	0.0792413	0.0350241	0.080979	0.0220331	0.00464033	0.0778733	0	0.020095	0.0714858	6.96135e-18	0.0208517	0.0723063	0.127702	0.072793	0.130017	0.100675	0
HCCDB-24.S111	HCCDB-24	0.658777	0.339652	B	52.2	Alive	0.258615	0.0272934	0.171588	0.0983123	0.107029	0.0163156	0.132933	0.0392802	0.154221	0.164817	0.180492	0.0738245	1.81245e-18	0.100229	0.0827684	0.124153	0.272275	0.198052	0.148413	0.124399	0.154986	0.122885	0.0689777	0.126793	0.0246572	0.021964	0.136809	0	4.80451e-19	0.0930658	0.105138	0.0571562	0.102869	0.119053	0.0782654	0	0.0996998	0
HCCDB-24.S112	HCCDB-24	0.706023	0.371635	A	42.96	Alive	0.213057	0.064244	0.267326	0.0827512	0.177048	4.54137e-19	0.135431	3.34215e-18	0.104265	0.184176	0.115658	0.246836	0	0.118696	0.0809185	0.270799	0.350825	0.0827182	0.179387	0.0943249	0.159227	0.14692	0.0737578	0.106571	0.0182331	0.0461396	0.12584	0	2.43907e-19	0.0689675	0.138499	0.0477473	0.085658	0.106468	0.133222	0	0.170372	0.0619037
HCCDB-24.S113	HCCDB-24	0.302818	0.334771	A	41.52	Alive	0.248642	0.036694	0	0.0540786	0.0159652	0	0.0684245	0.0973577	0.00922049	1.736e-21	0.00893197	0.0481997	0.0352126	0.089946	0.0784242	0.107178	0.388983	0.103281	0.0319182	0.0680732	0.155455	0.0697929	0.000846648	0.138552	0.0148025	0	4.54837e-19	0.000304807	0.0326006	0.0646922	0.137918	0.019979	0.0431773	0.106997	0.000124052	0.11376	0.0679849	0
HCCDB-24.S114	HCCDB-24	1.13296	0.209133	B	13.92	Alive	0.0821286	0.117975	0.320909	0.159128	0.206033	0	0.213391	1.3578e-17	0.123663	0.155183	0.261189	0.163716	0.0862714	0.138743	0.0276289	0.23005	0.336137	0.206306	0	0.134568	0.0195386	0.210115	0.087036	0.249027	0.0243583	0.0712045	0.300773	0.0208324	0.0204017	0.25976	0.162998	0.139884	0.0336398	0.0830535	0.103877	0.0868054	0.165165	0.105312
HCCDB-24.S115	HCCDB-24	0.392571	0.385672	A	53.16	Alive	0.265244	0.0757985	0.0433341	0.0501265	0.020835	0	0.078239	0.0516434	0.00322586	0.0274088	0.0439127	0.0871173	0.0294207	0.095751	0.0729796	0.119002	0.316194	0.105319	0.189906	0.144933	0.167687	0.10699	0.0462933	0.153879	0.013117	0.0268698	0.0732931	0	4.67867e-18	0.0712756	0.127479	0.0591774	0.100548	0.123737	0.0059837	0.0807433	0.0494205	0.0286758
HCCDB-24.S127		0.617602	0.316976	B
HCCDB-24.S12	HCCDB-24	0.0855761	0.254619	B	30.72	Alive	0.211896	0	0	1.06704e-17	3.66139e-19	0	1.32047e-17	0.0698399	0	5.1984e-18	0	0.0539918	0.0151527	0.167887	0.0756343	0.0467617	0.188814	0.0416136	0.108527	0	0.120894	1.53427e-21	1.19302e-19	0.0411423	3.18038e-20	0	0	1.33421e-17	0.0399889	1.21487e-17	0.299171	0.00849722	0.0690564	0.151142	0.0962291	0.0742713	0.109651	1.1533e-17
HCCDB-24.S128		0.791763	0.354647	C
HCCDB-24.S13	HCCDB-24	0.609804	0.33532	C	18	Dead	0.247765	0.0825897	0.207967	0.166243	0.161432	0	0.103552	0.00638184	0.127385	0.198931	0.128087	0.11504	0.0337639	0.0643416	0.0700296	0.110848	0.285841	0.147912	0.137033	0.118854	0.180873	0.167151	0.0554479	0.177775	0.00775234	0.0903851	0.0801238	0.0143753	4.59883e-19	0.0295137	0	0.0344516	0.0991874	0.0887188	0.0669777	0.0473764	0.113736	0
HCCDB-24.S14	HCCDB-24	0.721301	0.227347	C	25.08	Alive	0.228323	0.104391	0.242507	0.14711	0.19678	4.81672e-20	0.106441	4.00509e-20	0.237042	0.169798	0.411975	0.0136726	0.0941837	0.0768913	0.0652014	0.0762265	0.226371	0.109677	0	0.0097951	0.123806	0.113624	0.0261601	0.17252	0.0270819	0.0171451	0.0708938	0.000804525	2.67623e-21	0.146236	0.285569	0.117451	0.009449	0.0826044	0.183916	0.170487	0.15781	0.0894016
HCCDB-24.S129		0.775978	0.395896	C
HCCDB-24.S131		0.677944	0.331148	A
HCCDB-24.S16	HCCDB-24	0.248725	0.301347	A	0.24	Alive	0.214134	0.0824888	0.166035	0.0833381	0.105019	0	0.00450142	0.111687	0.0458188	0.0449625	0.0446073	0.0665494	0.114297	0.146202	0.144073	0	0.292755	4.84284e-19	0.095805	0.203587	0.131477	0	3.61052e-19	0.0221496	0.00482519	0.0399349	0.0621267	0	5.58758e-20	0.0728084	0.0957546	0.00607105	0	0	0.16575	0.222886	0.0978964	0.0475254
HCCDB-24.S132		0.776049	0.388761	A
HCCDB-24.S17	HCCDB-24	0.481268	0.438316	A	0.84	Alive	0.221768	0.0361607	0.0929592	0.0978304	0.0851529	0.0234818	0.171741	0.060245	0.0713914	0.0615574	0.0353147	0.104578	0.0534095	0.0226915	0.116478	0.142952	0.387472	0.22626	0.267393	0.0611912	0.118332	0.074158	0.0615576	0.0869695	0.0218132	0.0110373	0.0640139	0	1.92228e-18	0	0.245994	6.9237e-21	0.103895	0.0929582	0.0145176	0.0930347	0.0672258	0.0456887
HCCDB-24.S133		0.714894	0.375772	B
HCCDB-24.S18	HCCDB-24	0.702816	0.226691	B	57.84	Alive	0.206718	0.121689	0.188869	0.164552	0.181012	3.69065e-19	0	0	0.178242	0.155673	0.177067	0.100571	0.0240685	0.114792	0.246515	0.130678	0.246664	0.0330946	0	0.143132	0.0575245	0.166822	0.077349	0.150686	0.0309576	0.0891133	0.111149	0.0532444	0.023529	0.0770505	0.15949	0.0943567	0.00920042	0.0825987	0.142078	0.199842	0.0973743	0
HCCDB-24.S134		0.45314	0.280644	A
HCCDB-24.S19	HCCDB-24	0.409342	0.372487	A	36.36	Alive	0.23522	0.00151306	0.0948807	0	0.000962685	0	0.14228	0.149751	0.0555499	0.0453447	0	0.148017	0.0498569	0.0860969	0.117324	0.158297	0.310334	0.210376	0.19942	0.081134	0.143438	0.0462154	0	0.148006	0.0300884	0.0333238	0.0491781	0	0.035533	0.0262995	0.095964	0.0748999	0.0926233	0.0507057	3.30655e-20	0.0985461	0.058409	0.0549178
HCCDB-24.S117		0.563106	0.291233	B
HCCDB-24.S2	HCCDB-24	0.569501	0.31361	B	26.04	Alive	0.228505	0.0577464	0.155983	0.0429249	0.05033	0	0.0964972	0.0409559	0.112167	0.131573	0.100524	0.1894	0	0.0699065	0.0614836	0.168838	0.272006	0.151886	0.126708	0.119895	0.148165	0.132174	0.0253164	0.223837	0.0124166	0.0442016	0.120776	0.0389727	0.00576262	0.0421533	0.169098	0.0583943	0.124787	0.106399	0.0770401	0.0893666	0.150685	1.89774e-20
HCCDB-24.S135		0.565574	0.261697	A
HCCDB-24.S20	HCCDB-24	0.569763	0.398011	A	0.48	Alive	0.269973	0.032414	0.0428851	0.106242	0.0757476	0.0632075	0.0491357	1.27812e-20	0.1259	0.0770055	0.102583	0.105632	0.0729667	0.0568153	0.0720441	0.07336	0.352942	0.276357	0.173107	0.0395132	0.118961	0.0872695	0.0419661	0.12409	0.0266909	0.0119758	0.085992	0	0.0391314	0.0317819	0.0303789	0.0418706	0.124661	0.120139	0.0295467	3.6752e-19	0.0637551	0.0360333
HCCDB-24.S136		0.977081	0.354148	0
HCCDB-24.S21	HCCDB-24	0.725254	0.335016	0	6.96	Alive	0.196426	0.117912	0.233834	0.104692	0.133617	0	0.047733	7.68399e-18	0.202572	0.210418	0.220278	0.0960621	0.0274316	0.133514	0.0054387	0.156471	0.256648	0.107993	0.216957	0.0355106	0	0.176068	0.107335	0.134133	0.0116294	0.0773752	0.0944918	0.0164696	3.49984e-19	0.0871277	0.0264374	0.135521	0.0347791	0.0770726	0.17776	0.119604	0.21172	0.000467483
HCCDB-24.S137		0.755248	0.35261	C
HCCDB-24.S22	HCCDB-24	0.606272	0.351972	C	20.4	Dead	0.23441	0.1007	0.188875	0.108074	0.13296	0	0.0969581	2.93087e-19	0.208037	0.177489	0.185878	0.0905268	0.0925275	0.0609834	0.132005	0.130331	0.296355	0.107944	0.173179	0.00886705	0.132735	0.0528505	0.0269433	0.0943826	0.0276533	0.0249222	0.0235454	0.0177144	0.0649641	0.0604228	0.146425	0.0684062	0.0543855	0.103954	0.110156	0.0492416	0.16488	0.0491385
HCCDB-24.S139		0.739164	0.320497	0
HCCDB-24.S24	HCCDB-24	0.383306	0.299899	0	14.64	Alive	0.251686	0.0578243	0.0312542	0.0279444	0.0335869	0	0.0907066	0.0523566	0.0908872	0.116419	0.124096	0.0929867	0.0700444	0.10831	0.0554734	0.102908	0.27212	0.110891	0.0759922	0.00953664	0.161993	0.0824458	0.0320891	0.104678	0.00154016	0.0184538	0.0372806	3.48975e-18	0	0.0575943	0.141565	0.0441952	0.0917009	0.0923029	0.0845752	0.128381	0.0575163	5.09726e-18
HCCDB-24.S140		0.693421	0.381216	A
HCCDB-24.S25	HCCDB-24	0.310679	0.192086	A	13.68	Alive	0.174047	0.0169299	0.0535074	0.103462	0.104228	0	1.67364e-19	0.0287428	0.0958315	0.105991	0.0360137	0.0445052	0.0277279	0.126515	0.0507794	0.101162	0.210124	0	1.34175e-18	0.155105	0.13276	0.082981	0.027079	0.0585635	0.00253314	0.0365274	0.0217331	0.00273897	0.0406197	0	0.199531	0.0223108	0.105565	0.114275	0.13843	0.167441	0.0770329	0.031945
HCCDB-24.S141		0.825426	0.381575	A
HCCDB-24.S26	HCCDB-24	0.375329	0.241685	A	12.84	Alive	0.225693	0	0.0107757	0.0278941	0.0368471	0	0.00371136	0	0.0459596	0.0728863	0.103612	0.107624	0	0.144396	0.0263406	0.146166	0.257676	0.12439	0	0.0698097	0.102207	0.103257	0.0471259	0.113162	0.00475039	0	0.0451729	0	0.0106628	0.0457883	0.290646	7.71601e-19	0.0896586	0.110666	0.158662	0.13743	0.0742408	0.00366113
HCCDB-24.S142		0.816273	0.359285	C
HCCDB-24.S27	HCCDB-24	0.769305	0.303973	C	15.24	Alive	0.193227	0.0693209	0.188938	0.112544	0.151177	0	0.149825	0	0.169489	0.181394	0.251889	0.0983908	0.00698333	0.0911475	0.154052	0.164617	0.322067	0.201269	0.0926514	0.0614621	0.122236	0.106439	0.084966	0.0873716	0.0295733	0.0477721	0.160656	9.71557e-18	0	0.101418	0.00742491	0.0488915	0.0377886	0.0694233	0.126651	0.0384878	0.085398	0
HCCDB-24.S143		0.692044	0.309612	A
HCCDB-24.S28	HCCDB-24	0.502505	0.374094	A	9	Alive	0.26205	0.112475	0.17055	0.0208953	0.101842	3.80293e-18	0.00816335	0.077506	0.115123	0.117789	0.0665015	0.118248	0.0560236	0.115491	0.0508469	0.176731	0.302814	0.00222298	0.183324	0.0644403	0.167047	0.0883797	0.019483	0.171531	0.0124197	0.0380571	0.130492	2.27919e-19	8.67362e-19	0.0140718	0.0627299	0.0101067	0.0864511	0.118047	0.0954786	0.124869	0.11937	1.02941e-17
HCCDB-24.S29	HCCDB-24	0.947136	0.233279	0	27.12	Alive	0.148615	0.218522	0.296539	0.17118	0.183398	0	0.086397	0	0.212382	0.197732	0.382224	0.101778	0.116078	0.0930758	0	0.198654	0.272701	0.130214	0.045242	2.28709e-18	0.103828	0.175564	0.0797689	0.177812	0.0190293	0.118937	0.0677532	0.0270971	0	0.215187	0.377532	0.136008	0.0211961	0.18978	0.172234	0.176126	0.208265	0.0390708
HCCDB-24.S144		0.572836	0.359013	0
HCCDB-24.S118		0.624772	0.344268	A
HCCDB-24.S3	HCCDB-24	0.542654	0.411172	A	0.48	Alive	0.250246	0.0340995	0.159777	0.0820466	0.110295	0.0440962	0.0677243	0.00779716	0.0622379	0.0752368	0.0867493	0.149254	0.0239027	0.0850162	0.029991	0.110043	0.401441	0.158337	0.170657	0.0122052	0.15302	0.0786488	0.0451377	0.070352	0.0164395	0.0224332	0.141312	0	0.0410305	0.0615384	0.00280221	0.0865354	0.112154	0.130792	0.0219239	0.0266691	0.0952079	0.0803604
HCCDB-24.S145		0.866992	0.278427	B
HCCDB-24.S30	HCCDB-24	0.596483	0.284315	B	6.36	Alive	0.200958	0.0804182	0.230547	0.00759658	0.158147	0	0.0705488	1.07012e-18	0.118803	0.170947	0.18125	0.155656	0.00245183	0.128804	0.0514582	0.185025	0.316418	0.0608836	0.0512552	0	0.142827	0.0731576	0.0485792	0.0724128	0.00113448	0.0622226	0.111868	0.00401104	0	0.105287	0.00202959	0.0669533	0.0533024	0.121108	0.187211	0.109966	0.212521	5.02952e-18
HCCDB-24.S31	HCCDB-24	0.45577	0.266806	A	0.84	Dead	0.216925	0.088832	0.214785	0	0.100957	0	0.0220657	0.0859755	0.0754089	0.113953	0.102305	0.0520012	0.0272495	0.0923095	0.0283176	0.129166	0.249514	0.0700016	0.0671731	0.0893481	0.142091	0.0755234	0.0371491	0.0735822	0.00460247	0.0249776	0.0513206	0.0261213	0.0299429	0.0579005	0.0734224	0	0.063771	0.14137	0.133073	0.134747	0.158431	0.0377062
HCCDB-24.S146		0.786086	0.37706	A
HCCDB-24.S32	HCCDB-24	0.468699	0.37776	A	24.36	Alive	0.284766	0.00353412	0.0737501	0.090202	0.0745597	0	0.0236711	0.108351	0.0599891	0.036199	0.113148	0.070423	0.0293441	0.0966161	0.0773115	0.128159	0.394095	0.231537	0.0766582	0.0841059	0.136536	0.105164	0.0137119	0.174852	0.00532719	0.0137464	0	1.3929e-19	0.0138904	0.0808875	0.298209	0.0575199	0.0427588	0.11013	0.0540416	0.0831454	0.0599071	0.0635594
HCCDB-24.S147		0.716373	0.314111	A
HCCDB-24.S33	HCCDB-24	0.630301	0.380823	A	19.8	Alive	0.262802	0.15547	0.203246	0.0693248	0.122077	0	0.100999	0	0.117217	0.174132	0.104636	0.185917	0	0.126967	0.0784348	0.189578	0.309804	0.00617835	0.18904	0.165344	0.168112	0.171811	0.0807891	0.148982	0.0100778	0.0426077	0.149455	0.0534458	0	0.0235884	4.39428e-18	0.0599677	0.0777046	0.112557	0.132776	0	0.118344	0
HCCDB-24.S148		0.834664	0.351288	A
HCCDB-24.S149		0.765919	0.390378	A
HCCDB-24.S34	HCCDB-24	0.463996	0.281325	A	21.48	Alive	0.174916	0.0805758	0.123401	0.0331575	0.082023	0	0.0641686	0.0284792	0.0359661	0.0936692	0.0202929	0.126542	0.00307048	0.100757	0	0.15716	0.307165	0.0268577	0.0805695	0.0385732	0.114665	0.075218	0.0415754	0.110004	0.00927171	0.053232	0.181929	0	0.00286635	0.0441259	0.0866223	0.0720291	0.0514532	0.104592	0.13469	0.0724714	0.171046	2.36633e-18
HCCDB-24.S35	HCCDB-24	0.518217	0.34047	A	10.68	Alive	0.176921	0.0422658	0.186183	0.0261615	0.108539	1.00137e-18	0.0849914	0.109844	0.0823951	0.120816	0.0455611	0.140294	0.0280717	0.120359	0.0362991	0.207192	0.313077	0.0761201	0.190943	0.0100814	0.146511	0.0028777	0	0.0687686	0.0145215	0.025419	0.103134	0.00772672	0.0139804	0.1263	0.110561	0.122351	0.0499335	0.10756	0.0522876	0.0992135	0.104214	0.0858966
HCCDB-24.S150		0.720563	0.356447	A
HCCDB-24.S36	HCCDB-24	0.55587	0.278729	A	32.52	Alive	0.191086	0.055145	0.205805	0.177996	0.182021	1.56501e-19	0.0387074	0.0227046	0.189251	0.202208	0.223904	0.00623929	0.0246118	0.0629068	0.137043	0.0767709	0.293247	0.103065	0.0731247	0.068415	0.103621	0.0485111	0.0289156	0.0662599	0.0248311	0.0466476	0	0.0204531	0.0186455	0.135564	0.212834	0.0915492	0.035549	0.137216	0.156567	0.217952	0.139484	0.0151035
HCCDB-24.S151		0.758259	0.295855	A
HCCDB-24.S37	HCCDB-24	0.657744	0.259668	A	33.48	Alive	0.174283	0.0886694	0.167921	0.161031	0.144365	0	0.111695	5.61441e-19	0.0918199	0.132626	0.01906	0.239563	0	0.105353	0.163233	0.190063	0.345053	0.134026	4.33681e-19	0.164834	0.0496499	0.147715	0.0534731	0.186877	0.0309319	0.0495416	0.14575	1.18287e-18	0.0132751	0	0.232619	1.27891e-18	0.0460471	0.0940281	0.126966	0.112179	0.135409	0.0173515
HCCDB-24.S152		0.689765	0.281489	A
HCCDB-24.S153		0.652245	0.376026	C
HCCDB-24.S38	HCCDB-24	0.413441	0.272645	C	5.04	Dead	0.155376	0.076676	0.149845	0.007143	0.0868643	5.55832e-18	0.0208035	0.0128189	0.0667406	0.0565241	2.70276e-19	0.0460919	0.0895308	0.172805	0.00700312	0.101541	0.239766	0.0599988	0.150148	2.84116e-19	0.00890885	0.0752759	0.0487428	0.0578995	0.028561	0	0.0986515	9.31736e-18	0.0258523	0	0.168471	0.00947022	0.124495	0.15145	0.154822	0.0696896	0.175742	0.0247242
HCCDB-24.S39	HCCDB-24	0.4184	0.250346	C	6.6	Alive	0.214952	0	0.00485189	0.125849	0.106676	0	0.120208	0.048499	0.116015	0.140804	0.110252	0.00545148	0.00337081	0.127208	0.0799791	0.0819338	0.260416	0.224036	0.0253228	0.0807245	0.0806024	0.0598239	0.0518603	0.0893322	0.0213222	0	1.18489e-18	1.83806e-19	0.0177933	1.76327e-19	0.199373	1.34352e-18	0.0596627	0.118484	0.0827754	0.160453	0.0459357	5.61325e-21
HCCDB-24.S154		0.817546	0.347175	C
HCCDB-24.S119		0.643535	0.413117	B
HCCDB-24.S4	HCCDB-24	0.628005	0.260065	B	5.88	Dead	0.24053	0.0551527	0.229433	0.0582872	0.136647	0.0208831	0.195253	0.0327815	0.080559	0.0957213	0.124829	0.0781301	0.0337647	0.126746	4.40312e-19	0.121723	0.249589	0.168426	0.0300109	3.76482e-18	0.128267	0.155124	0.0250576	0.228708	0.0100782	0	0.166712	0	5.98481e-19	0.0475849	0.179693	0	0.00236739	0.0771815	0.0553383	0.0225365	0.161906	0.0423422
HCCDB-24.S40	HCCDB-24	0.483277	0.222879	A	6.24	Alive	0.17761	0.0565337	0.160944	0.0479524	0.117025	0	0.0394855	0.0407741	0.0974317	0.125014	0.0289189	0.0126398	0.012914	0.0848162	0	0.0662582	0.240234	0.073209	0.0279147	0.0709296	0.099937	0.164883	0.0916367	0.0706463	0.00927233	0.0401228	0.1387	7.54997e-18	0	0.0016027	0.0437228	0.0468859	0.0313025	0.102162	0.13898	0.0867375	0.172195	0
HCCDB-24.S155		0.690814	0.284976	A
HCCDB-24.S41	HCCDB-24	0.634613	0.333218	A	8.16	Alive	0.24027	0.0412827	0.203876	0	0.0705341	7.35033e-18	0.0579164	0.079773	0.099494	0.118104	0.092571	0.0843715	0.050892	0.160827	0.0183375	0.157565	0.310406	0.129603	0.115759	0	0.0530847	0.157288	0.0786254	0.158083	0.0112277	0.0706385	0.157775	0.0083331	0.0545041	0.0726464	0.226191	0.0415968	0.0155376	0.0883357	0.141205	0	0.216093	0.0140735
HCCDB-24.S156		0.797202	0.360957	A
HCCDB-24.S157		0.687628	0.322725	B
HCCDB-24.S42	HCCDB-24	0.612702	0.447995	B	1.8	Dead	0.226744	0.0786722	0.190587	0.0437444	0.0712901	0	0.137683	0.0364579	0.0946741	0.135309	0.136284	0.121856	0.0350559	0.064917	0.033656	0.175406	0.445649	0.117683	0.223597	0.0636442	0.138803	0.0423085	0.0309906	0.102697	0.0169451	0.0509594	0.130871	0.0101108	0	0.191203	0.0283443	0.106549	0.03203	0.120015	0.0587116	0.0322685	0.097047	0
HCCDB-24.S43	HCCDB-24	0.376943	0.293542	A	38.4	Alive	0.211187	0.0328412	0.139573	2.1684e-19	0.0919647	0	0	0.0890166	0.0803224	0.107486	1.54414e-18	0.0718929	0.0261834	0.139393	0.0661024	0.108477	0.330413	0.00483362	0.0454839	0.13577	0.152296	0.120387	0.0750895	0.0480065	0.00329891	1.76343e-18	0.123289	0	3.46082e-18	7.71784e-18	0	0.0727467	0.0910619	0.119276	0.15612	0.0671645	0.194117	0.0438774
HCCDB-24.S158		0.741915	0.287275	A
HCCDB-24.S159		0.73839	0.310211	A
HCCDB-24.S44	HCCDB-24	0.62314	0.310089	A	33.48	Alive	0.214979	0.087705	0.251859	0.045204	0.170598	0	0.0688427	0.0963204	0.088002	0.113043	0.0730608	0.127222	0.0222614	0.11894	0.0720781	0.152893	0.32446	0.0798691	0.0807388	0.114106	0.142794	0.13704	0.0620159	0.119541	0.0172806	0.0166775	0.163626	0.00302386	1.73472e-18	0.0376976	0.0391419	0.0731894	0.0866343	0.118626	0.136761	0.0347912	0.171101	0.10029
HCCDB-24.S160		0.74202	0.357352	A
HCCDB-24.S45	HCCDB-24	0.331977	0.250266	A	57.48	Alive	0.212553	0.0697206	2.07804e-20	0.0168899	0.0413756	0	0	0.0674829	0.00788351	0.0542943	3.86613e-18	0.0599943	0.0832928	0.146086	0.0462262	0.0723021	0.287978	0.147559	2.95371e-20	0.134368	0.116624	0.153933	0.0756694	0.144792	0	0.0678084	0.00519137	1.70106e-18	0	0	0.186231	0.0321462	0.0470441	0.117292	0.0970975	0.166088	0.0804769	0.0933075
HCCDB-24.S161		0.726127	0.351641	A
HCCDB-24.S46	HCCDB-24	0.680678	0.279287	A	16.56	Alive	0.253314	0.0963288	0.223682	0.109505	0.167318	0.0166921	0.189568	2.82625e-18	0.11886	0.102926	0.113416	0.204408	0.0545417	0.0908495	0.0750562	0.176228	0.288777	0.21986	0.0164825	0.122501	0.121341	0.127094	0.0814134	0.0952963	0.0184563	0.0336243	0.0968718	0	6.57579e-19	2.11093e-18	0.214789	8.81271e-19	0.0593719	0.0979274	0.125546	0.0474829	0.19709	0.026077
HCCDB-24.S162		0.595207	0.407274	B
HCCDB-24.S47	HCCDB-24	0.821081	0.350695	B	31.92	Alive	0.240956	0.0891051	0.199939	0.121201	0.126365	0	0.149656	0.0023647	0.153704	0.238171	0.178859	0.107359	0.144137	0.0897788	0.0425198	0.213367	0.2737	0.321592	0.186733	0.166929	0.161365	0.158339	0.0671304	0.145543	0.0129124	0.0846454	0.101921	0	0	0.0543153	0.239789	0.0794738	0.102752	0.050829	0.00809108	0.0512328	0.128479	0.0266501
HCCDB-24.S163		0.979215	0.401927	A
HCCDB-24.S48	HCCDB-24	0.807409	0.404425	A	50.28	Alive	0.267962	0.0444451	0.221809	0.116606	0.134993	1.23241e-19	0.204747	7.28369e-18	0.134111	0.235103	0.21515	0.166696	0.0942569	0.0744872	0.148606	0.181358	0.292044	0.34281	0.248845	0.170092	0.165952	0.172494	0.058141	0.23709	0.0197037	0.0365297	0.129189	0	0	0.0520103	0.0727923	0.0378773	0.165859	0.00654594	0.00637168	0.00728673	0.106736	0.0242257
HCCDB-24.S164		0.65677	0.34088	A
HCCDB-24.S49	HCCDB-24	0.549536	0.257871	A	69.12	Alive	0.247563	0.0652273	0.0949666	0.152737	0.129024	0.012587	0.080283	1.13723e-19	0.192532	0.217562	0.191438	0.0684894	0.0782455	0.0715429	0.00523106	0.0702243	0.267527	0.167399	0.000651961	0.039506	0.128695	0.0897912	0.0684773	0.131405	0.0036843	0.0379615	0.0528684	0.0222407	0.0278015	0.0257517	0.163053	0.0661692	0.0850097	0.0457861	0.0848832	0.0627629	0.107287	0
HCCDB-24.S120		0.741358	0.300757	A
HCCDB-24.S5	HCCDB-24	0.410301	0.334806	A	11.76	Dead	0.188024	0.0549008	0.153534	0.0798588	0.0952652	0	0.107957	0.104819	0.0735321	0.0891529	0.046808	0.124615	0.0652178	0.0790357	0.0321516	0.150592	0.348651	0.142433	0.132937	0.00671273	0.124868	0.0300059	0.0149886	0.0758682	0.0116367	0.0271319	0.00855987	0	0.0195183	0.0290079	0.265091	0.0789835	0.0713572	0.127546	0.0625658	0.137706	0.076088	0.0015071
HCCDB-24.S165		0.846178	0.357055	A
HCCDB-24.S50	HCCDB-24	0.345273	0.277924	A	69.12	Alive	0.18908	0.0123957	0.0627931	0.105445	0.0442619	0	0.0280289	0.069061	0.0465381	0.0912277	0	0.0528155	0.0766521	0.0736972	0.026757	0.0659465	0.285136	0.134693	0.0816326	0.129713	0.122153	0.124103	0.0546052	0.167643	0.0153009	0.0246174	0.0156662	0.0108229	0.0220003	0.0370035	0.216988	0.0336502	0.0727493	0.107152	0.0769785	0.0902151	0.150515	0.051401
HCCDB-24.S166		0.651332	0.37553	B
HCCDB-24.S51	HCCDB-24	0.667577	0.289462	B	47.76	Dead	0.235548	0.145439	0.204814	0.137987	0.183869	8.40151e-20	0.0722676	0	0.203382	0.235969	0.238319	0.0919333	0.0939542	0.0851638	0.0229209	0.125147	0.308019	0.0515966	0.035356	0.151623	0.151729	0.140149	0.0828871	0.109612	0.0115612	0.0386018	0.109102	0.037178	0	0.0311199	0.0697168	0.0445219	0.0167814	0.0976473	0.115157	0.0696961	0.170593	0.0332246
HCCDB-24.S167		0.705797	0.34696	A
HCCDB-24.S52	HCCDB-24	0.587367	0.252227	A	59.76	Alive	0.214291	0.0717348	0.294354	0.105871	0.196683	0	0.0893034	0.0647193	0.157081	0.210305	0.13936	0.083853	0.0173412	0.0803849	0.0550214	0.132181	0.290164	0.071375	4.37077e-19	0.240547	0.159707	0.125267	0.0571859	0.122954	0.00537338	0.0631334	0.103125	0.00116789	0.0182302	0	0.025608	0.0793198	0.0673351	0.115425	0.159532	0.015698	0.171932	0.0648462
HCCDB-24.S53	HCCDB-24	0.688405	0.398136	A	7.68	Alive	0.242433	0.0631299	0.241457	0.0408934	0.145416	0	0.134952	0.0156425	0.0984632	0.179444	0.147662	0.0890025	0.0118948	0.0605245	0.0596657	0.148648	0.411177	0.162449	0.142664	0.103427	0.17951	0.133607	0.0308845	0.288924	0.00848759	0.0228347	0.147556	0.00223042	0.046904	0.0779457	0	0.0945912	0.020351	0.0946576	0.0115032	0.0125615	0.147069	0.0397866
HCCDB-24.S54	HCCDB-24	0.740102	0.389856	A	6.24	Dead	0.239989	0.0708544	0.121433	0.158833	0.11704	0	0.110161	2.95164e-18	0.176551	0.184596	0.22901	0.184647	0.0645886	0.0160039	0.0931049	0.167443	0.290344	0.253492	0.249378	0.152955	0.172891	0.152032	0.0699873	0.184226	0.0114419	0.0249344	0.0963434	0	1.97287e-18	0.0649549	0.180691	0.0208512	0.146996	0.0561341	0	0.0795369	0.0828452	0
HCCDB-24.S55	HCCDB-24	0.43722	0.284344	B	39.36	Alive	0.258224	0.0390153	0.182896	0.118826	0.124952	0.0369883	0.142473	0.0946935	0.0366181	0.0293506	0	0.0159086	0.0563386	0.084619	0.0437114	0.103023	0.303955	0.211756	0.00650911	0	0.152153	0.0619863	0	0.223598	0.00481911	0.0215631	0.0115585	0	0.0333481	0.0287544	0.167011	0.0340218	0.00667022	0.0718544	0.078586	0.0857508	0.0645777	0.035991
HCCDB-24.S56	HCCDB-24	0.586942	0.377463	A	9.36	Alive	0.233358	0.0252449	0.210111	1.32728e-19	0.0801529	3.04786e-18	0.20911	0.131415	0.0984762	0.120149	0.118162	0.0951609	0.0855953	0.0923256	0.106254	0.179375	0.327111	0.16811	0.194457	0.119341	0.145187	0.0251513	0	0.0431918	0.0253284	0.0561993	0.125298	2.64137e-18	0.045809	0.107468	0.0904223	0.0926941	0.0556086	0.0568184	0.0338517	0.049163	0.13904	0.0163132
HCCDB-24.S57	HCCDB-24	0.317952	0.323991	A	0.24	Alive	0.220696	0.00748572	0.0503404	0.0463783	0.0892581	0	1.80805e-18	0.104479	0.0551661	0.100462	0.00766239	0.0676049	0.0144904	0.125651	0.0838772	0.0804093	0.287552	0.109259	0.139734	0.144188	0.166739	0.10628	0.0440085	0.124136	0	0.0111882	0.026541	7.67426e-18	5.19151e-19	0.00252916	0.0338524	0.0313609	0.072855	0.0985755	0.111996	0.165532	0.0959641	1.51342e-17
HCCDB-24.S58	HCCDB-24	0.329495	0.231007	A	4.08	Alive	0.163372	0	0.114789	0	0.0632342	5.54265e-18	0.056816	1.19255e-18	0.0443417	0.0753313	0.15325	0	0.0436668	0.144316	0.0284184	0.107629	0.190528	0.0591057	0.108113	0.0736218	0.100245	0.146162	0.0594084	0.150964	0.0113508	0.0292784	7.91868e-18	0	0	0.0624187	0.288145	0.0683138	0.106265	0.105345	0.12123	0.138346	0.160449	0.0122602
HCCDB-24.S59	HCCDB-24	0.509351	0.317528	A	6.96	Alive	0.210915	0.0358093	0.110718	0.0490054	0.0303476	0	0.141918	0.0631237	0.0869513	0.102001	1.22405e-21	0.105616	0.0404263	0.095891	0.00639481	0.163099	0.34064	0.157428	0.0834997	0.0749226	0.10344	0.119399	0.0412034	0.146573	0.00270784	0.0517415	0.131524	0.00867791	0.0367609	0	0.258431	0.0202149	0.00857207	0.0675963	0.0611138	0.0569788	0.141697	0.036943
HCCDB-24.S121		0.693622	0.341927	B
HCCDB-24.S6	HCCDB-24	0.752268	0.301451	B	0.36	Alive	0.219503	0.116151	0.249684	0.138182	0.186931	0.0659916	0.146712	0.101019	0.222985	0.172578	0.22307	0.106686	0.0932464	0.0861714	0.178721	0.123931	0.350565	0.107413	0.0328342	0.0970218	0.0865823	0.030802	0.0357109	0.0809776	0.0391446	0.0652913	0.119788	0.0555204	0.0740228	0.107234	0	0.0825124	0.0249842	0.109056	0.100794	0.153854	0.173887	0.0399606
HCCDB-24.S60	HCCDB-24	0.441715	0.31344	A	9.36	Alive	0.221253	0	0.11462	0.0306278	0.0487247	0	0.0900224	0.0512931	0.0853929	0.106428	0.0251066	0.109939	0	0.134448	0.0565029	0.134988	0.29605	0.150128	0.109578	0.0637786	0.109293	0.110002	0.0517859	0.10954	0.00402424	0.00824071	0.0714771	3.94883e-19	0.00556846	0.0522671	0.222534	0.0611091	0.0165128	0.119634	0.152413	0.104528	0.189577	1.34777e-18
HCCDB-24.S61	HCCDB-24	0.615632	0.305205	A	75.48	Dead	0.231134	0.0279524	0.151811	0.121151	0.108422	0	0.074224	0.0298075	0.105752	0.130865	0.146265	0.0975413	0	0.0952561	0.0644256	0.132592	0.379275	0.229552	0	0.0915278	0.126837	0.14375	0.0524283	0.144393	0.0112457	0	0.0827034	0	0.0717764	0.0097024	0.163354	0.0172526	0.0636997	0.056693	0.0781304	0.115026	0.0447672	0.0134476
HCCDB-24.S63	HCCDB-24	0.414429	0.328825	A	14.04	Alive	0.19404	0.0232515	0.154834	0.0815401	0.134597	3.02658e-18	0.0297363	0.099204	0.108269	0.0644693	0.0368514	0.0242512	0.00368057	0.14824	0.163928	0.0860666	0.285351	0.070026	0.17826	0.189135	0.10874	0.106107	0.057981	3.08578e-19	0.0319273	0	2.1684e-19	0	0.015086	0.0463127	0.00884488	0.0345476	0.0324846	0.145376	0.0885696	0.0784797	0.138947	0.00259832
HCCDB-24.S64	HCCDB-24	0.287259	0.349856	A	0.24	Alive	0.13032	0.050218	0.137536	0.0429693	0.0612301	0	0.0209855	0.114653	0.0610143	0.125412	0.0446531	0.0886723	0.0373819	0.152505	0.0840047	0.0755077	0.383475	0.0336251	0.185917	0.209036	0.151895	0.0708612	0.0103381	0.0501845	0.00631805	1.73472e-18	0.00152272	1.84411e-18	6.69762e-18	0.0705914	0.114548	0.017505	0.0502754	0.0734957	0.123297	0.150449	0.0888842	0.0548527
HCCDB-24.S67	HCCDB-24	0.670582	0.291586	C	5.28	Alive	0.201309	0.0866776	0.22779	0.0820352	0.161746	0	0.0928251	0.0194091	0.165335	0.164405	0.202638	0.117663	0.051028	0.122053	0.0661212	0.150952	0.290487	0.0948956	0.0913757	0.0922773	0.0974741	0.165184	0.105795	0.0780082	0.020967	0.0587007	0.1093	0	3.76383e-19	0.0508173	0.275379	0.120738	0.0841994	0.166702	0.146817	0.0863402	0.217764	0.0873241
HCCDB-24.S69	HCCDB-24	0.58928	0.13353	A	6.6	Alive	0.0394438	0.105169	0.220511	0.0990474	0.142163	1.27845e-17	0.0395485	0	0.125202	0.179227	0.162342	0.0122162	0.0593849	0.0958613	0.0837657	0.10958	0.169416	0	0.0581995	0.119061	0.0877611	0.159308	0.0883491	0.124649	0.0286354	0.0917808	0.137777	3.09425e-18	0.017297	0.05879	4.19823e-18	0.10691	0.0654242	0.172041	0.190018	0.130337	0.202967	0.00229591
HCCDB-24.S122		0.902984	0.372303	0
HCCDB-24.S7	HCCDB-24	0.969605	0.386036	0	6.96	Alive	0.211196	0.20445	0.325471	0.149737	0.212904	0	0.163896	1.80649e-17	0.230129	0.247623	0.302984	0.14507	0.0768038	0.119912	0.0238652	0.199042	0.340316	0.134746	0.220558	0.115833	0.00263657	0.174119	0.101979	0.126871	0.0191646	0.140278	0.179891	0.0676263	0	0.0999637	0.0450585	0.152899	0.0460147	0.0597301	0.18722	0.10563	0.190582	0.0380442
HCCDB-24.S71	HCCDB-24	0.667895	0.317094	A	59.76	Alive	0.270887	0.0701061	0.205229	0.0987922	0.119909	6.12637e-19	0.112404	0.0209346	0.154906	0.13325	0.124246	0.237045	1.73472e-18	0.111298	0.0548019	0.183222	0.306065	0.156352	0.0572367	0.0706639	0.143501	0.132141	0.0456158	0.155952	0.0177297	0.0579905	0.131612	0	0	0.035864	0.0948769	0.0019079	0.0434748	0.105954	0.120453	0.056944	0.141841	0
HCCDB-24.S72	HCCDB-24	0.32204	0.156073	B	0.24	Alive	0.19331	0.0829116	0.00886092	0.0141166	0.0117593	8.43386e-20	0.0348223	0.00414182	0.095373	0.130936	0	0.0316172	0.00215288	0.0917618	0.142384	0.120981	0.0924662	0.00833741	0.0263711	0.157724	0.116839	0.0855675	0.0356371	0.141613	0.01379	0.0781134	1.32833e-20	0.033616	0.0210202	0.0433205	0.231965	0.0317898	0.0615412	0.0965676	0.091419	0.122592	0.145388	0.0290404
HCCDB-24.S73	HCCDB-24	0.522035	0.294292	A	38.4	Alive	0.260358	0.0754811	0.195665	0.0782677	0.150939	0.0172297	0.147972	0	0.163198	0.175635	0.219531	0.0875517	0.0815889	0.0340766	0.0577731	0.0666738	0.287591	0.119288	0.0406355	0.0632087	0.165992	0.0926702	0.0124271	0.191309	0.0111262	0.0040879	0	0.0138883	0.0371092	0.0665664	0.086242	0.0646201	0.0690924	0.0864603	0.0736023	0	0.142549	0.00904068
HCCDB-24.S74	HCCDB-24	0.608535	0.317124	A	38.4	Alive	0.24311	0.0713357	0.243145	0.0971205	0.16213	0	0.175227	0.0215248	0.179682	0.198476	0.233559	0.145776	0.0405964	0.0971586	0.0279588	0.109264	0.316512	0.0920005	0.0746274	0.0278665	0.169625	0.102147	0.0296223	0.139195	0.0105509	0.0232793	0.046391	5.19466e-21	0.0159783	0.123323	0.0820625	0.055031	0.0836305	0.104122	0.0875063	0.0271891	0.14287	0
HCCDB-24.S75	HCCDB-24	0.417685	0.305361	A	0.84	Dead	0.275638	0.0603194	0.0688933	0.0934078	0.0484393	7.74911e-19	1.91064e-20	0.0860791	0.0632253	0.0678753	0.0781594	0.0442885	0.0277447	0.0467894	0.103341	0.0528603	0.234097	0.127121	0.100987	0.117438	0.16603	0.116452	0.0398753	0.183706	0	1.16972e-18	3.09052e-18	0	0.0232994	0.134811	0.136724	0.0576814	0.117303	0.175818	0.0326859	0.090236	0.0957759	0
HCCDB-24.S76	HCCDB-24	1.06438	0.285671	A	1.2	Alive	0.228946	0.290831	0.353157	0.199843	0.266842	0.0367541	0.184629	2.92076e-18	0.23774	0.229436	0.371154	0.143293	0.241482	0.133225	0.169747	0.175581	0.324811	0	0.0175851	0.17679	0.107515	0.125423	0.101505	0.0228309	0.0496107	0.1833	0.152049	0.0747146	0	0.29849	2.57712e-19	0.188228	0.0927116	0.132777	0.162484	0.192875	0.160957	0.0164914
HCCDB-24.S77	HCCDB-24	0.892846	0.199431	A	43.56	Alive	0.15327	0.231144	0.316636	0.186162	0.214184	0	0.117617	0	0.210966	0.204065	0.372343	0.0413649	0.116081	0.090892	0.0238411	0.140757	0.245592	0.0555756	0	0	0.0789797	0.125216	0.0937812	0.0592725	0.012519	0.149174	0.12333	0.0445412	0.0013621	0.224216	0.0786286	0.078048	0.0352708	0.153851	0.189743	0.180531	0.168049	0
HCCDB-24.S78	HCCDB-24	0.424297	0.390305	A	1.56	Alive	0.266558	0.0268588	0.0991998	0.0588008	0.101087	0.0430471	0.0924813	0.0458632	0.0317866	0.0606361	0.084833	0.0603222	0.0397603	0.0911579	0.0676864	0.146244	0.372031	0.0869607	0.142021	0.0300339	0.173222	0.0989881	0.0510357	0.115091	0.0123543	0.0244256	0.0904322	0	0	0.0417346	0.131286	0.0356549	0.104098	0.12065	0	0.0334632	0.0854878	0.0613419
HCCDB-24.S79	HCCDB-24	0.50086	0.124232	A	0.24	Alive	0	0	0.139339	0.142228	0.100658	0	0	0.0335015	0.146717	0.0434985	0.0437902	0.118817	0	0.125415	0.0371256	0.11413	0.248463	0.11785	0	0.110256	0	0.0786974	0.0561462	0.0569592	0.00769249	9.0454e-19	0.0649701	0	0.0211	0.0994757	1.28719e-18	0.00363276	0.0912136	0.0724632	0.125056	0.152487	0.174147	0.00226906
HCCDB-24.S123		0.816345	0.364996	A
HCCDB-24.S8	HCCDB-24	0.462835	0.316702	A	0.48	Alive	0.196421	0.0112213	0.14696	0.0526013	0.123481	0	0.0791998	0.0658126	0.0168405	0.019021	0.0257521	0.125336	0.0415226	0.1405	0.100226	0.0944388	0.436983	0.130024	5.38043e-19	0.0686041	0.130789	0.0728775	0.0359555	0.10648	0.026734	0.0176147	0.103665	5.73515e-19	0.0528217	0.0621491	0.148549	0.0186131	0.0239627	0.1143	0.156229	0.0719576	0.107067	3.46945e-18
HCCDB-24.S80	HCCDB-24	0.374969	0.283212	A	29.52	Alive	0.214311	0.022445	0.0684487	0.0173612	0.0500824	1.66704e-19	0	0.0771636	0.0759465	0.0706813	0.0164239	0.0315034	0.0248635	0.105181	0.00584598	0.0926491	0.277826	1.58662e-19	0.0742873	0.0242269	0.147208	0.0780851	0.032422	0.0871485	0.01787	0.0153379	0.12094	0.00864129	0.028482	0.0759531	0.146935	0.0491626	0.0898015	0.161072	0.0947644	0.121178	0.177822	0.0670253
HCCDB-24.S81	HCCDB-24	0.679683	0.445381	A	0.48	Alive	0.20325	0.022898	0.253899	0.103874	0.147616	0.00404969	0.191004	8.39419e-19	0.133527	0.182942	0.186692	0.187613	0	0.0431442	0.0738339	0.170066	0.370118	0.157332	0.317393	0.200271	0.156016	0.0906813	0.0561246	0.0905897	0.0158654	0.0377238	0.125595	0	0	0.155943	0.0291149	0.0564291	0.127237	0.077606	0.0211029	2.67027e-18	0.12369	0
HCCDB-24.S82	HCCDB-24	0.387215	0.29254	A	4.68	Alive	0.241097	0.0148554	0.0822019	0.0451772	0.044426	0	0.107835	0.0538882	0.0144778	0.0215874	0.0103915	0.0144892	7.98458e-20	0.0706459	0.0176989	0.0920461	0.295476	0.081855	0.0485075	0	0.126657	0.10106	0.0444449	0.0968205	0.00292313	0.0269282	0.0688993	0	0.0441787	0.116102	0.118176	0.0162552	0.0795525	0.125802	0.067156	0.0377004	0.0613324	0
HCCDB-24.S83	HCCDB-24	0.454827	0.308327	B	20.04	Alive	0.236431	0.0684762	0.0735402	0.0239892	0.10179	0	0.0751269	0.0407999	0.052445	0.0930427	0.0809818	0.144012	0.00249609	0.140045	0.0585462	0.161887	0.365342	0.0077639	0.0148814	0.0853708	0.164806	0.0947029	0.0525909	0.0796553	0.00962998	0.0767631	0.0868459	0.0298521	0.0190087	0.0796922	0.154074	0.0823863	0.0586512	0.104637	0.144449	0.00725037	0.190943	0.00224326
HCCDB-24.S84	HCCDB-24	0.438268	0.375486	A	7.8	Alive	0.272909	0.0265775	0.0463778	0.0480025	0.043702	0	0.102268	0.014516	0.0947998	0.102756	0.117553	0.113155	0.0292136	0.134947	0.0994599	0.0806032	0.329389	0.0963633	0.148675	0.183001	0.172548	0.109066	0.0561632	0.143251	0.010018	0.0454995	0.104335	0	0	0.0919366	0.0930956	0.0610785	0.124123	0.0704231	0.0363648	0.144764	0.0743177	3.35472e-19
HCCDB-24.S85	HCCDB-24	0.317409	0.338873	A	9.36	Alive	0.23585	0.0287835	0.0365259	0.00869673	0.00609513	8.39692e-19	0.0552413	0.148293	0.00360655	0.0216046	0	0.0611566	0.0603799	0.111925	0.0938963	0.130357	0.270986	0.0755498	0.17091	0.07766	0.144631	0.0838792	0	0.0923912	0.0238841	0.0204562	0.0173355	0	0.0377147	0.0689083	0.233555	0.0524378	0.0727747	0.100474	1.37035e-19	0.172396	0.0328217	0.0771079
HCCDB-24.S86	HCCDB-24	0.36103	0.25445	C	3.6	Alive	0.215217	0.0179512	0	0.0569942	0.0906439	0	0.071205	0.0819056	4.31314e-20	0.0381498	0	0.0296237	0.037801	0.113453	0.0286325	0.119897	0.274527	0.0253342	0.0191552	0.0922642	0.16822	0.0655399	0.0379284	0.0528743	0.0117341	0.012642	0.0844849	0	0.0313744	0.094586	0.0927329	0.0530639	0.0930199	0.169051	0.0756474	0.104936	0.0933203	0
HCCDB-24.S87	HCCDB-24	0.387582	0.300011	B	20.16	Alive	0.241743	0.0450734	0.128742	0.0665034	0.109765	0	0.0656809	0.061954	0.037602	0.0914591	0.00747342	0.149891	0.0160241	0.0933427	0.0780676	0.101638	0.24295	0.0646351	0.115331	0.160827	0.166985	0.0870284	0.0442631	0.131746	0.0125292	0.00750017	0.0791931	0	9.26626e-18	0.0439085	0.131009	0.0448064	0.140079	0.147079	0.0730329	0.0788344	0.0916322	0.00282774
HCCDB-24.S88	HCCDB-24	0.236273	0.316793	B	11.04	Dead	0.219253	0.0178794	0.0174785	6.5413e-19	0	8.67738e-19	0.0714351	0.0808368	1.06449e-17	7.61467e-21	3.66017e-18	0.0236616	0.0544643	0.0650115	0.0737489	0.06483	0.30316	0.0982242	0.111174	0.0662654	0.135731	0.0624962	0.0101342	0.124397	0.00288774	0.0289457	0.0555339	5.18294e-18	0.0261817	0.0263758	0.283471	0	0.0890821	0.118295	0.0650614	0.157022	0.0809353	0.0167003
HCCDB-24.S89	HCCDB-24	0.284528	0.225829	A	29.52	Alive	0.174373	0.0602081	0	0.0458747	0.0221851	0	5.18375e-19	0.0341053	0.0584728	0.0389621	0	0.0165368	0.037464	0.0753702	0.0570402	0.0742387	0.164599	0.0420879	0.112687	0.0396136	0.109685	0.0642376	0.0234186	0.122002	0.0184816	0.0202553	0.0745879	0	0.0122928	3.20099e-19	0.34096	1.11878e-18	0.106233	0.142873	0.0815032	0.155003	0.138647	0.0263542
HCCDB-24.S124		0.838274	0.322275	B
HCCDB-24.S9	HCCDB-24	0.225187	0.269852	B	21.6	Alive	0.166338	0.0230824	0.0538547	0.0560577	0.0335969	1.32846e-19	0	0.208404	0.0466642	0.0161995	0	0.02023	0.0804847	0.076634	0.0769005	0.00967453	0.216678	0.0921124	0.156687	0.190582	0.150625	0.0194597	0.00363643	0.0927548	0.0141663	0	0.0686286	1.01936e-20	0.00801112	0.022385	0.178416	0.0978559	0.11987	0.086435	0.0391593	0.198394	0.0958473	0.0141847
HCCDB-24.S90	HCCDB-24	0.48066	0.244575	A	0.36	Alive	0.228021	0.0344406	0.0565057	0.0889673	0.0763826	0	0.0914182	0.0525228	0.108603	0.134255	0.0747599	0.0597463	1.61668e-18	0.103377	0.135258	0.0349318	0.261129	0.152667	0	0.10721	0.15659	0.0875988	0.0413808	0.107644	0.0104847	0.0307003	0.0895623	0	0.0113649	0.114955	0.049144	0.0325645	0.0790878	0.100092	0.0591904	0.096669	0.106807	0
HCCDB-24.S91	HCCDB-24	0.707324	0.317984	A	56.4	Alive	0.286397	0.0676376	0.245434	0.124302	0.167944	0	0.06288	0.0164316	0.17134	0.222633	0.243045	0.108557	0.014576	0.101192	0.0221323	0.148618	0.306329	0.111032	0.0432417	0.0570444	0.152495	0.143414	0.0577179	0.176408	0.0143401	0.0445957	0.144134	4.02006e-20	0	0.092526	0.191688	0.0969591	0.0666029	0.141457	0.149668	0.0791916	0.145401	0.034882
HCCDB-24.S92	HCCDB-24	0.44656	0.343886	B	49.44	Alive	0.260017	0.0137711	0.165578	0.0166962	0.113809	0	0.0520579	0.0071676	0.0991889	0.126912	0.102759	0.121508	0.0235117	0.124537	0.0917401	0.151238	0.304155	0.000367166	0.123599	0.104788	0.175207	0.12753	0.0683088	0.104739	0.00861975	0.0240178	0.0781963	0	2.6694e-18	0.0771207	0.0135533	0.0527683	0.118347	0.108357	0.110536	0.0538889	0.15741	0
HCCDB-24.S93	HCCDB-24	0.127238	0.0738192	A	5.4	Dead	0.0949318	0	0.151153	0	0.0370111	0	3.80645e-18	0.050256	1.01363e-19	0.0155667	0	0	5.05426e-18	0.15533	0.0284797	0.0556217	2.22266e-19	0.0161242	0.0527066	0.0966393	0.10054	0.0345028	0.0223389	6.57887e-18	0	0.00681575	0.000211572	0	0.00298572	0.0444004	0.104217	0	0.0761983	0.0885249	0.124039	0.256664	0.165418	0.00748586
HCCDB-24.S94	HCCDB-24	0.44733	0.252606	A	11.28	Alive	0.169838	0.0480626	0.141235	0.0793434	0.112558	0	0.0426467	0.00551572	0	0.0772801	4.52506e-18	0.191009	0	0.14322	0.151602	0.131788	0.335373	0.00399191	8.18236e-18	0.205627	0.117287	0.133229	0.0535676	0.138105	0.0290713	0.0396352	0.152131	6.01637e-18	0.00627561	0.0538862	0.169747	0.0570313	0.0474088	0.118237	0.0944274	0.124578	0.152414	0.0329696
HCCDB-24.S95	HCCDB-24	0.807967	0.360391	A	0.36	Alive	0.218727	0.137147	0.313269	0.170708	0.196682	0	0.152331	1.65359e-19	0.176266	0.242568	0.257968	0.157756	0.10639	0.0731895	0.00423751	0.149304	0.320163	0.0919429	0.181892	0.1417	0.161238	0.146785	0.0815333	0.102135	0.00639811	0.0986383	0.140073	0.018208	0	0.167354	7.66038e-21	0.114442	0.133723	0.0738817	0.0895509	0.0281302	0.161357	0.00521886
HCCDB-24.S96	HCCDB-24	0.366142	0.260674	B	21.24	Dead	0.256902	0.051494	0.0590221	1.00452e-18	0.0423587	0	1.52691e-18	0.0810774	0.0927288	0.0228026	0.131899	0.0532835	0.00934117	0.135052	0.00262478	0.076659	0.244451	0.0296244	0.0199949	0.139621	0.128989	0.129499	0.0541351	0.173527	0	0.0102951	0.0622279	1.61674e-18	7.93711e-18	0.0646217	0.342423	0.0563608	0.0824313	0.140508	0.123964	0.174483	0.142914	0
HCCDB-24.S97	HCCDB-24	0.526881	0.328417	A	93.12	Alive	0.243956	0.0748212	0.149557	0.0811286	0.0774911	0	0.0822106	0.078253	0.115437	0.107714	0.139289	0.0673647	0.0706861	0.0650934	0.0489024	0.0922405	0.324754	0.0756642	0.0881252	0	0.142625	0.104573	0.0480961	0.118209	0.0173948	0.026521	0.0867622	0	0.0320116	0.113926	0.182032	0.0733753	0.0467844	0.131483	0.0958799	0.0348153	0.162673	0.0147572
HCCDB-24.S98	HCCDB-24	0.485424	0.331566	A	57.84	Dead	0.233361	0.0435438	0.147049	0.0272087	0.0767364	0	0.0689377	0.0721923	0.097068	0.0981643	0.0468929	0.0952584	0.081908	0.0965488	0.106375	0.097933	0.266226	0.164149	0.163544	0.0418677	0.153291	0.098077	0.0198629	0.167989	2.78375e-21	0	0.0189683	6.24777e-18	0.0130002	0.11866	0.18695	0.0698523	0.0202418	0.115711	0.0923227	0	0.163467	0.000281105
HCCDB-24.S99	HCCDB-24	0.690378	0.394475	A	23.64	Alive	0.257997	0.0852039	0.259798	0.0984029	0.151385	0	0.174705	5.9833e-19	0.175976	0.196447	0.223515	0.208213	0.0270429	0.0773266	0.0684601	0.152635	0.302716	0.121129	0.228238	0.184182	0.13648	0.125106	0.0659992	0.109257	0.016273	0.0690377	0.10266	0	0	0.1052	0	0.0576154	0.127852	0.123292	0.0823367	1.53249e-19	0.151053	0
HCCDB-25.S1	HCCDB-25	0.0126806	0.0159436	B	10.43	Dead	0.0054685	0.00702067	0	0	0.000632404	0.0148328	0	0.00102587	3.66417e-22	3.37294e-19	0	0.0107638	0.00934799	0.108591	0	0	0.012957	0.00301957	0.0134617	0	0.0364604	0.00834827	1.03563e-19	0.00721994	4.82131e-20	0.000743512	0	0	8.6764e-20	1.60479e-18	0.0353593	0.00735271	0.069431	0.00947977	0	0.0127207	0.144643	0
HCCDB-25.S2		0.121691	0.063528	B
HCCDB-25.S19	HCCDB-25	0.126144	0.0760847	A	47.9	Alive	0.0564321	0.0524116	0.004351	0.00921231	0	0.0177485	0.00208148	0.0059667	0.0394318	0.0485603	0.0199947	0.0356167	0.0442639	0.0123267	0	0.0034046	0	2.02475e-20	0.0957373	0.0416763	0.0916075	0.0431209	0.0163254	0.0194669	0.00629617	0.00738032	0.0317513	0	0	0.0127998	0.00549486	0.0207273	0.110493	0.0122869	1.27102e-19	0.000818414	0.0200009	0.0182452
HCCDB-25.S20		0.0336923	0.0295292	A
HCCDB-25.S199	HCCDB-25	0.0720839	0.0457301	A	42.7	Alive	0.00729622	0.0192238	0.00569963	0	3.80917e-22	1.85798e-18	0	0	0.00836928	0.00575939	1.14351e-19	0.0521975	0.0192693	0.0806966	0.0450564	0.00456169	0.0347367	5.32829e-19	0.0494273	0.0272062	0.0520377	0.0432199	0.0142274	0.0331859	0.0265035	0.00569877	0.00624758	8.62114e-19	0	0	0.0227258	0.0064209	0.0912459	0.0191133	0	0.0116964	0.110413	0
HCCDB-25.S200		0.156874	0.127905	A
HCCDB-25.S201	HCCDB-25	0.173067	0.0205324	B	11.43	Dead	0.0095532	0.0495302	0.0274549	3.41306e-19	1.1587e-19	0	5.85973e-19	4.95728e-05	0.0439156	0.042362	0.01094	0.0380133	0.0327636	0.102338	0	0.00975352	0.0227797	0	0.00873196	0.000694662	0.0123425	0.105407	0.0505513	0.0446432	0.0158912	0.027839	0.0332425	0.0041742	0.00186031	3.99103e-19	0.021366	0.072759	0.0342814	0.0140432	1.78986e-18	6.40997e-19	0.279677	0
HCCDB-25.S202		0.232466	0.143131	B
HCCDB-25.S203	HCCDB-25	0.032706	0.100926	B	37.37	Alive	0.0519141	0.00085522	0	1.81506e-19	0.00129493	0.0425356	0.017809	0.000162131	0	0.00442792	0.00165729	0.0265152	0.0174349	0.0138304	0.00329729	2.53777e-19	0.0777333	0.0131114	0.072204	0.0133783	0.0680008	0.0334252	0.0077576	0.0419513	0.000372123	0.00181221	0	0	9.55249e-19	0	0.0469407	0.0131677	0.184054	0.0087837	0	2.65486e-19	0.0797503	0.00348704
HCCDB-25.S204		0.100314	0.115757	B
HCCDB-25.S205	HCCDB-25	0.101904	0.10876	A	38.7	Alive	0.0267404	0.0335787	0.000506505	0.00133906	0	0.0359676	0.0823592	0	0.0378116	0.0322049	0.0134425	0.161871	0.0534117	0.0146228	0	0.01308	0.065642	0.00718173	0.125138	0	0.0668742	0.0332777	0.0098457	0.0383069	0.0081001	0.0157718	0.0198265	2.22046e-20	3.70097e-19	0	0.0259725	0.00448566	0.176826	0.00917341	0	0.003863	0.0391912	1.5699e-18
HCCDB-25.S206		0.0756511	0.118623	A
HCCDB-25.S207	HCCDB-25	0.0518703	0.131689	B	37.17	Alive	0.0361124	0.00359719	0.00421848	6.8447e-20	0	0.00759077	0.0431122	4.98712e-21	0.0107694	0.0212529	0.0103626	0.0346457	0	0.0285447	1.6432e-19	3.74962e-21	0.129306	0.0101191	0.0979604	0.00936204	0.0681393	0.0440752	0.0242634	0.0437487	0.000613412	0.0126905	0.00659631	0	0	0.0020348	0.0294848	0.0213039	0.139784	0.0123625	0	2.32966e-19	0.0618278	0.000665209
HCCDB-25.S208		0.217768	0.129959	B
HCCDB-25.S209	HCCDB-25	0.0222539	0.0433194	B	18.23	Dead	0.00309267	0.00187809	0	0.00149539	0	0.0250839	0.0246712	1.57298e-20	0.00618079	0.0081523	0	0	0.0254709	0.0313092	0	0	0.0476615	0.00303721	0.0358845	0	0.0366844	0.0192525	0.00700406	0.0146833	0.00303225	1.7674e-18	0	0	0	4.81271e-20	0.0693968	0.00612493	0.0896921	0.0131818	1.30389e-19	0.0316079	0.0662555	4.78477e-21
HCCDB-25.S210		0.11149	0.129239	B
HCCDB-25.S211	HCCDB-25	0.116729	0.10713	B	27.5	Dead	0.0107524	0.0430975	0.00211685	0.029645	6.98202e-20	0.0291576	0.0480175	0.00337147	0.0562424	0.0720346	0.00941008	0.0487127	0.0162586	0.0468802	0.00115269	0.00845158	0.0357902	0.0046292	0.167718	0	0.0351152	0.0231927	0.0136249	0.00553619	0.0159755	0.00212871	0.0235041	0.000767878	5.3549e-20	2.1116e-20	0.0479484	0	0.0803625	0.012959	5.83229e-19	0	0.0347075	0.00493486
HCCDB-25.S212		0.0814647	0.0812931	B
HCCDB-25.S213	HCCDB-25	0.0250467	0.0642366	A	36.97	Alive	0.01343	0.0155871	0.00260788	0	0	1.12177e-18	1.40051e-18	0	7.6395e-21	2.09679e-19	0	0.00797207	0.00976631	0.0714623	0	0	0.0696371	4.68884e-19	0.045406	0	0.0516457	0.021983	0.0107237	0.00672857	0	0.000172812	1.11348e-18	3.50346e-18	0	0	0.0456711	0.000177235	0.09112	0.0209591	0	0.00229982	0.106309	3.07938e-19
HCCDB-25.S214		0.178624	0.122146	A
HCCDB-25.S215	HCCDB-25	0.205344	0.0021121	B	36.7	Alive	0.000379271	0.11128	4.11841e-21	0.0337315	0	0.014241	0	0.000669546	0.108048	0.0960296	0.0308874	0.0742968	0.050104	0.024937	8.5132e-19	0.0277924	0.00384493	0.00069351	5.42101e-20	0.00751878	0.00246993	0.0162547	0.00372186	0.000664267	0.00603826	0.0411694	0.0379093	0.015981	0	7.61019e-19	0.120522	0.0458001	0.0156291	0.00830984	0	0.104325	0.196352	0.0274085
HCCDB-25.S216		0.193293	0.108178	B
HCCDB-25.S217	HCCDB-25	0.040069	0.00759282	B	36.73	Alive	0.00651773	0.0182509	0	0.0207227	6.30736e-20	0.0232183	0.0229105	0.0180713	0.0301354	0.0165012	0.00644816	0	0.0399232	0.0420976	0	0	0.00866791	0	2.15274e-20	2.20301e-19	0.0333217	0.00780863	3.04054e-19	0.0101827	0.00390857	0	0	0	1.21487e-18	0	0.0781612	2.6798e-19	0.0484686	0.00937668	0.000837568	0.0243958	0.113092	0.0120195
HCCDB-25.S218		0.189234	0.116655	B
HCCDB-25.S21	HCCDB-25	0.0899046	0.0716059	B	49.6	Alive	0.0253917	0.0112669	0.0280665	0	0	1.15634e-18	0.00421888	4.53375e-06	0.0438839	0.0684853	0.0142325	0.0426695	0.00881618	0.0697654	0	0.00483069	0.0742327	1.6931e-19	0.0435875	0	0.060112	0.0389755	0.0118433	0.0309509	0.0069618	3.21333e-19	0.0133673	0.0016941	1.16567e-19	0.0155708	0.00285676	0.0136392	0	0.0078551	0	1.45707e-18	0.289528	0
HCCDB-25.S22		0.225363	0.134917	B
HCCDB-25.S219	HCCDB-25	0.0473661	0.0810468	B	10.5	Dead	0.0263183	0.0042459	0.0115306	0.0111939	0	0.0102974	0.00425442	0	0.0134018	0.00566813	0	0.040042	0.00814429	0.0291926	2.23802e-20	0.00137046	0.0435827	0.00843604	0.0921927	0.00844937	0.0321983	0.0304558	0.0106343	0.00686792	0.00716999	0	0.00596924	0	5.70836e-20	0	0.0324599	0.0126994	0.0560621	0.00722201	0	3.43455e-19	0.127745	0.00224742
HCCDB-25.S220		0.12634	0.0721558	B
HCCDB-25.S221	HCCDB-25	0.0287259	0.0341987	B	20.43	Dead	0.00453343	0	0.00457455	0.0210129	6.25067e-21	0.0190778	4.32289e-18	0.000241473	0.0177703	3.22697e-19	5.60505e-19	0.00162414	0.00727397	0.0343782	0.00641891	0.00249607	0.0111533	0.00166549	0.0527107	0.00666201	0.00521174	0.0131723	0.00810542	5.85263e-19	0.00790102	0.000787205	8.365e-05	0.00231965	0	0	0.0552434	0.010268	0.0666401	0.00281204	6.46831e-18	2.52518e-18	0.178435	3.73564e-18
HCCDB-25.S222		0.168456	0.168934	B
HCCDB-25.S223	HCCDB-25	0.0752213	0.0523664	B	23.07	Dead	0.00181814	0.013497	0.0232573	0.0098943	0	0	0.0318714	0.00957172	0.0342901	0.0452	0	0.0516214	0.00509125	0.0852338	0	0.00623475	0.0671982	0.00489562	0.0357164	0	0.0201829	0.0317157	0.0102012	0.0229344	0.00739093	0.00937385	0.0148079	0	4.31025e-19	0	0.0233873	0.0100793	0.0589449	0.00734615	0.00665928	0.0102435	0.119378	0.0116702
HCCDB-25.S224		0.431887	0.115107	B
HCCDB-25.S225	HCCDB-25	0.0318492	0.0395688	B	12.17	Dead	0.0134564	0.00173215	0.0016126	0	1.51317e-20	0.0143026	9.45595e-19	0.00618797	0.0225191	0.00453417	0.000339364	0.0249487	0.0165753	0.0695489	3.05375e-20	3.01403e-20	0.0384906	0.00181384	0.0271907	0	0.0667945	0.0184667	0.00295751	0.00486652	0.00324198	0	0	1.19036e-18	2.20744e-19	1.17879e-18	0.0176968	0.00201247	0.127004	0.00538457	2.3409e-18	0	0.114588	2.44604e-18
HCCDB-25.S226		0.155227	0.130146	B
HCCDB-25.S227	HCCDB-25	0.142832	0.114211	B	15.83	Dead	0.0271936	0.0356427	0.00722604	0.00971099	1.66128e-19	0.00851665	0.0483001	0	0.0229423	0.00941342	0.00190262	0.059745	0.00785089	0.100308	0.0260001	0.00925717	0.0937691	0.00134187	0.107459	0.0200603	0.052511	0.0852158	0.0513514	0.0408829	0.0381269	0.0171105	0.021722	7.5606e-19	7.20281e-19	0	0.0470883	0.0105334	0.0623264	0.00855636	0	8.0642e-19	0.125698	0
HCCDB-25.S228		0.225326	0.138983	B
HCCDB-25.S229	HCCDB-25	0.0738446	0.107983	C	36.1	Alive	0.0088128	0.00662183	0.00374536	0	1.3338e-19	0.0323862	0.0417123	7.20844e-22	0.0231186	0.00899099	0.00322551	0.0169029	0.00681554	0.0357345	0.000854581	2.34127e-20	0.0545289	0.00829864	0.152625	0	0.0346071	0.0474687	0.0223714	0.0356514	0.0191667	0	0.00609244	0.000312192	0	3.20387e-19	0.0252861	0.0204356	0.130663	0.00284055	4.17928e-20	0.0226704	0.0790974	0.00791863
HCCDB-25.S230		0.277794	0.153588	C
HCCDB-25.S231	HCCDB-25	0.311641	0.160784	A	35.47	Alive	0.0209234	0.148002	0	0.0672195	1.65379e-19	0.084553	0.106579	1.30552e-20	0.178014	0.160105	0.0810379	0.16467	0.0742539	0.00729016	0	0.0236643	0.0521157	0.0219956	0.248529	0.00664182	0.0496102	0.0479045	0.0289695	0.0285871	0.0101593	0.0463143	0.0377212	0.00954409	0	8.06476e-20	0.102914	0.0149438	0.289366	0.0210179	0	0.00874713	0.051544	0
HCCDB-25.S232		0.13056	0.150216	A
HCCDB-25.S233	HCCDB-25	0.0677959	0.0531359	B	35.43	Alive	0.0331183	0.0076306	0.00662229	0.00196655	0	0.0386924	0.0264889	0.000685279	0.0329254	0.027945	0.00234828	0.065129	0.00474623	0.0258788	0	0.00937026	0.0235209	1.53343e-20	0.0496326	0.00506144	0.0521441	0.029018	0.0133911	0.0209921	0.00143652	0.00106988	0.0114133	0	0	0.00989967	0.0565599	0.00621282	0.0879761	0.00960058	6.08168e-20	0.0157067	0.0830061	0.0055803
HCCDB-25.S234		0.25766	0.121089	B
HCCDB-25.S235	HCCDB-25	0.0218906	0.0362346	A	35.27	Alive	0.0109002	0.000139378	0.00535195	0.000791107	0	0.00611315	0.0183906	0.00314812	0.000582914	0.00757652	0.00126841	0.0335604	0.0118489	0.0550675	0	0.000452881	0.0178203	0.0076774	0.0437487	0.013805	0.0396851	0.017364	0.00941085	0.014111	0.00661945	0.00207126	0	1.84026e-20	0	3.74295e-19	0.0353387	0.00090528	0.0939583	0.0158908	8.96173e-20	0.00457894	0.16176	0
HCCDB-25.S236		0.182676	0.0968311	A
HCCDB-25.S237	HCCDB-25	0.0401055	0.0700953	A	34.37	Alive	0.0183057	0.0115425	0.0147975	1.16706e-18	0	0	0.00689139	0.00360798	0.0101542	0.0184252	5.34076e-19	0.0132718	0.0023711	0.0506804	0.000308291	2.69396e-19	0.0352892	0.00483509	0.0865957	0.000724365	0.0526975	0.0280241	0.00476665	0.0207865	0.00560239	0.00492898	0	3.64722e-19	1.66789e-19	1.59539e-19	0.0215187	0.013998	0.0459757	0.00821823	1.4595e-19	0.00404337	0.162219	2.29799e-18
HCCDB-25.S238		0.161478	0.131756	A
HCCDB-25.S23	HCCDB-25	0.0499048	0.0667439	B	15.67	Dead	0.0117711	0.0394051	0.013953	1.25437e-19	0.0111254	2.30938e-18	1.73938e-18	0.0164802	0.00131211	0.0118955	1.80211e-18	0.0209295	5.09943e-19	0.0852289	4.29958e-19	0	0.0296099	0	0.0921068	3.04028e-18	0.027794	0.0139567	0.00911603	0.00371823	0.00898667	0.011725	7.12443e-05	0.00386664	0	4.01526e-20	0	0.00921676	2.1304e-18	0.0188215	8.9929e-19	6.87565e-19	0.253775	1.73358e-18
HCCDB-25.S24		0.196331	0.134797	B
HCCDB-25.S239	HCCDB-25	0.0101867	0.0904284	C	17.17	Dead	0	1.19509e-20	2.97122e-21	0.00406038	0	0.0285521	1.15894e-18	2.39181e-19	3.01831e-20	7.44341e-19	0	0.00353931	0.0124344	0.0383134	0.0026694	0	0.0692263	0.00517697	0.111631	0	0.00712889	0.000262264	0	0	0.00984079	0.0019171	0	2.56127e-18	2.01287e-19	0	0.0754689	0	0.172815	0.010062	0	0.0373906	0.100851	0
HCCDB-25.S240		0.118952	0.148714	C
HCCDB-25.S241	HCCDB-25	0.0243413	0.06537	A	36.33	Alive	0.0098336	0	0.00309587	0.000969827	0.000305668	0.00467217	0.00888708	0	0.0003193	0.00256801	0	0.0330187	5.84914e-21	0.0272903	1.92927e-20	0.00145771	0.072759	0.000331188	0.0481475	0	0.0530265	0.032622	0.00991713	0.029687	0.00147613	0.00487391	3.96436e-20	0	0	2.17413e-19	0.0336347	0.00867688	0.0626216	0.0133247	1.37565e-18	2.04193e-19	0.0885604	0
HCCDB-25.S242		0.0966996	0.115165	A
HCCDB-25.S243	HCCDB-25	0.0505098	0.0395395	A	34.97	Alive	0.0346992	0.0111956	0.010134	0.00956958	2.36228e-20	0	0.055132	0	0.0262776	0.0221351	0.00603688	0.0769334	0.0285167	0.0338081	0	0.0137468	0.0346339	1.40195e-20	0.00974595	8.66796e-19	0.065612	0.0242574	0.000180065	0.0279066	0.000287188	0	9.50256e-20	7.82116e-19	1.63355e-21	5.84098e-19	0.0745676	0.00749165	0.0372785	0.0161955	4.7765e-20	0.00672258	0.143845	0.0146684
HCCDB-25.S244		0.240424	0.0761508	A
HCCDB-25.S245	HCCDB-25	0.0371257	0.050891	B	34.47	Alive	0.0221228	0.0171307	2.79469e-20	0	0	0.0525151	0.0207459	0.00213346	7.60362e-21	0.00618677	0.000341905	0.0103095	0.0240129	0.0272086	0.00150737	1.79446e-19	0.0463527	0.0107054	0.0333066	0.00671912	0.0512789	0.0181353	0	0.0506139	0.00971716	0.000902487	0	0	0	0	0.0426494	0	0.0604366	0.0259162	7.86558e-19	0.00852786	0.0294956	1.11835e-18
HCCDB-25.S246		0.0355509	0.0482677	B
HCCDB-25.S247	HCCDB-25	0.0467184	0.112749	B	7.37	Dead	0.0352625	0.0162083	0.000659663	0.00379274	0	0.0316806	0.0490305	0	0.00495171	0.0143635	0.0148068	0.0510822	0.0202144	0.0203593	0.00407732	0.00522424	0.075676	0.00349077	0.114559	0.0177836	0.0646929	0.0353402	0.0205841	0.0332572	0.00212575	0.00319844	0.00182995	0	0.000906785	0	0.0614204	0.0109905	0.206184	0.00634929	1.48254e-20	0.0107539	0.0454852	0.00041623
HCCDB-25.S248		0.101439	0.109147	B
HCCDB-25.S249	HCCDB-25	0.0433776	0.097767	C	12.53	Dead	0.00868048	0.0217897	1.59306e-21	1.16133e-18	2.34867e-18	0.0722792	5.86451e-19	0.00386429	0.00206191	1.50689e-18	1.8713e-19	0.0118437	0.0419124	0.0317382	0	0	0.0222231	0.0196378	0.16463	7.27034e-20	0.035397	0.0140415	0.00873968	0.0150216	0.00753565	0	1.73258e-18	0	0	0	0.114393	0	0.118417	0.00434484	4.9479e-18	0.0366522	0.0101761	9.72552e-19
HCCDB-25.S250		0.152686	0.128464	C
HCCDB-25.S251	HCCDB-25	0.10589	0.00620426	B	7.37	Dead	0	0.0848783	0.00250324	0.00972389	0	0.0305558	3.53569e-19	0	0.0144136	0.0212797	0	0.0468511	0.0267116	0.0407376	5.24187e-20	0.00536443	0.0116993	0.010523	0.000709238	0.00216929	0.0124347	0.0137432	0.0124289	0.000446659	0.00287792	0.0400093	0.0270344	0.0119739	3.54896e-19	5.29448e-20	0.0482904	2.29604e-20	0.0479728	0.0127494	5.20838e-20	0.0675662	0.156171	0.00393936
HCCDB-25.S252		0.112014	0.114966	B
HCCDB-25.S253	HCCDB-25	0.104306	0.0983372	A	34	Alive	0.00492209	0.0357629	0	0.0262832	0	0.0290797	0.0390168	5.83101e-20	0.0254603	0.0173897	4.711e-19	0.00974369	0.0326003	0.0467173	0	0.00838984	0.0384554	0.00606205	0.153297	1.63232e-19	0.0162323	0.0498712	0.0376037	0.0127294	0.0164281	0.00875373	0.0144844	0.00387721	1.14147e-18	6.3471e-20	0.0783151	2.1639e-21	0.0791666	0.00715451	0	8.00494e-22	0.141623	6.06512e-19
HCCDB-25.S254		0.136196	0.17547	A
HCCDB-25.S255	HCCDB-25	0.123025	0.095114	A	33.9	Alive	0.00867934	0.0544475	0.00180592	0.0263929	0.000888136	0.0719315	0.0536327	0	0.0427102	0.0329373	0.00391228	0.0474237	0.016645	0.0302809	0	0.0122812	0.031716	0.00112357	0.149833	1.43243e-18	0.0419032	0.0467239	0.0344528	0.00926953	0.0130453	0.0429671	0.013318	0	0	0	0.06252	0.0237596	0.0898066	0.0195945	0	0	0.0805053	3.54164e-21
HCCDB-25.S256		0.0638418	0.0768934	A
HCCDB-25.S257	HCCDB-25	0.128458	0.0281139	B	16.97	Dead	0.0256043	0.0205501	0.00167072	0.0234991	0.00229375	0.0179705	0.0308618	0	0.0113311	0.00439918	0.000761756	0.0304919	0.00269733	0.0448156	7.85684e-19	0.00444458	0.0306236	0.00549285	0	0	0.0502743	0.0957671	0.041852	0.0552282	0.00260189	0.0133987	0.0502061	0.00583687	0	0	0.055482	0.00418045	0.0309779	0.0029598	0	1.79629e-20	0.0666386	0.00755904
HCCDB-25.S258		0.143845	0.121849	B
HCCDB-25.S25	HCCDB-25	0.11589	0.0389307	B	9.3	Dead	0.00367459	0.0140029	0.00847618	0	0.0015334	1.88137e-18	3.27668e-18	0.0109324	0.00703285	0.0148222	0	0.0369232	4.1952e-19	0.0869319	3.7876e-19	0	0.00970402	0	0.0644828	0	0.0115959	0.0968995	0.0492648	0.0323602	0.0110278	0.0147852	0.0358322	7.44212e-05	0.00750695	6.15192e-19	0.0151637	0	0.00944434	0.00113732	3.60468e-19	4.29999e-18	0.204997	2.12109e-18
HCCDB-25.S26		0.348558	0.166754	B
HCCDB-25.S259	HCCDB-25	0.092555	0.137643	A	33.9	Alive	0.0233871	0.0297028	5.15964e-20	0	0	0.0574133	0.0439878	0.00181643	0.0423798	0.0409966	0.0257952	0.0266544	0.0164777	0.0132707	0.00227963	0.00582379	0.0513068	0.00772753	0.200592	0.00129993	0.0656613	0.0374557	0.0241533	0.0400459	0.00478801	0.0226066	0.0109549	1.84627e-20	0	5.87663e-20	0.0568889	0.00894915	0.169	0.00123719	0	1.27495e-20	0.0617146	1.60554e-18
HCCDB-25.S260		0.11079	0.0632219	A
HCCDB-25.S261	HCCDB-25	0.180378	0.0636882	A	34.13	Alive	0.00851103	0.0394443	0.0257334	0.0301259	0.00688593	0.021439	0.021282	0	0.136598	0.132068	0.0535716	0.0305789	0.0188206	0.0313674	0	0.0011373	0.0376008	0.00732299	0.0812646	0.000402561	0.0555571	0.0522183	0.0177677	0.0222323	0.00828915	0.0192007	0.018671	0.00251319	2.55909e-21	0	0.0332123	0.0480721	0.115724	0.0061369	0.00115191	0	0.166756	0.0278324
HCCDB-25.S262		0.0680231	0.0604702	A
HCCDB-25.S263	HCCDB-25	0.079383	0.0972877	A	34.07	Alive	0.0392681	0.0177727	0.00242046	0	0	0.0487269	0.0321532	0.0032855	0.0191463	0.0171391	0.000883896	0.038224	0.00498181	0.00858824	0	0.00390317	0.0542725	0.0102903	0.101035	0.0133969	0.0577426	0.0417701	0.0219978	0.0503392	0.0239894	0.0126918	0.00220246	0	0	0	0.0154528	0.00520663	0.0556559	0.0181788	1.1616e-05	0	0.0192616	0.01046
HCCDB-25.S264		0.120864	0.118031	A
HCCDB-25.S265	HCCDB-25	0.0366645	0.0118687	B	33.9	Alive	0.00720365	0.010676	0	0.000727847	1.31554e-20	0.0459792	0.011094	0.0100018	0.0337793	0.0148985	0.00517287	0.000248531	0.0131874	0.055163	0	0.00180513	0.00484244	0.000809943	0.0116913	0	0.0387012	0.0053423	0.00133399	0.00149531	1.88509e-06	0.0143318	0.0025822	8.50513e-22	0	4.63966e-20	0.0380549	0.00170056	0.0400722	0.00942645	1.32882e-19	0.0142635	0.177602	0.00339367
HCCDB-25.S266		0.100733	0.11142	B
HCCDB-25.S267	HCCDB-25	0.174705	0.103143	B	33.67	Alive	0.0200217	0.0631077	0.0324723	0	0.00837863	0.0601778	0.0647896	0.00209904	0.0774009	0.0900497	0.0162727	0.0269228	0.0160682	0.0260068	5.23017e-20	0.00427374	0.0187274	0.0137112	0.167536	0.0142887	0.0624897	0.073798	0.0359959	0.0404948	0.0100141	0.0162848	0.0113734	0.00146373	0	0	0.0233721	0.022927	0.167271	0.0168656	0	2.81909e-19	0.0743529	0.043874
HCCDB-25.S268		0.145039	0.109249	B
HCCDB-25.S269	HCCDB-25	0.0419455	0.0571913	A	33.9	Alive	0.0289073	0.0164539	2.55279e-20	2.47682e-23	4.33448e-19	0.0302647	0.0110151	0	0.00344997	0.00485387	0.00069208	0.0170295	0.0263329	0.00744957	0.000664733	0	0.0347932	0.0103335	0.050682	0.0133679	0.0683648	0.0261745	0.0117486	0.0281143	0.00253261	0.00821759	0.00397373	0	0	6.98016e-20	0.0439357	0.00913464	0.14236	0.0137725	6.23617e-20	0.00696867	0.0602166	0
HCCDB-25.S270		0.083057	0.111676	A
HCCDB-25.S271	HCCDB-25	0.0451981	0.0502249	C	28.2	Dead	0.00705068	1.63103e-19	1.12156e-19	0.0265278	0	0.028212	0	0.00712195	0.040897	0.00446505	0.00662027	0.0234624	0.0072507	0.0475731	0.0129053	0.00328528	0.00490774	0.00121404	0.0884914	0.0162824	0.0145261	0.0085687	0.00461986	0	0.0134461	0.00226985	0	4.70346e-19	0.000386074	2.65249e-20	0.0169262	0.00161611	0.125522	0.00223194	3.08528e-19	0.00516179	0.207011	0
HCCDB-25.S272		0.0662214	0.0853037	C
HCCDB-25.S273	HCCDB-25	0.0789151	0.123187	C	34.03	Alive	0.00855577	0.0538076	0	0.011212	0	0.0778423	0.0411437	0	0.0207371	0.0111259	0.0138213	0.0179835	0.033987	0.0308755	0.000198906	0.00413945	0.0399445	0.021292	0.197873	0	0.0359691	0.0117567	0.0155124	0.00389622	0.00663984	0.0133176	0	2.60649e-19	4.07774e-19	0	0.0690609	1.04326e-19	0.166578	0.00545922	2.48552e-19	0.0189874	0.043246	1.19515e-21
HCCDB-25.S274		0.111434	0.117921	C
HCCDB-25.S275	HCCDB-25	0.0820959	0.0265682	C	33.9	Alive	0.0166738	0.0523628	0.00692155	1.05004e-19	2.56779e-21	0.0210811	1.60079e-18	0.00100652	0.0265453	0.0181277	0.0059805	0	0.0262421	0.0571396	0	0.000858695	0.00650943	0.00115828	0.0299531	0	0.0502138	0.035578	0.0171691	0.0239752	0.00664084	0.0115379	0	0	3.24547e-19	8.19895e-19	0.0438956	0.012248	0.0315508	0.00860871	1.5106e-18	2.38932e-19	0.0988466	0.0107937
HCCDB-25.S276		0.107933	0.092586	C
HCCDB-25.S277	HCCDB-25	0.0514735	0.0579056	B	30.2	Alive	0.0410649	0.036274	0.00677578	0.00146024	0.000696631	0.0396625	0.00805023	0.00347438	0.0101233	0.0130442	0.00747806	0.0079316	0.0351383	0.0191273	0.00376588	0	0.0230733	0.010416	0.0516731	0.00158592	0.0558133	0.00848997	0	0.0194164	0.0105348	2.20975e-19	4.42173e-19	4.28361e-19	4.33402e-19	0.000675481	0.0270215	0.00688571	0.084168	0.00520596	0	0.00745472	0.0455829	0.00670407
HCCDB-25.S278		0.10831	0.0949791	B
HCCDB-25.S27	HCCDB-25	0.051232	0.0638719	A	48.3	Alive	0.031892	0.00482391	0.0145518	7.92689e-20	0	5.13002e-19	0	0.000110734	0.018091	0.0197131	2.9549e-20	0.00714102	0.0127702	0.0282071	8.93634e-20	4.3931e-20	0.0366086	0.00443677	0.0592432	5.39174e-19	0.0524314	0.0440434	0.0154423	0.0292933	0.00259904	0.00997502	0.00285392	4.119e-20	0	0	0.015186	0.0214927	0.0985347	0.00937167	3.25102e-22	4.57461e-19	0.143253	0
HCCDB-25.S28		0.0975053	0.0610558	A
HCCDB-25.S279	HCCDB-25	0.0872563	0.0749823	B	24.13	Dead	0.0278685	0.0191683	0.00677075	1.22629e-20	0	0.0317372	0.0523036	2.07656e-23	0.04362	0.0369337	0.0214068	0.0305417	0.0157566	0.0266596	6.56153e-19	0.00174282	0.0379352	0.00848778	0.0841611	0.0161777	0.0603856	0.0395371	0.0192464	0.0385005	0.00781618	0.00318848	0.0105121	0	3.98704e-21	4.59548e-19	0.0391457	0.0078179	0.142972	0.00997898	0	0	0.112099	0
HCCDB-25.S280		0.223632	0.076069	B
HCCDB-25.S281	HCCDB-25	0.0846653	0.0710659	C	31.27	Alive	0.0239973	0.0245279	0.000857314	0.0205813	0.00376812	0.017619	1.61263e-19	0.00186168	0.0451384	0.0454235	0.0220167	0.0202297	0.023454	0.0129694	0	0	0.0479279	0.00816768	0.0702065	0.0110529	0.0597655	0.0302198	0.0159069	0.018653	0.00652915	0.00676088	0.00864686	0	0	0	0.0315415	0.0180142	0.190271	0.00322799	8.18469e-20	0	0.0642208	0.0178037
HCCDB-25.S282		0.134721	0.139022	C
HCCDB-25.S283	HCCDB-25	0.0462335	0.0551466	C	31.3	Alive	0	0.00847052	0.00102802	0.00194729	6.90562e-19	0.0650546	0.00567033	0.00324837	0.0323493	0.0164652	0.0134119	1.17286e-20	0.0317204	0.0362713	0.00107639	7.32186e-20	0.0100026	0.0151015	0.100291	0	0	0	1.53408e-19	0	0.0134289	0	6.49138e-19	4.61931e-05	2.14368e-19	1.60133e-19	0.0658237	0.00608348	0.0884796	0.000545823	2.03483e-19	0.0209716	0.115451	0
HCCDB-25.S284		0.184895	0.110336	C
HCCDB-25.S285	HCCDB-25	0.0475284	0.0619561	C	31.23	Alive	0.0196928	0.0217252	1.07728e-21	3.73166e-19	0	0.0278406	0.00424166	0.000699914	0.00560265	0.00327703	2.85101e-18	0.00904638	0.0241052	0.0452701	0	0.000282275	0.0215338	0.00571959	0.0826855	2.1812e-19	0.0385376	0.0220174	0.0115077	0.015335	0.0159455	0	3.90958e-21	2.60126e-20	1.94732e-19	2.48429e-18	0.0528122	0	0.129624	0.00633225	7.57169e-20	8.96053e-05	0.0641901	0.0149617
HCCDB-25.S286		0.129898	0.129721	C
HCCDB-25.S287	HCCDB-25	0.0584668	0.168357	A	4.17	Dead	0.013563	0.00316268	1.35525e-20	0.00583167	5.03785e-22	0.0215586	0.0319427	2.95653e-20	0.0115966	0.00243712	0.00581735	0.0258238	0.000165957	0.0490986	4.04693e-20	0.00281358	0.072783	0.00485557	0.250367	0	0.0397652	0.0486081	0.0360121	0.0217303	0.00365068	0.00138776	0.0130131	0.000278578	4.47863e-22	0	0.0619425	0.00383726	0.169518	0.00275811	0	1.4476e-22	0.120395	0
HCCDB-25.S288		0.0760232	0.149293	A
HCCDB-25.S289	HCCDB-25	0.100491	0.0429166	A	29.47	Alive	0.016525	0.0564602	0.00911902	0.0279678	0.00585981	0.0357236	0.062714	0.00156236	0.0320027	0.0188906	0.0202564	0.0474361	0.036361	0.0242348	0	0.00423111	0.0186341	0.00315197	0.0506742	0.00706731	0.0466048	0.0327706	0.0135324	0.0342354	0.00577458	0	0.0104849	0.00058099	0	0	0.0427403	0.00296503	0.0432457	0.0130792	1.0826e-19	1.8038e-21	0.0670899	1.29432e-20
HCCDB-25.S290		0.131553	0.0767224	A
HCCDB-25.S291	HCCDB-25	0.0707368	0.0281696	C	30.57	Alive	0.018993	0.0259808	0	0.0113881	0	0.0144663	0.0476817	0	0.0125587	0.00589735	0.00562318	0.0516849	0.0224463	0.0367523	0	0.00556618	0.0339545	0.00587557	0.00339173	1.45122e-18	0.0466427	0.0399242	0.0148508	0.022342	0.00374141	0.0118404	0.0124583	2.88549e-20	0	4.93529e-19	0.059427	0.0117529	0.0335071	0.0121816	9.71745e-19	0	0.0824919	0.0103332
HCCDB-25.S292		0.11262	0.0878358	C
HCCDB-25.S293	HCCDB-25	0.0588853	0.0516784	C	3.63	Dead	0.0115782	0.0322101	0	0.0240654	0	0.0329256	0.00890795	1.809e-23	0.00581477	0	7.73425e-20	0.0054781	0.0133865	0.0524251	0.00770327	0.0002545	0.0240913	0.00596876	0.0676874	0.00281804	0.014354	0.0237281	0.0155456	0.0063101	0.00868806	0.00666581	0.0116636	6.42084e-20	0	4.15789e-20	0.11074	0	0.102993	0.00446393	0	0.00443024	0.120202	0.00261134
HCCDB-25.S294		0.10382	0.0928142	C
HCCDB-25.S295	HCCDB-25	0.055359	0.00483989	B	18.8	Dead	0.00274079	0.0135537	0.0119835	0.0140406	0	0.0087754	0	0.000345502	0.0308305	0.0181017	1.90643e-21	0.00529621	0.00880618	0.0771793	2.70332e-20	0.00308835	0.006939	0.0010945	0	0	0.0262231	0.0158437	0.00442215	0.011277	0.0179299	0.00297863	0.00069789	2.27899e-19	0	0	0.0477297	1.44224e-19	0	0.0137065	2.09652e-21	0	0.248155	0
HCCDB-25.S296		0.136272	0.0828568	B
HCCDB-25.S297	HCCDB-25	0.0241268	0.0139472	B	30.07	Alive	0.0230699	0.00924196	0.000997672	0	3.92511e-19	0.00324664	1.69364e-18	0	0	0.00259948	0.00135709	6.14024e-19	0.00241989	0.0812482	0	0	0.00482454	0.00355976	4.0838e-18	2.19361e-18	0.0440606	0.0233885	9.96935e-20	0.0267808	0	0.00602843	0	0	1.21044e-18	0	0.058625	5.07014e-20	0.0349379	0.00508351	3.02158e-18	2.02913e-18	0.206139	1.19647e-19
HCCDB-25.S298		0.142594	0.0998422	B
HCCDB-25.S29	HCCDB-25	0.0422453	0.0447634	A	48.3	Alive	0.00586699	0.0188037	0.0156922	0.00567928	5.28842e-19	0.00609183	0	0.0107832	0.0242599	0.0132851	0	0.0181198	0.0310455	0.0689043	4.50763e-20	0.00163545	0.0130536	0.00248633	0.0706062	0	0.0186794	0.00070164	5.14915e-19	2.01088e-19	0.0135625	0.00408552	0.00191848	1.50431e-18	8.56763e-19	0	0.0409392	0.000148152	0.0867765	0.0109258	6.44605e-22	2.70371e-19	0.155749	0.0123314
HCCDB-25.S30		0.139479	0.106709	A
HCCDB-25.S299	HCCDB-25	0.129192	0.058901	A	30.73	Alive	0.0482854	0.046125	0.00237839	0	0.00351414	0.0304709	0.0269262	0.00285855	0.0455776	0.0474994	0.0171811	0.0345291	0.0411161	0.0100528	2.44983e-20	0.00190417	0.00298288	0.00526339	0.0665337	0.0399795	0.0874189	0.053681	0.0211679	0.0459705	0.00686652	0.0197094	0.0275831	4.39875e-21	0	0.00327316	0.00508289	0.00749736	0.191743	0.00884057	1.73267e-18	2.29559e-19	0.0647657	0.0244908
HCCDB-25.S300		0.222026	0.153278	A
HCCDB-25.S301	HCCDB-25	0.0257668	0.0244998	B	30.73	Alive	0.0096857	0.00671157	5.85906e-21	0.00527778	0.00326153	0.0136626	3.27364e-19	0	0.00699326	0.00142371	0	0.00324534	0.00610495	0.0805422	7.83341e-19	0	0.0211818	4.47635e-23	0.0181321	0	0.0445625	0.0183593	0.00411503	0.0118965	0.00332455	0.0055385	0	0	3.98932e-19	0	0.0385837	0.00101656	0.0923359	0.0118449	2.06296e-20	0.00486078	0.130536	0.00633628
HCCDB-25.S302		0.0994309	0.150063	B
HCCDB-25.S303	HCCDB-25	0.133268	0.0581874	C	30.83	Alive	0.0104826	0.0641456	6.14044e-21	0.0269101	1.87095e-19	0.0501013	0.0155092	0.00312482	0.0714163	0.0641507	0.0196695	0.0504788	0.039256	0.0176185	0.00331505	0.00720716	0.0330091	0.00679179	0.0728832	0.0169846	0.0601742	0.0248408	0.0129473	0.0213643	0.00673892	0.0079851	0.0187615	0	1.32528e-20	3.77182e-20	0.0448047	0.00606688	0.104929	0.00957448	0.00524026	0	0.0359986	0.0117651
HCCDB-25.S304		0.0841955	0.124333	C
HCCDB-25.S305	HCCDB-25	0.0201278	0.042149	A	15.87	Dead	0.00516654	0.00166096	0.0031434	0.00221773	0	6.00709e-19	3.88192e-18	0.00198802	0.0179101	5.87761e-19	0	0.0207945	0.0063398	0.0788852	0.00209178	2.6163e-19	0.0242855	0.00124246	0.0548459	0.00519083	0.00959856	0.00515667	0	0.00212382	0.00422146	0.0020471	0	4.24136e-19	0	1.57766e-18	0.044987	0.00039463	0.0499498	0.0121733	9.7199e-18	0.00960587	0.28087	0
HCCDB-25.S306		0.305876	0.0611241	A
HCCDB-25.S307	HCCDB-25	0.0592676	0.0217948	B	30.03	Alive	0.0248723	0.0192184	0.000642944	0.0106632	0	0.045175	0.0138662	0.00172681	0.0235276	0.00838194	0	0.0279828	0.0359222	0.0620415	0.0024858	0.00441829	0.0187173	0.0112097	0	2.44145e-21	0.0276452	0.0182438	0.00414199	0.00637956	0.00518742	9.21134e-20	0.00709618	0	1.88486e-20	7.39075e-19	0.0518933	2.06215e-20	0.106218	0.00531061	6.74841e-21	0.0143595	0.100815	0.00319829
HCCDB-25.S308		0.10757	0.114321	B
HCCDB-25.S309	HCCDB-25	0.0604177	0.070314	C	29.9	Alive	0.01114	0.0222713	0	0.00505272	0	0.0356333	0.00147729	6.97926e-22	0.0221854	0.0209105	0.00341627	0.0186662	0.0320272	0.045566	6.26323e-19	0.00181379	0.0277988	0.00532899	0.101689	0	0.0400821	0.0238165	0.0219516	0.00531826	0.0152105	0.00561136	2.28483e-19	3.92878e-21	0	0	0.0441682	0.00540575	0.106953	0.00809467	0	0.00935917	0.0402462	0.00550642
HCCDB-25.S310		0.11314	0.102714	C
HCCDB-25.S311	HCCDB-25	0.0410411	0.0367415	C	29.87	Alive	7.62998e-20	0.0113705	0.00940548	0	0	0.0337116	0.0144706	0.00571578	0.0280534	0.00826267	0.000654753	0.000404985	0.0336724	0.0462203	2.68041e-19	4.20885e-21	0.0109542	0.00287896	0.0625288	9.76278e-19	0.0516786	0.00657578	0	0.00313589	0.0126831	0	5.20688e-19	8.97559e-19	0	2.1276e-18	0.0321863	0.00727451	0.137683	0.00707214	1.3026e-21	0	0.121404	0.00291262
HCCDB-25.S312		0.271406	0.0917522	C
HCCDB-25.S313	HCCDB-25	0.0318973	0.11076	B	29.9	Alive	0.0386894	0.00634042	0	0.00518155	2.25801e-21	0.0336274	3.28328e-18	0	0.0137885	0	0.00107917	0.00170989	0.0157405	0.0324969	2.79406e-18	0	0.135874	0.00774632	0.0469566	0	0.0661236	0.0163475	1.21069e-19	0.0256558	0.0036232	0.00416278	2.51166e-19	0	5.30249e-20	0	0.0210942	0.00437525	0.123052	0.00616086	1.93124e-18	0	0.0367256	9.55221e-19
HCCDB-25.S314		0.0691944	0.153938	B
HCCDB-25.S315	HCCDB-25	0.0604368	0.0357971	C	26.67	Dead	2.52147e-19	0.00879909	0.0110371	0.0208521	0.00529408	3.39876e-21	0	4.81809e-20	0.0280761	0.00509556	0.00800788	0.0530887	0.00841706	0.0890881	0	0.0057387	0.00446038	0.0130418	0.0671339	0	0.011773	0.0105236	0.00374607	0.000706768	0.0112548	0.00693878	0.00792714	3.52408e-19	0	1.75247e-18	0.0792754	0	0.0888072	0.014564	4.85494e-20	0.0100447	0.181617	0.00742476
HCCDB-25.S316		0.173006	0.130501	C
HCCDB-25.S31	HCCDB-25	0.0983239	0.0396648	A	25.33	Dead	0.00109814	0.0263752	0.0167595	0	9.23745e-20	0	0.0956618	0.0034343	0.0410992	0.0817462	0.0107387	0.00494356	0.0116438	0.0474794	0	0.00366105	0.0200394	0	0.0581921	7.00858e-18	0.0260598	0.0516866	0.025667	0.0337472	0.00668882	0.0187554	0.0179751	1.83928e-18	0	1.01486e-20	0.0229629	0.0180095	0.0293166	0.0156092	0	0.0127356	0.140373	0.0300394
HCCDB-25.S32		0.152123	0.106371	A
HCCDB-25.S33	HCCDB-25	0.0730821	0.10525	A	48.1	Alive	0.0151983	0.0289456	0.0201302	0.00314721	0.00345369	0	0.0426096	0.00149331	0.0155375	0.0412656	0.00108681	0.0386667	0.0126768	0.0353718	1.03935e-19	0.00351146	0.0499892	0.0012916	0.145312	0	0.0791038	0.0445152	0.0236713	0.0296324	0.00208593	0.0150321	0.0102823	0	0	0	0.0205768	0.00969519	0.09068	0.0160822	3.46982e-18	7.26226e-19	0.128293	0.00824746
HCCDB-25.S34		0.259874	0.131799	A
HCCDB-25.S35	HCCDB-25	0.11911	0.0774756	A	49.77	Alive	0.0358754	0.0167468	0.022701	0.00799688	0.00813122	0	0.0466312	2.26125e-21	0.00824805	0.0456159	0.00383575	0.0964878	0.00962345	0.0684477	0	0.0394447	0.0609645	0	0.0581112	4.22115e-19	0.0695181	0.0936383	0.0409584	0.0581699	0.00181537	0.00950474	0.00877764	8.65551e-19	1.23309e-20	0.00186295	0.016596	0.00890252	0.0422331	0.0107122	0	3.66933e-18	0.158511	0.00578631
HCCDB-25.S36		0.290147	0.117703	A
HCCDB-25.S37	HCCDB-25	0.0905895	0.10091	A	49.83	Alive	0.0370887	0.0114189	0.0091145	0	1.44572e-20	0	0.0352247	0.00145723	0.0113072	0.0115376	0.0054185	0.0601919	0.00573249	0.0412314	0	0	0.0438472	0.000308938	0.120885	2.18756e-19	0.0715032	0.0801714	0.0422322	0.0590191	0.00439732	0.0155382	0.0282805	0	0	3.65619e-20	2.37429e-19	0.00913223	0.0892067	0.00527312	3.80048e-24	9.00712e-19	0.170129	0
HCCDB-25.S38		0.294205	0.177711	A
HCCDB-25.S3	HCCDB-25	0.0338634	0.0502118	B	29.6	Alive	0.0359492	0.0371292	0	0	1.29119e-18	0.0277543	0.00997857	0	0.00101635	0	8.85388e-18	0.0217914	0.0391657	0.0434647	0	5.64157e-05	0.0199776	0.00787722	0.0444968	5.79432e-19	0.0353622	0.00208566	0	0.00370322	0.00263016	0.00501364	0	5.19315e-18	1.16264e-20	0	0.123232	0.0018878	0.0369121	0.0155819	2.36941e-18	3.63319e-18	0.0805968	0.0107903
HCCDB-25.S4		0.118235	0.0688509	B
HCCDB-25.S39	HCCDB-25	0.0376761	0.0321473	C	30	Dead	0.0158908	0.00490235	0.00539901	0	0.00219827	0	0.0086348	0.00222621	0	0.00750115	0	0.0186309	0	0.0570044	3.75114e-19	0.000525928	0.0250767	0	0.0233272	1.84981e-18	0.0501259	0.0344098	0.00754563	0.0437436	0.00462029	0.00495216	0.00985745	0.000838725	2.31321e-19	0	0.0210773	0.00613072	0.0106469	0.00717679	0	4.26542e-19	0.133967	7.60196e-20
HCCDB-25.S40		0.200159	0.140159	C
HCCDB-25.S41	HCCDB-25	0.0180227	0.0715094	A	47.8	Alive	0.0143879	0	0.0101675	1.29531e-18	0.00158294	1.70681e-18	3.53463e-19	0.00247917	6.19222e-19	0	7.83236e-20	0.0129288	0.00584869	0.0887386	0	0.000800627	0.0265508	1.95827e-19	0.10208	0	0.0512123	0.0246505	0.00816275	0.0165078	1.48487e-19	0	0	8.90897e-05	0	0	0.0089879	0.00288925	0.0673874	0.0033419	2.67461e-21	8.54247e-19	0.252072	4.64078e-18
HCCDB-25.S42		0.125777	0.0959727	A
HCCDB-25.S43	HCCDB-25	0.0250453	0.0410804	A	14.53	Dead	0.0137007	0.00801031	0.00830637	1.16319e-18	0	0	0.00424562	0.00282368	0.000698452	0	6.29062e-19	0.0220434	0.00664245	0.0308004	0	0.00019767	0.032459	0.00346562	0.0360011	0.000636449	0.0350746	0.0165057	0.00465866	0.017735	0.00423009	0.00674232	2.99234e-20	5.5698e-19	0	0.00446011	0.0263597	0.0142865	0.0297147	0.00921944	0	4.1559e-19	0.148207	0
HCCDB-25.S44		0.167553	0.101898	A
HCCDB-25.S45	HCCDB-25	0.128946	0.116978	A	47.1	Alive	0.0219949	0.0452006	0.023143	0	9.94073e-20	0	0.0835118	0	0.0283606	0.0555146	0.00583165	0.105114	0.00880535	0.0736594	0	0.014852	0.070209	0	0.141752	0	0.0612219	0.0838813	0.0462369	0.0486868	0.00359577	0.0185791	0.0175295	0.00162974	5.4068e-19	0	0.0290323	0.0176417	0.0507491	0.0200288	0	5.4845e-19	0.176436	0
HCCDB-25.S46		0.44568	0.172105	A
HCCDB-25.S47	HCCDB-25	0.206588	0.113784	A	47.1	Alive	0.00771871	0.0826008	0.0367035	0.00350647	0.0228351	0	0.101008	0	0.0351861	0.0692199	3.80543e-20	0.133132	0.00963244	0.0507998	2.95866e-21	0.032738	0.043442	0	0.176408	0.001616	0.0428005	0.0823607	0.0539815	0.0331149	0.0162307	0.041523	0.0367733	0.00273868	4.67568e-20	0.00115769	4.03304e-19	0.0270549	5.63164e-19	0.00842465	0	1.33662e-19	0.179656	0.0103055
HCCDB-25.S48		0.305153	0.234851	A
HCCDB-25.S49	HCCDB-25	0.117767	0.0975535	A	47	Alive	0.032191	0.0529764	0.00836821	0.00750265	0	0	0.0216063	0	0.00472748	0.0314817	0.00394688	0.0645117	0.0031427	0.0641032	0	0.00931138	0.0521441	0.00539754	0.110772	0.0209038	0.0623349	0.0816341	0.0455389	0.0412277	0.00367799	0.0315394	0.0189261	0.00514033	0	0	0.0181741	0.0507084	0.0673685	0.00695778	0	3.87494e-19	0.0853393	0
HCCDB-25.S50		0.10411	0.08852	A
HCCDB-25.S51	HCCDB-25	0.474369	0.0558244	A	10	Dead	0	0.297193	0.0578953	0.0580063	0	1.29772e-17	0	0.0135791	0.187638	0.2321	0.101711	0.0990579	0.112911	0.129711	0	0.0461828	0.017135	0.00121015	0.0945138	0	0	0.0772076	0.0584498	0.0308288	0.0176861	0.102906	0.0411814	0.00900595	0	0.0432557	0.0126238	0.141205	0.0181652	0.0189867	0.0610411	0.00712594	0.416272	0
HCCDB-25.S52		0.265134	0.147786	A
HCCDB-25.S53	HCCDB-25	0.278018	0.0411652	B	46.8	Alive	0.0326813	0.089683	0.0339975	0.00885123	0	0	0.0542404	0	0.112533	0.133879	0.0425752	0.063481	0.0269665	0.0669124	0	0.00468385	0.0159966	9.41529e-20	0.0336525	0.0349903	0.0529649	0.110399	0.0740942	0.0480687	0.00884537	0.0310173	0.0858004	0.00975813	0.00508194	4.79061e-19	0.00660143	0.0588511	0.0788658	0.0208033	0.00506926	2.99565e-19	0.233638	0.00122135
HCCDB-25.S54		0.229082	0.124444	B
HCCDB-25.S55	HCCDB-25	0.0739414	0.06154	A	46.8	Alive	0.0168598	0.0153689	0.0241365	0	2.85014e-20	0	0.0484671	0	0.0137443	0.045175	7.79833e-19	0.061967	0.0260137	0.0812161	0	0.00290149	0.0225978	3.91333e-19	0.0836224	0	0.0292161	0.044331	0.0257842	0.0167957	0.0211914	0.00528279	0.0131796	0	0.000195342	4.8826e-19	0.0219912	0.00498205	0.124369	0.0158477	0	0	0.132993	0.0121311
HCCDB-25.S56		0.153883	0.117624	A
HCCDB-25.S57	HCCDB-25	0.170614	0.106773	B	46.9	Alive	0.0248348	0.0788506	0.0140105	0.0274023	0.000266387	1.61249e-18	0.109054	7.07347e-21	0.00829418	0.045292	0.00495473	0.323379	0.0151756	0.0506575	0.00212038	0.0325252	0.0854125	0.00657288	0.103298	0.00492663	0.0435434	0.0677746	0.0425698	0.0477424	0.00743989	0.0574617	0.0541974	0.00342655	0	0	0.0708607	0.00894132	0.0911004	0.0205793	0	6.1795e-19	0.155817	1.3236e-18
HCCDB-25.S58		0.335619	0.209587	B
HCCDB-25.S5	HCCDB-25	0.0198779	0.0276749	B	11.03	Dead	0.0157249	0.00508778	0.000400687	0	0	0.0190122	0	0	0.00156751	7.63673e-20	7.97146e-19	0.0056149	0.0214501	0.0351176	1.84663e-18	0	0.00279202	0.00260091	0.0368329	0	0.0400545	0.00912852	0.00193517	0.00079242	0.0114321	0.000415854	3.57591e-19	0	0	1.45213e-18	0.0418511	0.00234339	0.0148743	0.0134934	0	0	0.114059	2.55388e-18
HCCDB-25.S6		0.0740504	0.0947922	B
HCCDB-25.S59	HCCDB-25	0.111791	0.0679055	A	46.7	Alive	0.00795094	0.0208785	0.0177079	0.0086726	0.0042306	0.0038946	1.23754e-19	0.00490364	0.0258868	0.028855	0	0.0536401	0.00331848	0.130708	0.0440391	0.0019517	0.0653601	7.10076e-20	0.0625	0.0432471	0.0375379	0.0551115	0.0187825	0.0153841	0.0388458	0.0110237	0.0193017	0.00202685	0	0.00147928	0.00466897	0.0220649	0.0463692	0.0117131	0	0	0.181804	0.00126545
HCCDB-25.S60		0.183816	0.149467	A
HCCDB-25.S61	HCCDB-25	0.069629	0.071819	B	46.87	Alive	0.00723908	0.00937692	0.0163576	5.12849e-20	2.58461e-05	5.34804e-19	0	0.00305623	0	2.07868e-20	5.72411e-20	0.032303	0.00635072	0.0289362	0.000418675	0.00387125	0.0527944	0.00562897	0.0836044	0	0.0305677	0.0455668	0.0260094	0.0139889	0.0161035	0.00796753	0.0238702	0	0	0	0.00817315	0.0138639	0.0215767	0.00437081	1.47953e-22	0	0.142376	0
HCCDB-25.S62		0.228842	0.12484	B
HCCDB-25.S63	HCCDB-25	0.0263936	0.0340134	B	46.23	Alive	0.0177304	0	0.00152018	0.00698243	7.80438e-19	0	0.00136429	2.31839e-22	2.67567e-19	1.44794e-19	2.49058e-18	0.0248531	0.0064704	0.0499147	1.54508e-18	0	0.0103933	0	0.0399032	1.48451e-18	0.0436059	0.0371637	0.00713859	0.0312614	0.00242668	0	0	0	0	1.20181e-18	0.0518814	0.00189859	0.0397405	0.00656859	8.05019e-20	1.61697e-19	0.117329	1.2709e-19
HCCDB-25.S64		0.208951	0.0711596	B
HCCDB-25.S65	HCCDB-25	0.087241	0.154411	B	46.23	Alive	0.0320231	0.0182473	0.0144355	0.00617872	0	0.0137118	0.0290991	0.000892121	0.0133326	0.0147251	0.00434622	0.0617372	0.00637469	0.0241016	0.00579767	0.00250318	0.18676	0.00624778	0.090039	0.0445113	0.0557786	0.0482653	0.0217308	0.0364725	0.011054	0.00448638	0.0312113	0	1.56809e-20	0	0.00477807	0.0214486	0.181642	0.0023708	0	0	0.0743683	0.000836758
HCCDB-25.S66		0.377841	0.10155	B
HCCDB-25.S67	HCCDB-25	0.0343881	0.0199503	A	45.43	Dead	0.0139777	0.00768654	0.00991155	6.41792e-19	8.15824e-20	0.00664615	0.0158164	0.00304347	0.0117256	0.0111335	0.000731188	0.00378505	0.00884226	0.0525267	0	0.000452559	0.00604491	0.000149073	0.0198781	0	0.0578634	0.0204085	0.00243455	0.01816	0.00633676	0.00172915	0.00482315	4.34714e-21	0	0	0.0118577	0.00381839	3.81294e-19	0.00966857	0	1.47724e-23	0.212174	3.3102e-19
HCCDB-25.S68		0.160904	0.0986336	A
HCCDB-25.S69	HCCDB-25	0.0671518	0.0402841	A	46.1	Alive	0.00988297	0.0148632	0.00655251	0	8.95479e-19	0.0592424	0.0187961	0.00765293	0.0393753	0.0272704	7.733e-20	0.0313689	0.0178767	0.0463104	0.00246974	0.00039026	0.0123556	0.00554106	0.0583296	0.014023	0.0303612	0.0129586	0.00803218	0.000942885	0.0243916	0	0.0032077	6.07975e-21	0	1.30721e-18	0.0385968	0.00540516	0.0295939	0.0123815	3.63728e-19	0	0.050872	0.0170061
HCCDB-25.S70		0.409854	0.157028	A
HCCDB-25.S71	HCCDB-25	0.0341581	0.0485357	A	42.4	Dead	0.00512903	0.0145947	0.0107037	0	1.8351e-20	2.75168e-18	0.0152149	0.00224122	0.00221216	0.0131714	0	0.0155201	0.00912708	0.0949722	0.014422	0.00772802	0.0279234	9.34166e-05	0.064019	0.00830355	0.0459703	0.0138318	0.00892567	0.00551266	0.0117971	0.0010591	0.000979895	2.895e-19	0	0	0.0528301	1.78231e-05	0.0719874	0.0263335	0.00738515	0.00853422	0.153952	6.74557e-19
HCCDB-25.S72		0.102244	0.100762	A
HCCDB-25.S73	HCCDB-25	0.0866892	0.134531	B	4.77	Dead	0.00531513	0.00614254	1.17762e-21	0.0215607	0	0	3.48409e-18	2.46845e-19	0.00872426	3.44101e-19	0	1.99877e-18	1.43012e-19	0.077521	0	1.04056e-18	0.00473895	0	0.259007	0	0.00120394	0.0719093	0.0482019	0.0157206	0.0185873	0	0.0246705	0.00456042	2.32822e-19	0	0.157131	0.0112571	0.081399	0	4.86012e-18	0.0221035	0.199518	7.00554e-19
HCCDB-25.S74		0.177753	0.117341	B
HCCDB-25.S75	HCCDB-25	0.0634363	0.0219994	C	10.57	Dead	0.0145022	0.00675603	0.0126144	0	0	3.20395e-18	0.0160528	0.00249755	2.1922e-21	0.0171231	0	0.147095	0.00157561	0.129062	0	0.0202308	0.0115844	0	0.0179122	1.91993e-18	0.0183996	0.0268216	0.0239091	0	0.00213103	0.00639013	0.0392151	0.00338341	1.00248e-19	2.25845e-19	0.0276892	0.000976619	0.0614511	0.00888597	0	0	0.283926	5.22537e-19
HCCDB-25.S76		0.104491	0.067619	C
HCCDB-25.S77	HCCDB-25	0.323347	0.103897	A	8.97	Dead	0.000901748	0.0687394	0.0166506	0.00467114	0	5.46455e-18	0.0625131	1.06136e-20	0.00283826	0.0450515	2.50764e-18	0.318837	0	0.0481648	0	0.096055	0.0350918	0.00806925	0.1718	0.0718197	0.00646636	0.117179	0.0761373	0.038145	0.0133483	0.0332776	0.167103	0.0014983	0.0116882	2.57148e-19	0.0977656	0.0249735	0.028349	0.00508117	0	0	0.193814	0
HCCDB-25.S78		0.274947	0.141398	A
HCCDB-25.S7	HCCDB-25	0.0514028	0.058529	A	29.67	Alive	0.0225998	0.0103448	1.92407e-19	1.06191e-18	0	0.0478485	0.0105467	0.00360514	0.0272413	0.00480157	5.70193e-05	0.0247642	0.0178948	0.0346221	1.19047e-18	5.02908e-05	0.0203662	0.0106193	0.0740919	0.00176255	0.040559	0.0142353	0.00692583	0.0016074	0.0146133	3.66246e-19	0	1.08083e-18	2.25592e-19	8.73179e-20	0.0441119	0.00308852	0.109778	0.0174185	7.29825e-20	0.00143515	0.0569244	6.16028e-20
HCCDB-25.S8		0.127533	0.0810608	A
HCCDB-25.S79	HCCDB-25	0.0168818	0.0438959	C	19.77	Dead	0.00766021	2.7544e-23	0	3.78023e-19	5.01758e-19	4.69337e-19	0	0.00244261	0	5.30176e-21	2.7994e-21	0.00280451	9.80566e-20	0.0817673	4.94278e-19	1.04696e-19	0.0200757	7.79075e-19	0.0600558	0	0.0367166	0.0253227	0.00682994	0.0202069	2.9653e-20	0.00755353	0	0	8.51923e-19	1.66689e-18	0.029678	0.00017139	0.0816359	0.0109615	0	0.0255844	0.133728	1.34277e-18
HCCDB-25.S80		0.157563	0.142814	C
HCCDB-25.S81	HCCDB-25	0.0798455	0.127042	B	44.83	Alive	0.0338404	0.025339	0.0169792	2.59882e-19	1.08473e-19	1.80486e-18	0.0315459	1.71302e-20	0.00650535	0.0100637	0.00607375	0.111651	9.63597e-20	0.0761582	8.30114e-20	0.00934899	0.110347	0.00322218	0.109897	0.0167569	0.0674979	0.0479638	0.0262062	0.039478	0.00418255	0.0206176	0.0232064	0	0	6.52596e-21	0.0128858	0.0175487	0.144954	0.00876386	1.73444e-18	3.81715e-19	0.0906948	0
HCCDB-25.S82		0.308988	0.112203	B
HCCDB-25.S83	HCCDB-25	0.0277479	0.0428053	C	4.67	Dead	0.00174857	0.00520486	0.01415	0.00923277	0.00388756	0.00673228	0.00704416	0.00385806	0.00563622	0.0111835	0	0.0271478	0.0131091	0.104007	3.31011e-19	0.00137962	0.01613	0.00149431	0.0677321	0	0.0151571	0.00983142	0.00944456	3.90773e-20	0.011574	0.000633962	0.00261386	0.000735459	9.73078e-22	0	0.00435197	0	0.0141009	0.0105105	0	7.79191e-19	0.234266	1.12794e-19
HCCDB-25.S84		0.172599	0.118664	C
HCCDB-25.S85	HCCDB-25	0.0678956	0.0736176	A	44.73	Alive	0.0311134	0.0185872	0.01504	0.00881374	0.00135828	0	0.000223554	0	0.0148297	0.0130048	0	0.0991844	0.00503126	0.0476969	4.39814e-19	0.0135213	0.0246503	0.00200948	0.0914715	0	0.0614807	0.0413656	0.01329	0.0239546	0.00632507	0.00926561	0.00384676	0.00127966	1.2052e-19	4.94514e-19	0.0136273	0.00695072	0.090659	0.00771762	0	5.41227e-20	0.100536	1.0576e-18
HCCDB-25.S86		0.111358	0.0989638	A
HCCDB-25.S87	HCCDB-25	0.0676513	0.0254923	C	43.93	Dead	0.0030747	0.0203373	0.0109495	4.24833e-19	0.000161836	5.19446e-19	0	0.00402379	0	0.00229111	0	0.0146744	0.0080828	0.0894782	0	0.00618123	0.0105775	0	0.0373324	6.11431e-19	0.0116764	0.0441365	0.0294093	0.00301586	0.0154467	0.00788731	0.0152133	0.00257309	7.48604e-20	1.43729e-19	0.0468799	0.000621603	0.0758319	0.00771723	0	6.13416e-19	0.209287	0.00916984
HCCDB-25.S88		0.170697	0.146582	C
HCCDB-25.S89	HCCDB-25	0.0174752	0.0409248	C	10.83	Dead	2.10875e-20	0	0.0165091	0	0.00561556	1.8723e-18	2.50184e-18	0.00399852	0.00717973	0.00221464	0	0.00922582	0	0.0618496	0	0	0.00513277	6.42784e-19	0.0767168	0	0.00261688	0.0134176	0.00585357	0	4.18514e-20	0.00159169	2.83452e-20	0	4.86957e-20	0	0.00602613	0.000862781	0.0507982	0.00881591	8.63256e-18	4.15459e-19	0.360911	0
HCCDB-25.S90		0.131448	0.114761	C
HCCDB-25.S91	HCCDB-25	0.0851156	0.0912391	A	45.9	Alive	0.0300928	0.02153	0.0154853	0	5.7694e-20	0	0.0125035	3.28369e-23	0.020009	0.0300901	0.00391112	0.0769643	0.00191454	0.0509972	0	0.0084714	0.0612314	0.00159854	0.0911539	0.0120263	0.0793298	0.0490867	0.017031	0.0366382	0.00535484	0.0127582	0.0170225	0.00160033	0	0.00460043	0.00326651	0.0275468	0.0772274	0.015252	0	3.91492e-18	0.102449	0
HCCDB-25.S92		0.139504	0.118646	A
HCCDB-25.S93	HCCDB-25	0.0222213	0.0433217	B	44.37	Alive	0.00936551	0.00367647	0.00377491	0	0.000691083	0.00234703	0	0	0.0045614	0.00176878	6.45826e-19	0.000584011	0.00163876	0.100356	0	0.00295081	0.00875378	1.48829e-19	0.0685242	0	0.0518399	0.0210531	0.00885075	0.00681846	0.000399116	0.00348138	6.57262e-19	0	5.33917e-19	1.04792e-18	0.0252115	0.000301039	0.0968918	0.0196538	0.00565826	0.00434171	0.118859	4.97295e-19
HCCDB-25.S94		0.24298	0.194489	B
HCCDB-25.S95	HCCDB-25	0.0160406	0.0191053	A	44.37	Alive	0.0116718	0.00643164	0.00295597	8.5422e-19	0	0	1.60982e-18	0.00164748	0	0.00601049	0	0.00128119	0.00728876	0.111856	0	3.24607e-19	0.0175425	0	0.0089962	8.42632e-20	0.0519768	0.0176293	0.000212048	0.0127341	0	0	1.07881e-19	5.90445e-19	2.40532e-22	0	0.0160063	0.000691631	0.00233429	0.0190853	4.48596e-19	1.15568e-17	0.219835	3.66115e-18
HCCDB-25.S96		0.187287	0.065862	A
HCCDB-25.S97	HCCDB-25	0.0474976	0.0624768	A	45.3	Alive	0.0302164	0.0071861	0.0128383	0	0.00225936	1.49782e-19	0	0.00754593	0	0.0129446	0	0.0322199	0.00118043	0.0881848	0	0.000115353	0.0360435	1.31967e-19	0.0586937	0	0.0709461	0.057085	0.0234683	0.049708	0.00410672	0.010456	0.000493972	4.87115e-19	4.49455e-20	4.92901e-20	0	0.0103341	0.0542806	0.00569375	2.41644e-22	1.00548e-18	0.185958	0
HCCDB-25.S98		0.237997	0.0898751	A
HCCDB-25.S9	HCCDB-25	0.0514051	0.0285494	C	18.8	Dead	0.0258247	0.0233598	0	0	2.53276e-19	0.0471962	0	0.00239819	3.01856e-20	6.96881e-19	5.2218e-20	0.00498813	0.00802249	0.00491245	1.7897e-19	0	0.00772589	0.00121184	0.0235481	0.00852705	0.0470571	0.0371075	0.00483082	0.0300875	0.0154286	0.00288883	0	0.00828156	1.56071e-20	0	0.0758554	0.000473108	0.0624597	0.00838999	1.84232e-18	0.0235798	0.0512423	2.90707e-21
HCCDB-25.S10		0.10098	0.0909345	C
HCCDB-25.S99	HCCDB-25	0.165703	0.0986528	A	44.3	Alive	0.0206208	0.0305837	0.0129643	0.0287699	0.00601117	0	0.0194015	0.00364542	0.0235174	0.019795	0	0.120837	0.00587159	0.0787032	0.0165962	0.00590691	0.068286	0.000376783	0.108399	0.0135417	0.0375936	0.119927	0.0451197	0.0547177	0.0338309	0.00771155	0.0280928	0.00351044	0.000308164	0	0.00161102	0.00725282	0.0526269	0.00704878	0	1.73472e-18	0.119896	0.0047132
HCCDB-25.S100		0.0822276	0.100859	A
HCCDB-25.S101	HCCDB-25	0.154708	0.105061	C	44	Alive	0.0329614	0.0334268	0.0229414	0	0.00764178	0	0.037527	0.00517595	0.0164386	0.042042	0.0039102	0.118619	0.00562211	0.0594194	0	0.0173716	0.0468317	0.00779182	0.130329	0.00438782	0.0703589	0.116203	0.063785	0.0719707	0.00342033	0.0189039	0.0297675	1.07859e-19	0	5.269e-19	0.00780069	0.0252295	0.0559518	0.00872797	0	3.86952e-18	0.114476	0.0189488
HCCDB-25.S102		0.287963	0.106414	C
HCCDB-25.S103	HCCDB-25	0.0931908	0.0416924	C	44.3	Alive	0	0.0163581	0.0352909	0.00080426	0.00854411	1.17717e-18	0	0.000243642	0.0180939	0.0422256	1.68809e-20	0.0449784	0.00642855	0.0841524	0.00421662	0.00567348	0.0195067	0	0.0638782	0.00734126	0.00947483	0.0362437	0.0221188	0.00426851	0.0236373	0.0122399	0.0312356	0.00497942	0	0	0.0186768	0.00607103	0.0753044	0.00776284	8.36465e-23	1.23535e-18	0.3167	0
HCCDB-25.S104		0.170222	0.110242	C
HCCDB-25.S105	HCCDB-25	0.0703513	0.0432221	C	44.67	Alive	0.00111764	0.0219378	0.0169371	0	0.00262805	2.02957e-18	0.0192194	0.00588184	0.00195479	0.0186508	0	0.0124073	0.00145661	0.102563	7.93138e-19	0.00551338	0.000443696	1.17728e-18	0.0848829	8.31367e-19	0.0178529	0.0466229	0.0269171	0.0168248	0.00727738	0.0137899	0.0195927	0	1.47854e-20	3.12681e-19	0.0351931	0.00629305	0	0.0058156	8.88505e-22	4.6323e-19	0.225654	0.00504892
HCCDB-25.S106		0.132853	0.117943	C
HCCDB-25.S107	HCCDB-25	0.223039	0.106622	C	10.37	Dead	0.000642658	0.0431261	0.0398287	2.59506e-19	1.22297e-19	0	0.0456259	0.0151189	0.133428	0.161789	0.0545358	0.115764	0.00429609	0.0710003	0	0.01584	0.0436629	8.2184e-19	0.168939	0.00179388	0.0229001	0.0761255	0.0373895	0.0328206	0.00937586	0.0214481	0.0351294	0.000769542	0	0.021534	0	0.0535388	0.00738783	0.0213071	0.00202928	4.041e-19	0.293495	0.0191766
HCCDB-25.S108		0.118308	0.0879539	C
HCCDB-25.S109	HCCDB-25	0.19397	0.0543055	B	44	Alive	0.000721702	0.0596917	0.0366069	0	1.11577e-21	0	0.00520738	0.00904689	0.145267	0.134895	0.0198201	0.0310114	0.0141099	0.114081	3.501e-18	0.0142524	0.0353379	1.04871e-18	0.0725514	0	0.000787168	0.0473775	0.0377516	0.00271612	0.0100882	0.0291614	0.0142783	0	7.3244e-20	0	0.0273636	0.0312719	0.0230253	0.0218441	1.11562e-17	6.33311e-19	0.39667	1.345e-18
HCCDB-25.S110		0.268033	0.161401	B
HCCDB-25.S111	HCCDB-25	0.0834377	0.031175	A	43.97	Alive	0.00623597	0.0456706	0.0304727	0	0.00980136	0	0.0425607	0.00214697	0.00451154	0.0369295	0	0.0512176	0.0258739	0.0712365	0	0.0114503	0.00950887	0	0.0466051	3.28455e-19	0.0293479	0.0347088	0.0183842	0.0233465	0.00674008	0.0197708	0.0103997	0.00146478	0	0.00187429	0.00318983	0.0125965	0.0044674	0.0114166	0	0	0.297261	0
HCCDB-25.S112		0.156875	0.094333	A
HCCDB-25.S113	HCCDB-25	0.151693	0.0419358	B	43.93	Alive	0.0180806	0.0334934	0.0472395	1.27861e-19	0.0114911	0	1.52968e-19	0.00794025	0.0176804	0.0448799	0	0.104927	0.019063	0.0715717	0	0.0188828	0.0117941	0	0.053997	0.0013704	0.0291309	0.0826212	0.0416227	0.0291906	0.0119722	0.00937916	0.0513989	0.00229621	0	0	1.22369e-19	0.00727552	5.69977e-19	0.00275817	0	9.43152e-19	0.340942	0.000180567
HCCDB-25.S114		0.158881	0.126628	B
HCCDB-25.S115	HCCDB-25	0.0209596	0.0502822	C	43.93	Alive	0.0293157	0	0.00353106	4.29248e-19	5.05463e-20	0.0057633	0	2.65221e-21	0	0.00121432	0	0.00230165	0.00218239	0.0882479	0	1.19938e-19	0.0343095	0.000449294	0.0369392	0	0.0558673	0.0295824	0.0132468	0.0155658	0.0014076	0.001165	0	6.10986e-19	0	4.85543e-19	0.0261703	0.00352044	0.0881474	0.023243	0	0.00137657	0.122566	4.25792e-20
HCCDB-25.S116		0.117915	0.134422	C
HCCDB-25.S117	HCCDB-25	0.0764465	0.0649548	B	43.87	Alive	0.0323722	0.0271127	0	3.97402e-19	0	2.6699e-20	0.0710843	0	0.00411026	0.0121409	0.015532	0.0289673	0.0236019	0.0490254	1.86164e-18	0.0094295	0.0488239	0.0163484	0.0487136	4.73028e-19	0.0306509	0.0347701	0.0235257	0.0373389	0.0059727	0.022443	0.0169262	6.53968e-19	1.79081e-18	9.2894e-19	0.0781496	0.0049454	0.0705292	0.00813259	0	0	0.105683	1.72084e-18
HCCDB-25.S118		0.174057	0.0801223	B
HCCDB-25.S11	HCCDB-25	0.253299	0.0472535	A	32.77	Alive	0.0156953	0.14345	0.00972577	0.0531329	0	0.0448499	5.17806e-19	0.00200604	0.171426	0.187803	0.0727854	0.0418151	0.0487702	0.0406131	2.89957e-18	0.0128695	0.0104575	0.00693329	0.0683542	6.49219e-19	0.0383432	0.0185707	0.0155623	0.00547381	0.0116641	0.0359278	0.0150354	0.0103217	0	0	0.0380271	0.0265218	0.0527219	0.0187637	0	0.00881801	0.139868	1.70568e-18
HCCDB-25.S12		0.130352	0.1149	A
HCCDB-25.S119	HCCDB-25	0.0179793	0.0351477	A	43.8	Alive	0.00173612	1.09122e-19	0.00180686	0	0	4.28056e-19	1.38086e-18	0.00410024	0	0.0098126	2.7317e-19	0.00240973	0.00529859	0.109524	0.00880649	0	0.0520575	0.00160292	0.0165018	1.33633e-18	0.0450207	0.0219146	0.00693349	0.00288263	0.00292843	0.00709166	0.000523023	7.06051e-19	0	0	0.0415642	0.0112701	0.0219824	0.013623	0.0094978	0.0692277	0.100326	5.31021e-19
HCCDB-25.S120		0.19647	0.140117	A
HCCDB-25.S121	HCCDB-25	0.0526774	0.0468382	C	10.3	Dead	0	0.0145008	0.031343	0	0.00414052	0	0.0265597	0	0.00946416	0.0400842	0.00167219	0.0475679	0.0190495	0.115041	1.31817e-20	0.00754282	0.0328712	0.00149547	0.0608053	0	0.029603	0.0218137	0.0234194	0.00670473	0.00524821	0.0128582	0.0148104	0	3.11222e-19	1.55929e-19	0.00497843	0.00699616	0.0708405	0.00604674	2.10384e-21	8.39593e-19	0.268723	0
HCCDB-25.S122		0.106625	0.0896043	C
HCCDB-25.S123	HCCDB-25	0.193393	0.132303	A	43.23	Alive	0.0143593	0.062042	0.0375183	0	0	0	0.0755442	0.000984426	0.0506588	0.103853	0.00702014	0.0983573	0.014586	0.0318721	0	0.0136051	0.0563302	0	0.193916	0.0691772	0.0716885	0.103147	0.0530912	0.0767871	0.00894394	0.0316484	0.0516925	0.00270751	0	0	0.0045974	0.0252607	0.169209	0.00616359	1.41511e-17	7.92497e-19	0.183168	6.69403e-19
HCCDB-25.S124		0.118124	0.127007	A
HCCDB-25.S125	HCCDB-25	0.106938	0.140435	A	26.53	Dead	0.0153298	0.0131987	0.0222998	0	0.00508325	0	0.00563078	0	0.0129804	0.0269304	0	0.0889217	0.00109232	0.0682067	1.91281e-20	0.0097707	0.0494464	0	0.216093	0.00748784	0.0489722	0.0722278	0.0500715	0.0324404	0.0276184	0.0124363	0.0195273	0.00115616	0	0	8.38764e-19	0.011051	0.0180068	0.00613183	0	5.72246e-19	0.156754	0
HCCDB-25.S126		0.075695	0.0924101	A
HCCDB-25.S127	HCCDB-25	0.0638382	0.0757297	B	43.23	Alive	0.0237951	0.0137098	0.0100579	0	0.00731542	0.00240655	0.0290834	5.67133e-20	0.00364361	0.0318202	0	0.076083	0.012329	0.0486901	0.00221713	0.00245765	0.0446896	0.00932484	0.0829748	5.04762e-19	0.0734854	0.045621	0.016016	0.0530565	0.00524259	0.01487	0.00646351	2.06591e-20	1.01385e-20	0.0019788	0.0271873	0.0202182	0.133203	0.00891528	0	1.03824e-20	0.0806748	0.0167643
HCCDB-25.S128		0.187672	0.132975	B
HCCDB-25.S129	HCCDB-25	0.0196011	0.0374545	B	43.3	Alive	0.0068408	0.00257868	0.0133078	1.39633e-19	0	0.0251704	0.00857645	2.39342e-19	0.0117835	0.00378877	6.25042e-19	0.0126707	0.0251034	0.0121324	0.000818702	0.00097907	0.0124427	0.00195358	0.0556254	0.000754107	0.018982	0.0071837	0.00384477	0	0.00492302	0	0	3.69769e-19	2.62425e-19	4.89704e-19	0.0745038	0.0019151	0.195201	0.0127826	1.41353e-18	0	0.135785	0.018431
HCCDB-25.S130		0.151792	0.112307	B
HCCDB-25.S131	HCCDB-25	0.0508948	0.048192	A	44.73	Alive	0.004477	0.00629108	0.0164825	4.7407e-19	0.00441949	1.11347e-18	0.000808345	0.000139479	2.9838e-20	0.0117198	0	0.0353726	0.00189366	0.0966823	1.09428e-18	0.00401841	0.016111	0	0.075796	1.14818e-18	0.0243416	0.0562811	0.0401623	0.0153922	0.00484175	0.0134913	0.000490361	0	1.69672e-20	4.00212e-19	0.00177209	0.00504847	0.00865281	0.0035976	1.31575e-21	8.46331e-19	0.283893	2.01176e-19
HCCDB-25.S132		0.139893	0.0968377	A
HCCDB-25.S133	HCCDB-25	0.0328943	0.0604115	C	43	Alive	0.00258552	0.00397644	0.0104576	5.32257e-19	0.00283843	0.000157641	0.00123597	0.0107113	0.0114814	0.0163418	0	0.019769	0.0140045	0.0630782	9.48692e-20	2.12708e-20	0.0359105	0	0.082327	0	0.0559908	0.0240914	0.00609465	0.0052592	0.00243595	8.28904e-05	7.7106e-06	0	1.3431e-19	0.00451009	0.0119236	0.014872	0.0551636	0.0114561	0	0.0048157	0.144551	0.00724394
HCCDB-25.S134		0.362668	0.12275	C
HCCDB-25.S135	HCCDB-25	0.0611045	0.101124	A	43	Alive	0.0195288	0.00112806	0.0100225	1.40369e-18	0	0	2.84501e-18	0.00902513	0.039646	0.0373899	0	0.0210136	0.00377566	0.0507356	5.47009e-19	0.0042832	0.0302091	0	0.15251	6.71282e-21	0.0611892	0.0320094	0.0153145	0.0271674	0.00815762	0.00371632	0.00643243	2.18606e-19	0	1.66052e-18	0.00615053	0.00450085	0.103701	0.0055266	0	1.31937e-18	0.218788	0
HCCDB-25.S136		0.373936	0.119307	A
HCCDB-25.S137	HCCDB-25	0.0174495	0.051781	A	44.7	Alive	0.00930061	0.00624074	0.00351617	4.41424e-19	0	1.81646e-18	3.27478e-18	0.00299423	0	0.00215768	5.46422e-19	0.0141411	0.00475563	0.0341677	0.000887153	0	0.0371065	0	0.057155	1.10998e-19	0.0532962	0.0149724	5.65038e-19	0.0156642	0.00485118	0.00362721	1.29731e-18	0	1.85038e-19	0.00011002	0.0328939	0.00745998	0.0438328	0.00446476	4.30035e-18	5.31832e-19	0.194172	6.18716e-19
HCCDB-25.S138		0.0999741	0.061013	A
HCCDB-25.S13	HCCDB-25	0.143032	0.0788607	C	32.43	Alive	0.0131275	0.0444624	0.00717246	0	2.36245e-18	0.0225008	0.00761891	0.003921	0.11401	0.075652	0.0276002	0.0267911	0.0114931	0.0360087	7.30935e-20	0	0.054714	0.00522973	0.08988	0	0.0543709	0.0318617	0.000888859	0.0345818	0.017149	0.00726073	0.0018359	0.00272001	0	3.56775e-19	0.00638468	0.00979499	0.138404	0.0269092	0	5.55723e-19	0.14934	8.64697e-19
HCCDB-25.S14		0.164264	0.0996731	C
HCCDB-25.S139	HCCDB-25	0.0459785	0.0449245	C	44.2	Alive	0.0111114	0.0125136	0.0178083	0	0.00195663	0	0.0165607	0.000749387	0.0174225	0.0229564	0.000661978	0.0170356	0.00369375	0.0505816	6.72505e-19	0.00360581	0.00962579	0	0.0691117	4.17472e-19	0.0526789	0.0255017	0.011223	0.0113582	0.00766373	0.00478232	0	0	1.27477e-19	0.000303743	0.0185913	0.009384	0.0462743	0.0269001	9.01731e-22	4.59302e-19	0.185821	0
HCCDB-25.S140		0.195865	0.164787	C
HCCDB-25.S141	HCCDB-25	0.0145091	0.0223002	A	14.03	Dead	0.00919512	0.0038794	0.00549166	0	0	0.000136344	0	0	1.09479e-20	0.00120399	0	0.0095906	0.0179394	0.0260085	7.92674e-19	0.00068844	0.0152239	5.71857e-22	0.0201814	1.48027e-18	0.060219	0.0099504	3.56592e-19	0.0215965	0.00724547	9.78433e-20	3.03958e-19	2.44367e-18	2.35988e-19	1.37506e-18	0.0659976	0.00216465	0.084068	0.0107292	0	2.31487e-19	0.0926712	0.000386805
HCCDB-25.S142		0.193363	0.121033	A
HCCDB-25.S143	HCCDB-25	0.201191	0.0525827	A	23.83	Dead	0.0185459	0.059495	0.0343228	0.0171978	4.68648e-19	0	0.0352319	0.00723258	0.130505	0.170674	0.0353274	0.0937293	0.0183697	0.0468744	2.64685e-18	0.00525795	0.070497	0	0.0161224	0	0.0498063	0.0663332	0.0176686	0.0392485	0.00769693	0.020561	0.0324982	6.33183e-19	2.53379e-18	0	1.77042e-19	0.0502315	0.0251109	0.0290725	0	5.41523e-19	0.246688	0.00575273
HCCDB-25.S144		0.161932	0.10335	A
HCCDB-25.S145	HCCDB-25	0.0850583	0.144025	A	36.47	Dead	0.0141982	0.0182131	0.0269217	0.00555278	0.00746868	0.0037405	0.112399	0	0.0134408	0.0487087	0	0.100343	0.00472177	0.0520991	0	0.0254528	0.0297588	0.00257932	0.244093	3.45414e-19	0.0422884	0.0487427	0.0318281	0.0331306	0.00227951	0.015999	0.00941038	0	0	3.84902e-20	0.0417485	0.00466273	0.104287	0.00853079	0	5.99126e-19	0.128098	3.21284e-19
HCCDB-25.S146		0.231491	0.107441	A
HCCDB-25.S147	HCCDB-25	0.0871831	0.160993	A	42.87	Alive	0.0496789	0.0185542	0.0156946	7.5964e-20	0.00593872	0	0.0437453	0.000231306	0.00526675	0.0318801	0.0102469	0.0973432	0.00202189	0.0456659	2.27175e-19	0.0221149	0.0647604	0.00118344	0.207546	0.0129632	0.0633417	0.056288	0.0442555	0.0405423	0.0082875	0.0196443	0.0131413	0	0	5.17308e-20	0.0135793	0.0186059	0.164308	0.0182694	0	5.62068e-19	0.124264	0
HCCDB-25.S148		0.120678	0.126034	A
HCCDB-25.S149	HCCDB-25	0.0215883	0.0294381	C	17.73	Dead	0.00327108	0.0113112	0.0123496	1.7559e-21	0.000162981	0	0	0.0016051	0.00255651	0.0228598	2.5156e-19	0.00969002	0.0109417	0.067483	0.000248719	0.00151442	0.00419048	1.21081e-20	0.0514146	0.0119139	0.0398981	0.0141745	0.0080833	1.09447e-19	0.00249814	0.00929707	0	0	0.000164671	1.54096e-19	0.0252006	0	0.0421513	0.0170428	7.32253e-19	6.41593e-19	0.314097	1.48728e-18
HCCDB-25.S150		0.155736	0.0804243	C
HCCDB-25.S151	HCCDB-25	0.0258198	0.0507597	A	43.23	Alive	0.0188323	0.00533161	0.00476011	0	0	7.73799e-19	3.93727e-19	5.96238e-20	1.22792e-19	0.00376173	1.05811e-19	0.0288861	0.00742569	0.0582974	0.00591558	0.00314794	0.0346183	0.00293679	0.0480688	2.72421e-19	0.073531	0.0235844	0.00223993	0.0196142	0.00345878	0.00528983	0.000270219	0	0	0	0.00920648	0.0115028	0.0890524	0.00834154	1.36963e-19	0	0.0825498	5.12219e-19
HCCDB-25.S152		0.129159	0.0840801	A
HCCDB-25.S153	HCCDB-25	0.131742	0.0534569	A	42.83	Alive	0.023119	0.0213846	0.0170649	0.0101368	1.05309e-20	0.000632418	0.0306065	0.00219793	0.0595916	0.0566322	0.023139	0.165335	0.0132146	0.068512	0	0.0107987	0.0359424	0	0.0478524	0.032973	0.0409811	0.0530612	0.0256845	0.0398575	0.0103783	0.00936994	0.0423987	0.000822547	0	0	0.0150984	0.0218772	0.101204	0.00726077	0	0	0.227838	0
HCCDB-25.S154		0.273722	0.115982	A
HCCDB-25.S155	HCCDB-25	0.14586	0.0892904	A	42.83	Alive	0.00806661	0.0349394	0.036545	0.00714971	0.00963699	0.0237154	0.123886	0	0.0633567	0.129374	0.00407173	0.110622	0.0134913	0.0558679	2.05142e-20	0.0291218	0.0407818	0	0.129732	2.40559e-19	0.0412633	0.0397254	0.0242927	0.0140721	0.0125447	0.0161365	0.0294643	0	9.68648e-22	1.10173e-19	0.0131205	0.0132714	0.0398226	0.00671581	4.49974e-19	1.96722e-19	0.112954	0.00789856
HCCDB-25.S156		0.167219	0.128388	A
HCCDB-25.S157	HCCDB-25	0.0322212	0.0475375	A	42.2	Alive	0.00693556	0.00705078	0.00278609	0	0	0.0322899	0	0.00588425	0.0190507	0.00177464	0.000303707	4.12377e-05	0.016308	0.0189921	0.00683293	8.5539e-21	0.0154741	0.00946281	0.0726654	0.0108253	0.0439386	0.00685669	0.00268188	0.000973331	0.00591092	2.02597e-19	4.87221e-19	0	6.00353e-19	0	0.0185588	4.9395e-06	0.0510577	0.00112285	3.82144e-20	0.0314562	0.0452395	0.00500988
HCCDB-25.S158		0.125937	0.119996	A
HCCDB-25.S15	HCCDB-25	0.271674	0.0425074	A	32.6	Alive	0.0379535	0.139803	0.00789086	0.0600359	0	0.00759381	3.5069e-19	0.0135067	0.186532	0.223916	0.0491233	0.0330202	0.0483906	0.0482153	1.09164e-18	0.00513301	0.0470613	1.82946e-21	0	0	0.0532436	0.0384269	0.00854757	0.0224753	0.00716881	0.0363396	0.0304468	0.0146904	1.48853e-20	3.478e-20	0.0225749	0.0473281	0.0173014	0.0166323	0	0.0158753	0.179807	1.84186e-20
HCCDB-25.S16		0.129776	0.094358	A
HCCDB-25.S159	HCCDB-25	0.0477891	0.0891625	B	29.63	Dead	0.0188347	0.0052001	0.0049602	6.86499e-20	0.0052533	0.0108461	0.0242792	0.00347156	0.0057047	0.014493	0	0.0157429	0.00341296	0.0333577	0.00101793	0	0.0447299	0.00158256	0.11476	0.0044806	0.0540106	0.0390449	0.0157419	0.0163534	0.0110568	4.12958e-20	0.00258251	0	5.42101e-20	0.00125885	0.00757169	0.00737885	0.0166936	0.00834967	0	0	0.0862655	0.00694207
HCCDB-25.S160		0.177807	0.1805	B
HCCDB-25.S161	HCCDB-25	0.113711	0.0890832	B	42.63	Alive	0.0463443	0.0178113	0.00170783	0	0	0.0151975	0.0328528	0.00316483	0.00828653	0.0204332	0.0161561	0.103064	0.0107234	0.017684	0	0.0069027	0.0860398	0.00731466	0.0457821	0.0811405	0.0769458	0.0671265	0.0358965	0.0506626	0.00726829	0.00730709	0.0466528	4.07017e-19	0.00178288	0.00742109	0.0199426	0.021789	0.148606	0.0116048	1.48348e-19	0.000436787	0.0637213	0.00178079
HCCDB-25.S162		0.18715	0.101309	B
HCCDB-25.S163	HCCDB-25	0.0782	0.0919884	A	42.7	Alive	0.0235565	0.00975602	0.00860629	0	0	0.00284451	0.0450907	0	0	0.0136525	3.64205e-19	0.122958	0.00567642	0.0644662	0.00312317	0.015086	0.0494987	0.000813982	0.110922	0.00684256	0.0484583	0.0602025	0.0508478	0.0358704	0.0114446	0.0119648	0.0199969	2.13802e-20	8.13373e-20	0	0.0545124	0.0074518	0.14905	0.00893508	4.15772e-20	9.48735e-19	0.0900323	0
HCCDB-25.S164		0.153181	0.133045	A
HCCDB-25.S165	HCCDB-25	0.0497691	0.0407408	C	42.6	Alive	0.0345606	0.0241756	0.0203555	1.91952e-18	0	3.28937e-18	0.0343603	1.35371e-19	0.0114221	0.01925	0.000734093	0.0143492	0.0156682	0.0643193	0	0.00683988	0.00917322	0.00174834	0.0377478	1.62558e-18	0.0513088	0.0237211	0.00620758	0.0184629	0.00218992	0.00369469	0.000746258	0	0	0.00381056	0.0167805	0	0.0850761	0.010989	0	0	0.17192	0.0224234
HCCDB-25.S166		0.170904	0.104006	C
HCCDB-25.S167	HCCDB-25	0.12614	0.0638883	C	15.3	Dead	0.0381483	0.0105315	0.0218346	2.54097e-19	0.0054472	6.60161e-19	1.15538e-18	0.00510899	0.0077903	0.027655	0	0.0193747	0.00736824	0.103289	6.01336e-19	0.00023821	0.0388902	0	0.0507381	9.19776e-20	0.0244577	0.0930569	0.0385801	0.0922964	0.00149118	0.00199679	0.0706551	0.000283258	4.78943e-20	0	0.00447708	0.014829	0.0171572	2.45334e-05	1.76529e-21	1.56595e-18	0.33568	0
HCCDB-25.S168		0.283629	0.13625	C
HCCDB-25.S169	HCCDB-25	0.0797993	0.0701257	A	0.4	Dead	0.00503197	0.0244677	0.026173	1.3714e-18	0.00219999	0	0.0247185	0	0.0133521	0.0328016	3.41414e-20	0.0712101	0.0133862	0.075564	6.19702e-19	0.0130053	0.03034	0	0.10488	0.0146686	0.0467215	0.0367113	0.0230574	0.0230509	0.00729359	0.0216924	0.0226689	6.95663e-20	0	0	0.00830559	0.013359	0.108728	0.00667912	4.32486e-18	3.77814e-19	0.235336	7.28784e-19
HCCDB-25.S170		0.210436	0.117566	A
HCCDB-25.S171	HCCDB-25	0.0229542	0.0519548	C	9.23	Dead	0.00439112	0.00357878	0.00842245	0	0	0	0.0116019	0.000221288	0.00408861	0.000725228	0.00306048	0.00819556	0.00272884	0.0555433	0	0	0.0240985	0.00466354	0.0754199	0	0.0314709	0.0163919	0.0110302	0.000329391	0.00430769	0.00525929	0.00140081	5.2782e-19	0	2.9234e-19	0.0377061	0.00382273	0.0988162	0.0123379	6.78548e-19	0.0153884	0.205766	1.09705e-19
HCCDB-25.S172		0.264049	0.179895	C
HCCDB-25.S173	HCCDB-25	0.0474492	0.111335	B	41.93	Alive	0.0355195	0.0198736	0.00704477	0	0	5.75097e-19	1.6415e-19	0	0	0.0260211	0	0.0182314	0.0170093	0.0573284	7.7104e-19	0	0.166343	0.00436172	0.0208071	0	0.0648751	0.0298922	0.00307617	0.0439503	0	0.0189243	0.010557	3.89024e-19	0	0.00648915	0.0127094	0.0226571	0.0792256	0.000470889	0	0.00655113	0.0702215	0
HCCDB-25.S174		0.260836	0.125162	B
HCCDB-25.S175	HCCDB-25	0.0636533	0.106541	A	42.33	Alive	0.0340915	0.0144634	0.00391961	3.53411e-19	0.00176121	3.39513e-19	0.00569736	0.010379	0.000228517	0.0140308	0	0.0448183	0	0.0336628	0	0.00436745	0.0561581	0.00137361	0.122832	0.0134414	0.0629218	0.0565271	0.0301731	0.0566812	0.00864705	0.0133195	0.00811152	0	0	1.35161e-19	0.0144604	0.00931624	0.0969752	0.0175551	0	5.2567e-20	0.0696114	0.00571258
HCCDB-25.S176		0.219194	0.154225	A
HCCDB-25.S177	HCCDB-25	0.0438059	0.0706502	B	6.9	Dead	0.0185923	0	0.0258172	1.82572e-20	0.00127019	1.65427e-19	0	0.000205453	0.0220922	0.0187918	1.98259e-19	0.0520105	0.00425077	0.0431615	0.00399744	0.00289583	0.039606	0	0.0831021	6.35343e-20	0.039896	0.0119824	0.000781397	0.00770138	0.0202934	0.000614603	0.00637648	0	0.000798342	1.11958e-18	0	0.000807725	0.100744	0.00622889	2.05483e-22	9.43548e-19	0.222275	3.68581e-20
HCCDB-25.S178		0.13389	0.0965949	B
HCCDB-25.S17	HCCDB-25	0.0713004	0.0847941	A	32.53	Alive	0.0226326	0.0284492	0.00452239	0.000123856	0.00216726	0.0462677	0.0258711	0.00403086	0.0160762	0.016102	0.0131889	0.0734474	0.0152077	0.0135706	0	0.00358682	0.0451189	0.00325614	0.101837	0.024611	0.0727722	0.0320268	0.00256	0.0568231	0.00392672	0.00752674	0.0174615	5.78139e-22	3.55775e-20	8.02558e-21	0.0144769	0.00299815	0.127096	0.0109796	0	0	0.0617062	8.54322e-19
HCCDB-25.S18		0.0852078	0.0707529	A
HCCDB-25.S179	HCCDB-25	0.0155726	0.0115459	C	33.23	Dead	0.014068	0.00657674	0	0	1.34416e-19	0.0591305	0.0145781	0.00223465	0	5.76607e-19	0	1.45989e-19	0.0192681	0.0814195	1.88834e-19	0	0	0.00271012	0.00902393	0	0.032481	0.0080585	5.40249e-05	0.00174756	0.00601348	1.43683e-18	9.94272e-19	8.74348e-19	6.3514e-20	0	0.0778039	0	0.101152	0.0296179	8.0987e-18	0.00856446	0.162373	0.0030618
HCCDB-25.S180		0.38928	0.164934	C
HCCDB-25.S181	HCCDB-25	0.0832782	0.065777	C	25.1	Dead	0.00542859	0.0186304	0.0210659	0	0.000620178	0	0	0.000180837	3.64704e-20	0.00978295	1.56246e-19	0.0518609	0.0133705	0.0865743	0	0.00298101	0.0394751	1.58093e-19	0.0866502	0	0.0312306	0.0712167	0.0373146	0.041558	0.0103092	0.0106578	0.0211598	0	0	0	0.0141498	0.0048667	0.0339	0.00796802	5.99749e-23	7.99476e-18	0.267575	3.3175e-19
HCCDB-25.S182		0.220709	0.086473	C
HCCDB-25.S183	HCCDB-25	0.0305708	0.0335452	C	16.6	Dead	0.00554078	0.00454287	0.0134188	0	5.12654e-19	2.62609e-19	0.0258731	3.23747e-19	0	1.08535e-20	2.5872e-19	0.0225797	0.0147422	0.0466176	0	0.00488627	0.00989508	3.2671e-19	0.0516545	0.000437837	0.0323572	0.0228783	0.00889231	0.0123737	0.0115862	0.00019183	0.00125428	5.19895e-19	0.000708315	4.35368e-19	0.0563353	0.00468656	0.0481334	0.024189	0.0128075	0	0.0631807	0.00916685
HCCDB-25.S184		0.240913	0.101503	C
HCCDB-25.S185	HCCDB-25	0.0301312	0.0241143	A	43.87	Alive	0.00530485	0.0065304	0.00190001	0	1.95337e-19	5.63497e-20	0	0.0016169	0	0.000431854	0	0.0255432	0.000868979	0.072018	6.19247e-19	0	0.0385739	0.00117721	0.00434972	0	0.0435713	0.0320059	0.0161738	0.0409542	0.00364131	0.0132209	0.00184207	1.22474e-18	0	4.34318e-19	0.0190127	0.00449607	0.0444889	0.00815473	5.31478e-19	5.14588e-18	0.168719	1.99035e-18
HCCDB-25.S186		0.0880401	0.0643968	A
HCCDB-25.S187	HCCDB-25	0.104213	0.0235836	B	43.8	Alive	0.0202148	0.0161623	0.0026354	0.00191157	7.58799e-20	0	2.99307e-18	1.36274e-20	0	0.00314039	1.36635e-18	0.0210459	2.28177e-21	0.0829142	0	0.00170283	0.0158376	0	0.0111147	0	0.0263792	0.0646391	0.0348479	0.0338063	0.00746877	0.0147165	0.0655925	0.0024586	0.000754595	1.92427e-18	0.0305858	0.00233197	0.0106909	0.00871767	1.83909e-18	0.019736	0.160373	1.53502e-19
HCCDB-25.S188		0.177637	0.110057	B
HCCDB-25.S189	HCCDB-25	0.0288931	0.103347	A	43.63	Alive	0.0132334	0.0144139	0.0113286	3.13583e-19	2.738e-19	1.40339e-20	0.00986297	0.000540821	0	0	1.16057e-18	0.0473769	0.000247823	0.0891658	0	0.00739832	0.0278482	8.82144e-19	0.165612	2.57029e-20	0.0243593	0.0104028	0.00714815	0.000817702	0.00719652	0.0184506	0.00392818	2.26125e-19	0	1.22252e-18	0.0265912	0.00247616	0.161349	0.00558039	0	5.83001e-19	0.137899	0
HCCDB-25.S190		0.0952808	0.114134	A
HCCDB-25.S191	HCCDB-25	0.131342	0.0936235	A	4.93	Dead	0.0171749	0.0297725	0.0213321	7.16105e-19	0	0	0.0300517	0.00619655	0.0256435	0.0528994	0.00042466	0.117448	0.0166958	0.0989275	0.00553956	0.0124215	0.0473329	0.0026756	0.122739	0.0418102	0.0350857	0.0524468	0.0203832	0.0340882	0.0213795	0.0161275	0.0516885	0	0.000984846	0	0.00609613	0.0247839	0.141004	0.014096	7.98979e-24	8.48056e-19	0.202255	0
HCCDB-25.S192		0.194764	0.138159	A
HCCDB-25.S193	HCCDB-25	0.102324	0.0620303	B	18.43	Dead	0.0116901	0.000211405	0.0138096	5.48317e-19	1.40737e-20	4.38715e-20	0.0438462	0.000412605	0.0107262	0.0207618	0.00509281	0.0915101	0.00763374	0.0848147	5.18811e-19	0.00757689	0.0740162	0.000859874	0.0383543	0.000748503	0.0453362	0.0922814	0.0513897	0.0448392	0.0123795	0.0082945	0.0294508	1.71156e-19	0	0	0.0141863	0.0158936	0.0708519	0.00167511	0	5.29232e-19	0.148917	0
HCCDB-25.S194		0.246656	0.147029	B
HCCDB-25.S195	HCCDB-25	0.150493	0.142886	B	41.03	Alive	0.0254027	0.0228573	0.0235462	0.000495974	0	4.69113e-19	0.0930667	6.06634e-20	0.0265557	0.0551927	0.0120027	0.27195	0.0102681	0.0264647	0.0010791	0.0256321	0.0702134	0.00275586	0.190155	0.0449913	0.0626399	0.0905547	0.0599358	0.0703403	0.0141547	0.0175792	0.0432284	0	0	0	0.0319442	0.0296558	0.192015	0.00710067	0	4.92912e-19	0.0966081	1.54191e-18
HCCDB-25.S196		0.266631	0.128238	B
HCCDB-25.S197	HCCDB-25	0.0499665	0.0228384	C	16.27	Dead	0.00626203	0	0.00784569	4.68856e-20	2.95713e-19	1.60695e-18	0	0	1.11527e-18	4.25452e-19	0	0.00943329	0	0.0571954	0	1.57034e-19	0.028057	4.30136e-19	0.0113579	2.11141e-19	0.0319676	0.0464075	0.0152783	0.0531656	0.00488747	0.00194262	0.0221881	2.17984e-19	0.00146664	0	0.0263301	0	0.0764093	0.00337687	0	1.2059e-18	0.24232	0
HCCDB-25.S198		0.2022	0.128656	C
HCCDB-6.S1	HCCDB-6				28.2	Dead	0.0727882	0.0424759	0.0289266	3.16816e-18	1.5977e-18	0	8.51366e-19	0.161189	0.0167035	0	1.67909e-17	0.0193399	0.124184	0.232005	0.0349623	0.0291521	0.0131798	0.0642199	0.0434372	0	0.281531	0.0283025	0	0.115789	0.0109721	0.027398	0	0	0.0764918	0	0.312062	0.0541593	0.0564015	0.0497255	0.0581022	0.169512	0.0655644	0.0356409
HCCDB-6.S19	HCCDB-6				67	Alive	0.141029	0.0415923	0.0917898	0.0125423	0.0600561	0.00479266	0.0511863	0.11962	0.0389281	0.0544613	0.0406066	0.0324113	0.113137	0.165632	0.0126824	0.0366655	0.139128	0.241365	0.206367	0.00135004	0.307877	0.0957191	0.00530271	0.227581	0.0294102	1.73472e-18	0	7.26956e-18	0.0431404	0.0142863	0.168975	0.048999	0.0997735	0.0378498	0.0308207	0.0512054	0.0990752	0.0618055
HCCDB-6.S369	HCCDB-6				37.2	Dead	0.109262	0.0896703	0.168349	0.015734	0.128267	0	0.0123647	0.158789	0.122005	0.124906	0.0938525	0.0506313	0.107408	0.227848	8.87919e-18	0.0343222	0.116826	0.00271977	0.0800467	0	0.301997	0.0949812	0.0301811	0.124261	0.0184009	0.0282446	0.000653597	0.0307705	0.0264043	0.0945682	0.17488	0.108588	0.0245213	0.0437993	0.128069	0.0730021	0.137387	0.0894492
HCCDB-6.S185	HCCDB-6				46.1	Dead	0.12368	0.00629878	0.0865214	0.0204022	0.0343436	1.94663e-20	0.0914594	0.0876135	0.0074503	0.0155773	5.43839e-18	0.0238798	0.0275016	0.182708	7.17237e-19	0.0757532	0.0813003	0.145875	0.215824	0	0.280426	0.0523817	0.00986315	0.104066	0.0105514	0	0	0.00386196	1.91635e-18	0	0.249634	0.0581006	0.108114	0.0968605	0.029498	0.118608	0.0735631	0.062253
HCCDB-6.S186	HCCDB-6				32.6	Dead	0.130946	0.111836	0.126235	0.0382161	0.109958	0.0094813	0.142395	2.30439e-20	0.0354939	0.0748597	0.0317324	0.0702598	0.0589022	0.226702	0.0216715	0.0822112	0.128069	0.0804984	0.153955	0.0176655	0.262956	0.111787	0.00879372	0.185049	0.00181939	0.0469461	0	0.0588683	0.0861994	0	0.22078	0.0582961	0.0369157	0.0956755	0.0847167	0.0673329	0.0447455	0.134794
HCCDB-6.S187	HCCDB-6				51.1	Alive	0.140121	0.016187	0.125995	0	0.0692226	0.0248484	0	0.167068	0.0288392	9.21882e-22	9.24546e-19	0.0296869	0.0617395	0.223144	0.00771351	0.0468075	0.0770689	0.0904637	0.200546	0.0022532	0.300737	0.0816849	0.0249209	0.146797	0.0262647	0	4.19306e-18	5.49923e-19	0.0227858	1.37177e-18	0.177072	0.0201803	0.0679237	0.0701256	0.0329289	0.0745887	0.126727	0.127234
HCCDB-6.S188	HCCDB-6				33	Dead	0.0600589	0.0735454	0.111759	3.45402e-19	0.102046	0.00697385	1.74138e-18	0.194133	0.134969	0.10867	0.0753884	0.0533687	0.0891478	0.243257	0.0388212	0.0591927	0.00672633	0.0740631	0.024735	0.0728761	0.242521	0.0591759	0.0563279	0.0406843	0.0272946	0.0674514	1.67443e-20	0.00877637	0.0320688	0.106145	0.198507	0.107618	0	0.03735	0.123894	0.165856	0.107795	0.0985981
HCCDB-6.S189	HCCDB-6				54.9	Alive	0.0429989	0.124246	0.161235	0.0224677	0.130922	2.31367e-20	0.0329436	0.185187	0.155475	0.0758318	0.140271	0.0528997	0.180743	0.223682	0	0.0384982	0.083784	0.0761386	0.127438	0.0329158	0.222529	0.11031	0.0647888	0.0970518	0.0183038	0.088885	1.06238e-20	0.0153405	0.0555045	0.0667689	0.176749	0.104025	0.0419625	0.0511943	0.129393	0.179365	0.0616392	0.106126
HCCDB-6.S192	HCCDB-6				14.4	Alive	0.112521	0.0114768	0.0609011	0	0	4.44486e-19	2.12038e-17	0.146611	0	1.7571e-19	0	0.0224617	0.0833363	0.257869	0.0510573	0.0178752	0.0878537	0.0540853	0.102513	0	0.295449	0.062299	0.0110596	0.110792	0.00661189	1.47657e-18	1.14377e-17	0	0.0564429	0	0.297714	0.0426855	0.0483811	0.0821824	0.0757595	0.148002	0.101394	0.0407777
HCCDB-6.S193	HCCDB-6				3.3	Dead	0.0253045	0.0210957	0.126177	0	0	1.88544e-18	6.32836e-18	0.167745	0.0519439	1.74863e-18	0	0.0583627	0.0438496	0.230087	0.030446	0.0142625	0.0557172	0.0232178	0.162714	0.00165749	0.203422	2.84031e-18	0.00433546	0.0363592	0.0148963	0.0526024	0	0.0237486	0.0588149	0	0.241903	0.0106001	0.0335595	0.0281897	0.083453	0.187696	0.11475	0.0633131
HCCDB-6.S194	HCCDB-6				67.1	Alive	0.112788	0.0282629	0.100931	1.02376e-18	0	0	4.47442e-18	0.169311	5.66852e-18	0	1.38941e-17	0.028981	0.0600982	0.238256	0.0492197	0.0206746	0.0737508	0.0583438	0.191335	1.3643e-19	0.273909	0.0232833	0	0.143369	0.0176752	0.00666615	1.35726e-17	0	0.0646424	4.80444e-19	0.337211	0.0591022	0.0633568	0.0799258	0.0710257	0.146825	0.132292	0.0973464
HCCDB-6.S20	HCCDB-6				66.3	Alive	0.105058	0.081041	0	0.0315684	2.17811e-21	0.0253959	0.0504501	0.134207	0.00609041	0.0154263	0	0.036574	0.127081	0.176341	0.110318	0.0535258	0.0836159	0.147892	0.0917409	0	0.298524	0.0360102	0	0.238365	0.0175528	0.0393988	4.52317e-18	1.07542e-17	0.0271488	0	0.471512	0.0654856	0.0482987	0.0817584	0.00450079	0.189968	0.0609657	0
HCCDB-6.S195	HCCDB-6				8.3	Dead	0.101623	0.00219051	0.118123	5.17506e-19	0.0410899	0.0354237	0.017116	0.197776	0.03078	0	0	0.0301892	0.026086	0.254429	0.00122698	0.0270527	0.137333	0.125682	0.203333	0	0.275778	0.0573232	0	0.126133	0.0252174	0	6.96774e-18	0	0	0	0.183725	0.042407	0.0712507	0.0776981	0.043609	0.150131	0.110895	0.0907808
HCCDB-6.S424	HCCDB-6				51.6	Dead	0.0156942	0.0951208	0.175304	8.15566e-20	0.111834	9.66186e-19	1.2592e-17	0.141722	0.0368031	0.0724439	0.0325855	0.0262296	0.0977787	0.263587	0.0511136	0.0518304	0.0839646	0	0.105088	2.90282e-18	0.240804	0.0756331	0.0439035	0.0638523	0.0188275	0.0660209	0.00491261	0.0335431	0.0763939	0.0583657	0.183656	0.0821339	0.0338267	0.0158177	0.130953	0.104902	0.146482	0.0425852
HCCDB-6.S207	HCCDB-6				55.2	Alive	0.0717773	0	0.0102331	0.0641005	0.0639778	0.0341742	0.0630745	0.196529	0.0396282	0	0	0.0172987	0.102712	0.227139	0.000938472	0.0279586	0.122683	0.164818	0.143227	0	0.288013	0.0282425	0.00793571	0.105486	0.0234727	0.00663367	0	0	0	0	0.298846	0.0345707	0.06457	0.0317651	0.0348671	0.117273	0	0.0362135
HCCDB-6.S209	HCCDB-6				53.8	Alive	0.110671	0.0435395	0.0734253	8.94139e-18	0	3.66876e-18	8.78827e-18	0.189827	0.0677252	7.17134e-18	5.34889e-18	0.0153142	0.0511438	0.253731	0.0257567	0.0124408	0.102056	0	0.00266495	6.20375e-20	0.269668	0	3.85971e-18	0.0306068	0.00494781	0.0214153	2.23008e-18	0	0.0594624	0	0.283571	0.0214185	0.0611632	0.0677012	0.116242	0.128459	0.103893	0.0331275
HCCDB-6.S211	HCCDB-6				53.8	Alive	0.0286995	0.0387976	0.0804067	0.022203	0	0.0166385	2.71316e-19	0.187675	0.0166927	5.79243e-20	3.70325e-19	0.0627547	0.0860551	0.210818	0.0700501	0.00703045	0.125169	0.0965857	0.168255	1.30766e-18	0.249491	5.64988e-19	7.60368e-19	0.0585298	0.0391562	0	1.99627e-17	0	0.063744	0	0.369272	0.0277039	0.0899394	0.0663235	0.038097	0.0980547	0.0177801	0.100819
HCCDB-6.S213	HCCDB-6				53.3	Alive	0.136755	0.0393491	0.089354	4.20089e-18	1.66536e-20	5.31557e-18	0	0.151289	2.74736e-18	0	3.64429e-18	0.0426224	0.0274014	0.24702	0	0.0389432	0.112421	0.0336138	0.146701	0.0187658	0.296321	0.105476	0.0140019	0.18504	0	0.0273809	2.85796e-19	0.000874715	0.0594519	0	0.243365	0.0693644	0.0564517	0.0587614	0.0762838	0.0925609	0.170305	0.00340024
HCCDB-6.S215	HCCDB-6				6.7	Dead	0.100108	0	0.0638392	9.99327e-20	3.8689e-18	4.55943e-18	4.36335e-18	0.188453	0.0307122	8.9363e-18	4.95358e-18	0.0352313	0.00666439	0.212168	4.96322e-18	0.0335117	0.110749	0.0558123	0.0787736	0	0.266724	0	0	0.0578523	0.0114441	0	0	6.2065e-21	0.028174	0	0.318327	0.00837802	0.0610299	0.0717798	0.0680997	0.102552	0.086151	0.111644
HCCDB-6.S217	HCCDB-6				67.1	Alive	0.124091	0.0850015	0.104963	0.0103946	0.0840386	0.0225579	0	0.176861	0.136595	0.0869569	0.059485	0.0190765	0.139225	0.245921	0.0429205	0.0426588	0.0947272	0.0641972	0.0506523	0	0.284787	0.0949334	0.0237512	0.102244	0.0359974	0.0288743	0.0206172	3.39689e-21	0.0441968	0.0107941	0.234244	0.0771772	0.0349038	0.0884446	0.0707087	0.191102	0.0983942	0.0836048
HCCDB-6.S219	HCCDB-6				50.7	Alive	0.120585	0.0522916	0.130455	0.00497923	0.0608453	6.32408e-19	0.0428615	0.148102	0.095124	0.0792992	0.0647168	0.0703385	0.0399721	0.208974	0.0486394	0.0631453	0.133902	0.0856485	0.252675	0.0348742	0.319295	0.108529	0.0188955	0.195122	0.0249975	0.0331108	1.93677e-18	1.56364e-19	0.0756768	0	0.231879	0.0805188	0.0872234	0.0597381	0.0475693	0.0406774	0.0960764	0.0645101
HCCDB-6.S21	HCCDB-6				28.8	Dead	0.118299	0.0711394	0.0321001	4.85106e-19	9.5306e-20	6.14983e-19	0.0302239	0.132733	0.0219333	0	6.92288e-19	0.0456625	0.053649	0.199059	0.0529622	0.0163611	0.148073	0.0924475	0.0503694	4.79618e-18	0.307126	0.0793708	0	0.248234	0.0100291	0.0458289	2.65277e-18	1.22658e-19	0.0296529	0	0.287124	0.0930617	0.0696699	0.0860912	0.0551818	0.146365	0.069502	0.0303842
HCCDB-6.S221	HCCDB-6				57.3	Alive	0.103129	3.57581e-18	0.0598711	0	0	0	6.07245e-19	0.19032	0.0225428	0	0	0.0616422	3.13023e-18	0.210141	0.0219682	0.0376363	0.14424	0.112386	0.148185	5.62644e-20	0.307561	0.0259975	0.00246934	0.131576	0.0121097	0	2.87466e-18	0	0.0616966	0	0.264477	0.0994048	0.0762654	0.0861383	0.0566532	0.0757626	0.126124	0.0136838
HCCDB-6.S223	HCCDB-6				47.1	Dead	0.107938	0.0953906	0.0866034	0.09106	0.0915746	0	3.8079e-18	0.136606	0.100764	0.0358064	0.0503128	0.0545531	0.0993945	0.243718	0.0291949	0.0776391	0.150769	0.0418662	0.0871965	3.67457e-18	0.287739	0.0578789	0.00724697	0.153435	0.0277377	0.0477079	0	0.0325049	0.0191831	0	0.301589	0.0949125	0.027853	0.0502105	0.083265	0.0569651	0.101947	0.0885327
HCCDB-6.S225	HCCDB-6				52.7	Alive	0.0809923	0.0190929	0.0843512	0	1.89837e-18	0.00340412	4.80616e-18	0.18218	0.0567394	0	0	5.10079e-19	0.00615057	0.218821	0.0182238	6.36163e-19	0.115855	0.12988	0.0436778	1.42848e-18	0.292879	0	8.54611e-19	0.0809725	0.0170484	0.00600868	7.72936e-19	0	0.0311894	8.41343e-19	0.281834	0.0299792	0.0640559	0.0595552	0.0522771	0.175148	0.0462284	0.0892824
HCCDB-6.S227	HCCDB-6				16.3	Alive	0.0197263	0.0395835	0.15375	5.24862e-19	0.0644221	9.39733e-19	0	0.121971	0.0611836	0.0804161	0.0714941	0.0128714	0.0700696	0.253507	0	0.0741493	0.0670595	0	0.19062	3.0169e-20	0.0684379	0.0261873	0.0233511	0	0.0236121	0.0197978	8.78318e-20	0.00279251	0.0500201	0.0678475	0.203843	0.0704985	0.0172762	0.0178342	0.13467	0.208564	0.113239	0.092602
HCCDB-6.S229	HCCDB-6				7.6	Dead	0.12238	0.0253146	0.140689	0	0.0543811	0	0.0455898	0.129357	0.044349	0.0446672	0.0420959	0.105568	0.080291	0.180137	0.0395591	0.0436965	0.129146	0.0872982	0.242882	0.0722246	0.324343	0.0831898	0.00116929	0.198974	0.0155074	0.0261417	0.028103	3.26678e-20	0.0619138	0.00486369	0.161371	0.0765371	0.0941366	0.0314488	0.00917559	0.0597773	0.0669184	0.0720249
HCCDB-6.S231	HCCDB-6				57.3	Alive	0.128829	0.0324159	0.142807	4.86547e-19	0.0805274	2.07983e-18	0.00521212	0.163065	0.0322961	0.0503282	0.0122507	0.077317	0.0330961	0.203525	0.0179027	0.0240315	0.120719	0.0770848	0.171214	0.0380144	0.321399	0.0873253	0.00712798	0.190691	0.0170839	0.036586	0	0	0.0504673	0.0171511	0.165954	0.102637	0.0576993	0.0389639	0.0708769	0.0583149	0.122371	0.101335
HCCDB-6.S233	HCCDB-6				4.8	Alive	0.128483	0.0106837	0.107358	2.5352e-19	0.00726145	0	5.1703e-19	0.114779	8.69347e-19	0	8.76489e-19	0.0482151	0.0504159	0.21234	0	0.0588177	0.114186	0.0259104	0.202874	0	0.291321	0.120794	0.0199116	0.182355	0.01786	0.0123372	0.0102626	0	0.0576263	0	0.174858	0.0439622	0.0361387	0.0257766	0.0725851	0.127972	0.14586	0.0417011
HCCDB-6.S235	HCCDB-6				52.2	Alive	0.0991638	0.0429138	0.0729482	0	0	0	1.56893e-17	0.158332	0	0	2.5765e-20	0.0144603	0.0348582	0.199851	0.0475026	0.0104339	0.113599	0.0478067	0.0741292	0	0.295561	0.0654225	8.76113e-19	0.177534	0.0160588	0.0227886	8.26519e-18	0.0168017	0.0436032	0	0.277939	0.0594987	0.063967	0.062968	0.0782353	0.11995	0.127432	0
HCCDB-6.S237	HCCDB-6				4.5	Alive	0.0860094	0.0605272	0.141107	0.00119676	0.0768499	0	0.0296937	0.0876791	0.0166358	0.0336893	0	0.0615873	0.0132969	0.267391	0	0.0538924	0.0413242	0.023477	0.0980962	0	0.250638	0.0223816	0.0176157	0.00310643	0.0177744	0.0524251	0	0.0263054	0.0455404	0.00703693	0.238348	0.0222003	0.0279236	0.0400984	0.127545	0.120203	0.156509	0.0603307
HCCDB-6.S273	HCCDB-6				4.8	Alive	0.0752765	0.0304955	0	0	2.66121e-18	0.00420305	7.35674e-19	0.165599	0.00688558	0	3.51287e-18	0	0.0208964	0.217568	0.0182149	0	0.0496503	0.0669907	0.106771	0	0.298848	0.0359434	1.78684e-17	0.168142	0.000298877	0.02223	0	0	0.0201458	0	0.343909	0.0134603	0.088271	0.0740181	0.0437752	0.153661	0.0880196	0.066576
HCCDB-6.S25	HCCDB-6				64.6	Alive	0.122847	0.0332698	0.0870555	9.3962e-18	0	1.12267e-19	0.0225697	0.115692	0.0193899	0.00233063	0	0.0406897	0.0952976	0.241692	0.00120677	0.038097	0.0623636	0.083765	0.140951	2.81683e-20	0.283425	0.0417269	0.00682365	0.15977	0.0238061	0.00425028	0	0	0.0608016	3.52998e-18	0.210173	0.0637147	0.0549312	0.0370808	0.0621056	0.121261	0.158392	0.0438173
HCCDB-6.S239	HCCDB-6				57.7	Alive	0.108676	0.207152	0.152671	3.54707e-18	0.0879499	0	0.104976	0.0613655	0.0889323	0.108647	0.0960506	0.094028	0.140006	0.229938	0.00155067	0.0956757	0.104157	0.0591529	0.130959	0.0165452	0.294941	0.162076	0.0509412	0.169836	0.0219081	0.103826	0	0.0933571	0.0477554	0.0230205	0.23124	0.139507	0.0562125	0.0657121	0.0946218	0.012567	0.16122	0.0618207
HCCDB-6.S241	HCCDB-6				57.9	Alive	0.0830359	0.040639	0.050454	0.0294106	0.049405	4.63856e-18	1.61431e-19	0.1932	0.062675	9.40905e-20	4.35739e-21	1.5557e-20	0.0627917	0.175917	0.0240809	0.0358402	0.1734	0.138316	0.0880639	6.63507e-19	0.240113	0.0928127	0.0283352	0.102994	0.0241767	0	4.33426e-19	0.0178172	0.0315516	0	0.30995	0.0197671	0.0750406	0.0592118	0.0818593	0.168248	0.0527197	0.0464508
HCCDB-6.S243	HCCDB-6				23.9	Dead	0.117055	0.0136347	0.148465	0.0273275	0.031724	1.13824e-18	0.00968146	0.195475	0.0740124	0.0505465	0.0215518	0.127416	0.105811	0.190028	0.0707054	0.0610848	0.200414	0.118846	0.111074	0.0171039	0.310248	0.0906027	0	0.196309	0.0284149	0.0265358	0.0251045	1.13222e-18	0.0169687	0	0.171387	0.0768285	0.0726243	0.00619694	0.0624464	0.0788246	0.107348	0.0234134
HCCDB-6.S245	HCCDB-6				60	Alive	0.116232	0.0478838	0.104245	2.01725e-20	0.042219	0	0	0.205323	0.0943394	0.0423649	0.00361354	0.0641765	0.0675267	0.17693	0.0977644	0.0435079	0.0973046	0.0466083	0.121772	0.0885709	0.307746	0.0771989	0	0.189183	0.0347281	0.040876	0.0376625	0.0018538	0.0746576	0	0.163138	0.0641537	0.0619095	0.0406656	0.0755818	0.13389	0.0954218	0.0127947
HCCDB-6.S247	HCCDB-6				14.1	Dead	0.0963854	0.0240726	0.107402	2.00538e-20	0.0180914	0	0	0.160075	0.0221021	0.0198374	3.64024e-20	0.0310129	0.0296615	0.249312	0.0102066	0.0444065	0.134087	0.0159437	0.101928	0	0.29062	0.0359034	0.0180764	0.0623335	0.0295761	0	3.67753e-19	0.00354113	0.045179	0	0.178867	0.0454192	0.0439792	0.0497467	0.0706712	0.123949	0.0889266	0.0422646
HCCDB-6.S248	HCCDB-6				58	Alive	0.134133	0.0560386	0.122259	6.56062e-19	0.0817515	4.72098e-18	1.05975e-17	0.180209	0.0582155	0.0609108	0.0338945	0.0647606	0.0998914	0.235183	0.0987368	0.0686739	0.174366	0.0443703	0.01725	0.0864601	0.302562	0.104209	0.0164521	0.159329	0.025323	0.0162244	0	1.34401e-18	0.06807	0.0477607	0.20575	0.118934	0.0651074	0.0559391	0.0545685	0.155492	0.0985299	0.104826
HCCDB-6.S250	HCCDB-6				53.3	Dead	0.111943	0.0222354	0.0998111	1.41342e-18	0.0214497	3.2676e-18	8.95032e-19	0.145538	2.24751e-19	2.43422e-18	1.8825e-18	0.105732	0.0754885	0.187965	0	0.0784651	0.110268	0	0.0762522	1.8178e-17	0.270968	0.0851499	0.0145988	0.137267	0.0132716	0	0.00422025	0.00494021	0.0901936	0	0.249509	0.0673093	0.0640869	0.0286059	0.0513367	0.0490013	0.162083	0.131609
HCCDB-6.S252	HCCDB-6				60.8	Alive	0.104282	0.11945	0.197647	0.0218265	0.118295	1.69242e-18	0.0675432	0.0965883	0.079293	0.151291	0.0718052	0.0539719	0.111907	0.224504	0	0.0691883	0.125946	0.0316455	0.122044	1.22812e-18	0.287016	0.0680805	0.028555	0.0810427	0.030181	0.0637865	3.3776e-21	0.0457392	0.0170439	0.0205898	0.221704	0.0844036	0.0185784	0.0323502	0.102516	0.109459	0.117844	0.0917601
HCCDB-6.S254	HCCDB-6				8.9	Dead	0.0859361	0.0377273	0.126745	0.00716516	0.0350451	0.0122444	0.0191775	0.132154	0.0475654	0	0	0.0336313	0.0550573	0.241605	0	0.0281647	0.130731	0.0336242	0.162431	6.70708e-19	0.246459	0.0136657	0.0159006	0.027545	0.0397791	3.88042e-05	7.95472e-19	4.57108e-19	0.0264286	0	0.235603	0.0236645	0.0387212	0.0843371	0.0602607	0.148379	0.114933	0.092846
HCCDB-6.S256	HCCDB-6				57.6	Alive	0.124081	0.0507729	0.0655917	0.00783951	0.0333106	0	1.06596e-20	0.174828	0.0246547	1.29933e-20	1.16374e-18	0.0294526	0.0365349	0.241926	0.0614882	0.0255713	0.111477	0.0634907	0.116135	0.020996	0.259933	0.0100541	4.26279e-19	0.0746316	0.0338586	0	2.80031e-18	0.00313022	0.0754821	0	0.326285	0.0186287	0.0386705	0.151319	0.0470136	0.157159	0.00805601	0.123989
HCCDB-6.S26	HCCDB-6				64.2	Alive	0.130068	0.125123	0.0517147	0	4.55327e-18	1.24519e-18	2.24489e-19	0.133676	0.0371864	2.86914e-19	8.85209e-19	0.00295546	0.0649929	0.24073	0.0838703	0.00327683	0.0167132	0.0602256	0.183313	0.0460833	0.256587	0.0172365	0.00503664	0.0556515	0.0195377	0.0623887	0	0.0869876	0.0631606	0.0427431	0.231302	0.0214923	0.0750441	0	0.0498477	0.184585	0.122477	0.0376408
HCCDB-6.S258	HCCDB-6				18.6	Alive	0.11617	0.0352621	0.105639	1.46122e-18	0.0578263	1.19615e-18	0	0.177239	0.0341262	0.00935157	0	0.0500681	0.050869	0.199143	0.0118279	0.0393492	0.161431	0.0438839	0.158217	0.00543736	0.297962	0.065511	0.0207639	0.0927705	0.0284511	0.0112257	0	0.00814876	0.0388273	0.00320095	0.218645	0.0692389	0.0452118	0.0594143	0.0816705	0.075481	0.101446	0.0491432
HCCDB-6.S261	HCCDB-6				15.2	Dead	0.03542	0.0500826	0.143776	6.91978e-20	0.0220636	3.19937e-19	0	0.151237	0.0378827	0.0573985	0.0716136	0.0562028	0.108332	0.268636	0.0477063	0.096244	0.114393	0	0.102089	8.72981e-05	0.189807	0.0121368	0.0112908	0.019048	0.0225305	0	0.0306728	0.0033729	0.0841904	0.0331747	0.283597	0.0397906	0.0621407	0.0729476	0.106521	0.215081	0.127804	0.0578761
HCCDB-6.S263	HCCDB-6				54.2	Alive	0.136941	0.0596632	0.0960188	1.6976e-19	0.0706546	2.53433e-18	0	0.143727	0.0704821	0.0779705	0.0393	0.026333	0.0893605	0.192573	0	0.0517039	0.123224	0.0823574	0.0892017	0	0.303179	0.108753	0.016688	0.190295	0.0102547	0.0199461	0	0	0.0334935	0.00285074	0.268654	0.0498819	0.0504105	0.0703515	0.0751069	0.0944286	0.129203	0.101423
HCCDB-6.S265	HCCDB-6				48.4	Alive	0.0166368	0.0498115	0.0486654	0.0625519	0.0364895	0.00685977	0	0.122723	0.0592437	0.0359943	0	0.0470523	0.0888039	0.253116	0.0392787	0.0606567	0.124142	0.132371	0.163981	1.15025e-19	0.214293	0.0208628	0.0111359	0.061435	0.0213487	0.0554564	1.19265e-18	0	0.0346396	0	0.371819	0	0.0422337	0.0404895	0.0711742	0.243166	0.111919	0.06262
HCCDB-6.S267	HCCDB-6				57.9	Alive	0.117763	0.0342964	0.074315	2.30067e-19	0	0	0	0.0702504	1.2582e-18	0	3.56713e-20	0.0336169	0.0375424	0.165356	0.012932	1.87387e-18	0.149788	0.0375866	0.0665484	0.0288954	0.286237	0.0598836	0	0.138783	0.00962182	0.0203141	1.08778e-18	3.50693e-19	0.0417385	0	0.302529	0.0779013	0.0485606	0.0871237	0.0668303	0.131436	0.0977126	0.0599086
HCCDB-6.S269	HCCDB-6				60.4	Alive	0.107909	0.0478242	0.0915793	0	0.0141522	0.0269519	0.0232197	0.178735	0.0363026	0.00429887	0	0.0770833	0.0820243	0.155265	0.0444464	0.0661351	0.136939	0.0645721	0.176102	0.0147359	0.288819	0.0941609	0.00321336	0.181125	0.038215	0.00539006	0.0425955	0	0.0867135	0	0.258759	0.0964889	0.0479087	0.0658451	0.0418049	0.120058	0.0273624	0.0961573
HCCDB-6.S275	HCCDB-6				57.9	Alive	0.113075	0.109293	0.221073	0	0.103132	0	0	0.103122	0.163157	0.16995	0.0980545	0.0563492	0.113189	0.202123	0.030752	0.0538031	0.0246337	2.1684e-19	0.146516	0.0273307	0.276428	0.070864	0.0273678	0.0780051	0.0328341	0.0493484	0.00348185	0.0233073	0.103597	0.0706365	0.168434	0.0498269	0.0160941	0.0277951	0.108433	0.166194	0.135136	0.0743534
HCCDB-6.S426	HCCDB-6				57.3	Alive	0.106709	0.177599	0.280019	0.0746925	0.202935	1.12289e-18	0.0388574	0.061479	0.188808	0.207699	0.242971	0.0718036	0.136722	0.208866	0	0.0727177	0.153354	2.3732e-18	0.109661	0	0.243734	0.199824	0.0858631	0.148607	0.0287346	0.0813497	0.0506902	0.025641	0.108917	0.162484	0.1245	0.154982	0.0339888	0.100766	0.164116	0.164136	0.0877132	0.162208
HCCDB-6.S27	HCCDB-6				51.4	Alive	0.0897777	0.0580309	0.100866	0.032448	0.0588074	0	0.0432494	0.164432	0.144466	0.0913001	0.0774485	0.0337408	0.137283	0.158066	0.059815	0.0257879	0.186976	0.200394	0.136201	0.0427301	0.298464	0.0748948	0.0188455	0.160156	0.0222455	0.0151423	2.75902e-20	5.3065e-19	0.0638999	0.057928	0.290807	0.149872	0.126762	0.065282	0.0625423	0.136014	0.0391722	0.0980455
HCCDB-6.S278	HCCDB-6				32.8	Alive	0.0264354	0.0346084	0.175457	3.02981e-18	0.0916608	0	0	0.169454	0.109749	0.0314212	0.0838839	0.0729742	0.0301335	0.223381	1.59024e-18	0.0691884	0.0697157	8.67362e-19	0.120372	2.81857e-18	0.237346	0.101677	0.0378802	0.0781682	0.0256372	0.0177144	0.0201628	1.7084e-18	0.0824847	0.00749381	0.214345	0.0408494	0.0530182	0.0410651	0.138599	0.13332	0.14391	0.0836559
HCCDB-6.S280	HCCDB-6				57.5	Alive	0.0634912	0.0785339	0.157454	1.16042e-19	0.0824661	0	4.53101e-21	0.141287	0.0503194	0.0201162	0.0851047	0.0653369	0.0982517	0.232814	0	0.064126	0.0874712	0.0491264	0.101616	0	0.222663	0.0661253	0.0211787	0.104443	0.0263074	0.0157021	0.0704012	0	0.136121	0.0448739	0.257459	0.0793632	0.0395087	0.0890709	0.119879	0.203767	0.139014	0.0699258
HCCDB-6.S420	HCCDB-6				31.9	Dead	0.0881173	0	0.0894668	0.0224297	0.0604006	0	0	0.186417	0.065481	0.0424486	4.39346e-19	0.0850786	0.0123059	0.203856	0.0132065	0.0652813	0.0550162	0.272634	0.154397	0.0484331	0.272849	2.86193e-18	0.00440687	0.0480871	0.020989	0	4.98071e-18	0	0.0105679	0	0.331428	0.0360984	0.0508706	0.0499382	0.0456074	0.0771356	0.0391876	0.149605
HCCDB-6.S282	HCCDB-6				42.2	Dead	0.102844	0.0157882	0.0512057	0	0.0478121	1.57855e-18	0	0.177817	0.0398162	0.0129236	5.24625e-18	0.0515055	0.00945746	0.22675	0.0397425	0.064492	0.127729	0.0809651	0.116772	5.12301e-19	0.288749	0.0510801	0.00895951	0.13647	0.0246282	0.0159844	4.16279e-19	0.00796809	0.0336502	0	0.230315	0.0496782	0.0594116	0.0699336	0.0697097	0.129667	0.105194	0.0759743
HCCDB-6.S284	HCCDB-6				54.2	Alive	0.127299	0.094805	0.0911665	0.00541403	0.0586652	0	0.025714	0.137485	0.027952	0.0445372	0.00128183	0.0428398	0.055144	0.172909	0.0951441	0.0360102	0.138926	0.00809157	0.118719	0.0903702	0.300452	0.0474879	0	0.192087	0.0171435	0.0189899	2.91267e-20	0.0317925	0.029923	0.0134541	0.328784	0.0676296	0.0833807	0.128614	0.0872018	0.131491	0.0741749	0.0422733
HCCDB-6.S286	HCCDB-6				55.8	Alive	0.105348	0.0626103	0.108132	0.0515732	0.0856706	0.00271926	0.0274444	0.144478	0.125794	0.0761801	0.112039	0.0823021	0.0963227	0.122107	0.0683174	0.0574338	0.100937	0.0791307	0.136464	0.0734948	0.318936	0.126018	0.0166731	0.215917	0.0239476	0.0624105	0.0263042	0	0.07276	0.0179532	0.274065	0.0960169	0.0849128	0.0527311	0.0407868	0.119992	0.0170554	0.117485
HCCDB-6.S288	HCCDB-6				57.5	Alive	0.0640735	0.0603509	0.197562	8.76646e-19	0.0522256	0	0	0.13462	0.0265262	0.0422867	0.0594351	0.0628081	0.0247221	0.246535	0.0235861	0.0500813	0.102782	3.25698e-19	0.152713	0	0.225178	0.0682316	0.030085	0.0741169	0.0184324	0.0366661	0.0103663	0.0366154	0.085775	0.170269	0.21077	0.114273	0.0169606	0.0168989	0.122012	0.189429	0.155906	0.0960258
HCCDB-6.S290	HCCDB-6				52.9	Alive	0.114429	0.0465985	0.0741781	4.30024e-18	0.00232761	5.06573e-18	0	0.185992	0.0237755	0.00140361	0	0.0369111	0.125492	0.176901	0.0308686	0.039599	0.124026	0.1202	0.163467	0.00543005	0.297893	0.0671936	8.90126e-05	0.163197	0.0217803	0.0144404	0	0	0.0203358	8.15596e-19	0.243066	0.0761409	0.0553568	0.0446223	0.0273464	0.141111	0.11598	0.0687608
HCCDB-6.S292	HCCDB-6				59.2	Alive	0.0686902	0.0405001	0.0591278	0.0504134	0.0379136	0.0456643	4.38511e-18	0.189418	0.046753	0.00248307	7.6725e-19	0.0281002	0.0795896	0.242083	0.109877	0.0349128	0.0666664	0.0690825	0.104511	0	0.249241	0.0364447	0.00106388	0.0755395	0.028627	0.0423711	4.13236e-18	2.68602e-20	0.0333949	0	0.310113	0.0351338	0.0803993	0.0427514	0.0647023	0.186526	0.0282499	0.0497035
HCCDB-6.S29	HCCDB-6				64.5	Alive	0.0776444	0.124656	0.144354	4.75282e-18	0.112634	3.24443e-21	0.0495653	0.114698	0.0979319	0.0821974	0.0737234	0.0441025	0.178878	0.254554	9.74058e-19	0.0656823	0.078356	0.0788324	0.128623	0	0.270738	0.0857604	0.055284	0.0709696	0.0299526	0.0452551	0	0.0384033	0.0488527	0.140955	0.133284	0.120837	0.0232553	1.30062e-18	0.0969781	0.111461	0.127014	0.121387
HCCDB-6.S425	HCCDB-6				10	Dead	0.126961	0.036345	0.107236	0.033301	0.0189716	0	1.45662e-19	0.130131	0.0170951	2.8484e-18	1.01738e-18	0.0697875	0.0328704	0.197807	0.0087435	0.0383787	0.110149	0	0.223062	0.0157562	0.260631	0.0257573	0.0187399	0.0764801	0.00675244	0.0203542	0	0	0.0765429	0	0.298535	0.0108227	0.0910405	0.0731061	0.0767144	0.103212	0.107842	0.0543119
HCCDB-6.S370	HCCDB-6				60.1	Alive	0.136346	0.00605219	0.100446	0.0394272	0.0670909	2.52116e-18	0.0083259	0.132489	0.00521889	0.047377	0	0.0220089	0.00745573	0.20228	0.00404855	0.0400062	0.128042	0.205076	0.179212	0	0.308996	0.0681939	0.00553809	0.215454	0.0174493	0	4.77624e-18	6.46278e-19	0.0316991	3.16362e-19	0.18243	0.065214	0.0586141	0.12443	0.0440493	0.0515186	0.104918	0.118333
HCCDB-6.S371	HCCDB-6				12	Dead	0.132847	0.0160034	0.0809656	0.0149863	0.0408201	5.44253e-19	7.65978e-18	0.191555	0.00571804	2.13766e-19	0	0.0175549	0.00232039	0.192812	0.0111839	0.00696321	0.143533	0.0552677	0.0859402	5.25323e-18	0.281739	0.0784537	0.00287461	0.1946	0.00866613	7.3902e-19	1.84841e-18	0	0.0386693	0	0.27021	0.0410296	0.0702419	0.0858333	0.0480153	0.0943098	0.11025	0.0793494
HCCDB-6.S372	HCCDB-6				53.2	Alive	0.127315	0.0480538	0.138153	4.52986e-19	0.0833256	0.014389	0.035838	0.0823512	0.00495898	0.0534215	0	0.102318	0.0433605	0.236608	0.0660948	0.0428142	0.10997	6.77119e-21	0.172484	0.00142032	0.284381	0.0257307	0.00334283	0.10857	0.0329641	0.0399808	2.40962e-18	9.18258e-19	0.0444213	0	0.303782	0.0415102	0.069361	0.0836963	0.0759865	0.0849	0.0996266	0.102205
HCCDB-6.S373	HCCDB-6				12.6	Dead	0.0407221	0.0121296	0.113413	1.41696e-18	0.0458462	3.10872e-20	4.03917e-18	0.173007	0.0437339	0	0	0.0167595	0	0.23015	0	0.00973207	0.0124274	0.095093	0.229556	0	0.199584	0.0338359	0.0195618	0.0387913	0.0278489	0.0103578	0	0	0.0248789	0	0.27109	0.0061625	0.0327905	0.0578003	0.0546302	0.168372	0.0748987	0.177895
HCCDB-6.S374	HCCDB-6				36.5	Dead	0.138803	0.0385456	0.218485	0	0.111585	3.27225e-18	0	0.102382	0.167326	0.162078	0.181166	0.0176455	0.0932886	0.2191	0.0113433	0.0489323	0.0251933	4.41674e-18	0.148808	0.00260488	0.273051	0.103325	0.0392054	0.137122	0.0243744	0	1.13645e-19	0	0.0949264	0.120316	0.125991	0.102098	0.0561523	0.0440943	0.181868	0.137978	0.173903	0.07845
HCCDB-6.S375	HCCDB-6				12.6	Dead	0.0769029	0.0205978	0.137226	6.63322e-19	0.0508159	0.00636824	4.80107e-18	0.169158	4.63535e-22	1.35525e-20	3.46653e-18	0.0474853	0.0483207	0.231765	0.0590996	0.0488013	0.0955202	4.45294e-18	0.167333	0.000767339	0.25508	0.0374287	0.0124075	0.0551133	0.025519	7.79141e-19	0	0	0.0379662	0	0.212114	0.0350627	0.0520421	0.0894387	0.117759	0.173588	0.102752	0.0551173
HCCDB-6.S376	HCCDB-6				13.5	Dead	0.0923878	0.0177907	0.0372483	0.0655624	0.0584429	0	0	0.141436	0.0300458	3.0976e-18	0	0.0432847	0.0511526	0.224135	0	0.0411063	0.173774	0	0.276464	1.34321e-17	0.269446	0.0325444	0.0194056	0.0629898	0.01588	0	9.86951e-22	0	0.0464358	1.46137e-18	0.181692	0.0276078	0.0585317	0.0460651	0.0269359	0.0806173	0.0251137	0.12961
HCCDB-6.S378	HCCDB-6				59.4	Alive	0.140013	0.00150158	0.114669	0.000412534	0.0197974	0	0.00134309	0.15193	0.00865968	0.0192275	2.44705e-18	0.117389	0.064011	0.157268	0.0365995	0.0360824	0.167855	0.0834039	0.231845	0.119986	0.314293	0.0740376	1.4719e-20	0.225455	0.00967738	0	0	1.75279e-18	0.0746706	2.10562e-18	0.321481	0.116878	0.116689	0.0703348	0.0115962	0.0219131	0.0826741	0.0762131
HCCDB-6.S30	HCCDB-6				60.4	Alive	0.110854	0.0631324	0.0601507	0.000702153	4.46978e-19	3.09814e-19	3.74813e-19	0.117304	0.0674122	0.0144596	0	0.0872693	0.12255	0.198016	0.0354626	0.0588323	0.119958	0.157652	0.164102	0	0.238084	0.0803701	0	0.187943	0.0306283	2.32505e-19	4.06954e-19	0	0.0341274	1.80891e-18	0.338248	0.0522585	0.0535143	0.0348052	0.040061	0.13113	0.122361	0.0745511
HCCDB-6.S379	HCCDB-6				8	Dead	0.110767	0.0437821	0.174012	0	0.0551051	0	3.32607e-18	0.19198	0.090995	0.0843427	0.0210597	0.0501067	0.0205359	0.198286	0.0504281	0.019633	0.1627	0.0531673	0.245124	0.0649187	0.303926	0.0761536	0.0167051	0.137851	0.0325204	0	2.48369e-18	0	0.0913871	0	0.146428	0.0889792	0.10264	0.119188	0.0850861	0.0887892	0.142658	0.0436522
HCCDB-6.S307	HCCDB-6				17.8	Dead	0.130075	0.0232629	0.046264	2.86156e-19	0.00328258	0.0191062	0.00860988	0.130904	0.0218437	0	0	0.0456702	0.107533	0.216216	0	0.051305	0.128387	0.137412	0.152493	1.25858e-18	0.29535	0.037821	0	0.184431	0.014939	0	9.53105e-18	2.68207e-18	0.0514312	0	0.315106	0.080815	0.0624618	0.066769	0.0306594	0.0632943	0.0702104	0.0862867
HCCDB-6.S308	HCCDB-6				65.1	Alive	0.103842	0.126638	0.141044	0.0292079	0.127007	0	0.0102692	0.120213	0.0643545	0.0351391	0.0679457	0.102777	0.0931005	0.202218	0.0087595	0.0698423	0.139745	0	0.211305	0.0291723	0.280291	0.0880353	0.0429657	0.122249	0.022655	0.0914265	1.89169e-19	0.069763	0.0165373	0.0762244	0.250448	0.0850976	0.0518008	0.00931665	0.070107	0.123493	0.0799082	0.156571
HCCDB-6.S309	HCCDB-6				2.5	Dead	0.113648	6.73541e-20	0.109068	2.68716e-18	0.0685528	8.8848e-19	2.02261e-17	0.120442	0.0169459	0.0398212	0	0.038255	0.00470396	0.214977	0.041868	0.0261997	0.1145	0.0995421	0.161314	0.00218231	0.299455	0.0746671	1.40912e-19	0.171985	0.0156363	0.00786131	0	6.38363e-18	0.064295	0	0.204866	0.049983	0.0352505	0.0545377	0.095843	0.155676	0.0776832	0.05789
HCCDB-6.S310	HCCDB-6				47.9	Dead	0.104282	0.0919849	0.187565	0	0.125784	4.25847e-19	0.0502476	0.122607	0.10902	0.115434	0.101936	0.0829549	0.169154	0.235738	0.0120049	0.0972017	0.105549	0.0754219	0.171614	5.64034e-18	0.296178	0.107963	0.0336064	0.17454	0.0249076	0.0434595	1.70573e-18	0	0.0589992	0.00792878	0.23065	0.0920208	0.0559133	0.0473387	0.12581	0.096454	0.0748629	0.104332
HCCDB-6.S311	HCCDB-6				56	Alive	0.0935811	0.08938	0.169493	1.18117e-19	0.0638109	2.87265e-18	0.00504401	0.151662	0.0896699	0.0756554	0.0539024	0.0445175	0.0741555	0.212261	0	0.0660079	0.0702244	0.0304546	0.164717	0.00595219	0.265627	0.0487658	0.0340079	0.0759368	0.0255794	0.0487576	0	0.0442667	0.090608	0.0264065	0.206835	0.0683985	0.0490856	0.0267712	0.127681	0.136122	0.170899	0.0451922
HCCDB-6.S312	HCCDB-6				52.7	Dead	0.104077	0.0448946	0.0712088	0	0.0116538	0.0111182	0	0.151934	0.0392901	5.16007e-23	1.29739e-18	6.04779e-19	0.0697662	0.172453	0.0173772	1.0842e-19	0.128992	0.10786	0.100093	6.35141e-19	0.301816	0.0239979	0	0.0627756	0.0116047	0.00142785	2.22289e-18	0	0.0447247	2.46188e-19	0.303219	0.0510581	0.0680545	0.0801006	0.0505798	0.12797	0.0903453	0.00123709
HCCDB-6.S313	HCCDB-6				21.3	Dead	0.124316	0	0.0873286	0	0.00416603	0	0	0.15523	0	1.31447e-17	3.36298e-18	0.0553208	0.0524962	0.247907	0.037107	0.0289051	0.168336	0.0983118	0.0751168	0.00351468	0.29922	0.0553177	0.00890321	0.118559	0.0123095	0	0	0	0.0669437	2.73388e-18	0.170996	0.0701455	0.0583959	0.0386489	0.0773505	0.0954097	0.124805	0.0906432
HCCDB-6.S314	HCCDB-6				28.7	Alive	0.0317519	0.137206	0.180637	0.0511518	0.150898	1.82647e-18	0.00617525	0.151006	0.10793	0.0577341	0.120161	0.0226908	0.166404	0.251873	2.49449e-18	0.082687	0.170591	1.09004e-18	0.210568	0	0.159269	0.0860422	0.0531898	0.0832719	0.00750219	0.0905031	0	0.0305296	0.0867038	0.0762139	0.125883	0.133797	0.0294813	0	0.164387	0.171954	0.062263	0.171225
HCCDB-6.S31	HCCDB-6				51.1	Alive	0.0868231	0.027147	0.0619004	0	0.0593229	7.12497e-18	0	0.0825396	0.00441743	4.30753e-18	1.76613e-18	3.21513e-18	0.0673585	0.202173	0.035019	0	0.0929842	0.110473	0.15718	0	0.297453	0.0230776	0	0.132142	0.0164709	0.040863	0	5.51925e-18	0.0709901	0	0.173603	0.0283881	0.0827655	0.0231529	0.062594	0.0929715	0.13848	0.0700306
HCCDB-6.S315	HCCDB-6				56.3	Alive	0.145833	0.0274779	0.143126	0	0.0721081	0	0.010408	0.138338	0	0.00302137	0	0.0658378	0.0863347	0.163936	0.0242355	0.0326548	0.163191	0.0600159	0.130892	0.0241521	0.320058	0.0789552	0.000795581	0.18788	0.0199292	9.60584e-20	9.6258e-18	5.4551e-19	0.0695689	0	0.208367	0.0824183	0.0639917	0.0716898	0.021646	0.0411256	0.117883	0.11429
HCCDB-6.S316	HCCDB-6				58	Alive	0.121085	0.000842738	0.0765859	0.00105349	0.0427664	0	2.65295e-20	0.163457	0.061123	0.0525155	0.0112079	0.0432949	0.0396527	0.148695	0.0357752	0.0234988	0.197271	0.0995975	0.149372	0.0231184	0.315489	0.0635732	2.79592e-21	0.205724	0.00787698	0	2.61001e-19	3.07451e-18	0.0545863	4.55537e-20	0.29749	0.0751651	0.072178	0.0774672	0.034005	0.064043	0.0994649	0.0495453
HCCDB-6.S317	HCCDB-6				26.9	Dead	0.105446	0.0250182	0.0882518	0.0210623	0.0143687	0	0	0.132833	0.00601563	0	5.04984e-18	0.0204061	0.0555452	0.193006	0.0362005	0.0190062	0.112308	0.0187401	0.126012	0	0.261079	0	0	0.0406771	0.0210277	0	0	0	0.053663	3.33165e-19	0.307932	0	0.0428163	0.0556419	0.0390495	0.134385	0.102469	0.0837113
HCCDB-6.S331	HCCDB-6				60.3	Alive	0.123207	0.0372659	0.107771	3.71463e-19	0.0684453	0	3.66568e-19	0.15877	0.0398684	0.0342088	2.54342e-18	0.104046	0.0615263	0.200423	0.0411466	0.0662247	0.123733	0.0319981	0.181624	0.0476712	0.310122	0.0886945	0.0223434	0.126515	0.0192608	0.0227835	3.1132e-18	8.15917e-19	0.0378298	1.17262e-18	0.26431	0.0820775	0.0924513	0.079921	0.0333773	0.0757388	0.0844222	0.13499
HCCDB-6.S332	HCCDB-6				54.2	Alive	0.132695	0.078651	0.0409584	6.00279e-19	0.0202667	0	1.08412e-18	0.129029	0.0174011	0	3.5105e-19	0.0330169	0.09816	0.230275	0.118268	0.0270114	0.10863	0.0435598	0.16231	0	0.26436	0.125538	0.0283898	0.126539	0.0164158	0.0224278	3.95353e-19	0.0119006	0.0407342	0	0.302059	0.0377299	0.0610659	0.0733933	0.00100695	0.203787	0.0210564	0.0907137
HCCDB-6.S333	HCCDB-6				54.7	Alive	0.111387	0.00495547	0.149217	0.0275681	0.138859	0.0358794	0	0.143412	1.5811e-19	8.61493e-19	0	0.0403052	0.00921708	0.182213	0	0.0579884	0.139608	0.122874	0.1297	0.0217554	0.295115	0.0482125	0.0122539	0.12348	0.0208773	7.8364e-20	3.09793e-18	5.14797e-18	0.0396993	0.0340574	0.216134	0.0659709	0.0639884	0.0970242	0.0594835	0.102901	0.0797442	0.1442
HCCDB-6.S334	HCCDB-6				50.1	Dead	0.116302	0.0601953	0.174953	0	0.102113	1.56036e-18	0	0.147869	0.138553	0.0999439	0.0782287	0.0739694	0.0969933	0.187864	0.0158584	0.0815902	0.12073	0.0928056	0.146202	0.0674751	0.304411	0.0977973	0.0251965	0.16579	0.0106099	0.022473	4.20174e-18	4.60301e-18	0.0662152	0.018958	0.2452	0.0795939	0.0879569	0.0348205	0.111623	0.108457	0.103002	0.114893
HCCDB-6.S335	HCCDB-6				59.9	Alive	0.116761	0.0519432	0.135036	0	0.000883899	6.21808e-18	7.13826e-19	0.121214	1.14188e-18	0	1.13152e-17	0.033468	0.0643741	0.208854	0.00405912	0.0195585	0.0980015	0.026332	0.193075	0.00026898	0.268815	0.0464157	0	0.121804	0.0282659	0.0176326	0	0.00229039	0.0611458	0.0461325	0.284256	0.0772008	0.0616996	0.0640941	0.0437782	0.140178	0.129304	0.0985183
HCCDB-6.S336	HCCDB-6				61.5	Alive	0.152517	0.0451804	0.138234	0	0.0941293	0	0.0140114	0.125587	3.45721e-18	0.0199956	0.0061234	0.0578187	0.063942	0.190558	0.00321539	0.0674367	0.137065	0.0718984	0.218607	0.0231467	0.314559	0.0962541	0.0114852	0.199902	0.0181143	0.0196969	4.20609e-19	0	0.0521629	8.85635e-20	0.172147	0.0870299	0.0917427	0.0493285	0.0232505	0.0802225	0.112938	0.126309
HCCDB-6.S35	HCCDB-6				64.3	Alive	0.100956	0.0511011	0.104738	1.45341e-18	0.0640715	2.83166e-18	0	0.125419	0.0568385	0	0	0.0418876	0.0983616	0.181543	0.0462628	0.0340024	0.13624	0.0701035	0.136837	0.000170631	0.300964	0.0590789	0	0.167426	0.0261701	0.035505	0	2.5349e-18	0.0434389	0.0125147	0.166095	0.0598285	0.065796	0.0393548	0.0636773	0.150095	0.149369	0.0834307
HCCDB-6.S337	HCCDB-6				62.6	Alive	0.128573	0.0394384	0.0972805	0.0141617	0.0850678	9.03791e-19	0.0210452	0.10267	0.0027669	0	7.2248e-21	0.106189	0.0759076	0.225946	0	0.0674347	0.147516	0	0.267796	0.0217434	0.289854	0.0290088	0.0214362	0.082208	0.014717	0.00879396	1.67572e-18	2.32436e-18	0.02432	1.86471e-18	0.253597	0.0654864	0.0678503	0.0359943	0.0801251	0.036492	0.0845743	0.089401
HCCDB-6.S338	HCCDB-6				54.9	Alive	0.120746	0.0241129	0.0193673	0.0102932	0	0.0136342	0.00914768	0.172295	0.0587947	1.59374e-18	0.00154131	0.0569331	0.0515706	0.165618	0.0348744	0.0522981	0.218152	0.167635	0.0927898	0	0.300988	0.0639745	2.85745e-20	0.254178	0.014636	0.00300789	4.32522e-18	0	0.0284889	0	0.383198	0.0516359	0.0909903	0.0769529	0	0.107461	0.0447341	0.0971646
HCCDB-6.S339	HCCDB-6				27.5	Dead	0.113879	0	0.0775072	1.18774e-19	0	2.46383e-18	0	0.154434	0.0107505	0	0	0.037624	0.00738138	0.240837	0.0700922	0.0330573	0.14633	0.0474977	0.177552	0	0.275853	0.00423567	1.58843e-20	0.062939	0.026658	0	2.7129e-18	2.82772e-19	0.036808	0	0.305819	0.0269299	0.0464329	0.0806882	0.0571452	0.133273	0.157208	0.0491328
HCCDB-6.S341	HCCDB-6				53.6	Alive	0.100915	0.110348	0.185416	0.067756	0.145407	0.00270765	0.0551858	0.136187	0.104253	0.107839	0.0706194	0.0717013	0.112587	0.22338	0	0.0849112	0.102601	0.0370875	0.216428	5.72291e-18	0.236235	0.0623951	0.039963	0.0632165	0.0356141	0.0392896	0	0.031865	0	0.0103297	0.231119	0.025882	0.0217018	0.0552109	0.109548	0.076309	0.0775094	0.103104
HCCDB-6.S352	HCCDB-6				53	Dead	0.119221	0.0443457	0.155666	0	0.099392	0	0.0141967	0.203482	0.0663011	2.23421e-18	0.0194691	0.0582402	0.0512959	0.196363	0.00902559	0.0600544	0.105372	0	0.174547	2.51114e-18	0.274482	0.0631947	0.0333161	0.0961113	0.0278643	0	2.10447e-18	0.00797399	0.0654757	0.068294	0.167397	0.0759633	0.0433511	0.0571001	0.110004	0.127013	0.134056	0.103139
HCCDB-6.S354	HCCDB-6				19	Alive	0.104921	0.042888	0.0929145	0	0.0379411	4.16754e-18	9.78302e-18	0.17996	3.53317e-20	0	1.18335e-19	0.0356325	0.0585597	0.244416	0.0241152	0.0241718	0.163791	0.0565292	0.0952582	2.28597e-18	0.294681	0.0838501	0.0180427	0.148836	0.0150992	0	1.50713e-18	2.81113e-18	0.0512142	0	0.181583	0.0497566	0.0623619	0.077606	0.0880571	0.142545	0.05967	0.10201
HCCDB-6.S355	HCCDB-6				55.3	Alive	0.131623	0.0285669	0.0326477	0	0.00930136	0.00472211	0	0.117012	0	2.77898e-19	0	0.0499115	0.058586	0.168858	0.0295259	0.0428655	0.163189	0.120022	0.0965424	0.0294185	0.295646	0.0550686	8.67362e-19	0.238257	0.0129942	0	3.45815e-18	0	0.0149877	2.08745e-19	0.289314	0.090001	0.0720679	0.103864	0.0244621	0.13123	0.0227984	0.111455
HCCDB-6.S356	HCCDB-6				36.6	Alive	0.110245	0.0583435	0.121207	0.0018411	0.0339434	0	2.31697e-18	0.139098	0.00541319	0	0	0.0530669	0.0445917	0.155561	0.0465448	0.0294508	0.144456	0.0924792	0.149105	0.0331505	0.305318	0.0847027	0.0041824	0.135764	0.0196546	0.0373085	0	0.00301654	0.0520563	0	0.276911	0.0776327	0.0748368	0.0684795	0.0313766	0.106333	0.101674	0.142746
HCCDB-6.S2	HCCDB-6				9.5	Dead	0.0895234	0.0322331	0.0736743	0.0497043	0.0520671	2.13909e-18	0.0458241	0.100652	0.0812807	0.0429201	0.0137481	0.0780778	0.0893898	0.185016	0.0794479	0.0921861	0.0955889	0.102199	0.172082	1.92237e-18	0.25737	0.0677117	0.0461481	0.124987	0.0204504	0.0272309	0	2.9797e-18	0.0716659	6.53513e-19	0.270791	0.0363346	0.0497766	0.0544678	0.0436657	0.170601	0.0581944	0.133957
HCCDB-6.S36	HCCDB-6				3.8	Alive	0.109289	0.0657749	0.0489582	0	0.021037	0	1.42268e-19	0.138712	0.00935298	0.00457131	0	0.0020726	0.0705268	0.241388	0.0132712	0	0.0880539	0.0834353	0.213789	0	0.275851	0.061129	0.0161848	0.0936555	0.0178176	0.0169439	2.06043e-18	0.038655	0.0177708	0	0.265389	0.0413868	0.0487687	0.0230898	0.0674166	0.115328	0.0792526	0.0723128
HCCDB-6.S357	HCCDB-6				57.1	Alive	0.116763	0.087734	0.2006	0	0.121746	7.33135e-18	0.0108567	0.103263	0.147544	0.162861	0.109661	0.078832	0.114683	0.215845	0.0607263	0.0716791	0.146797	0	0.064756	0.0636191	0.283364	0.122453	0.0320562	0.154567	0.0170417	0.042143	0.0351558	2.31408e-19	0.115845	0.037017	0.21356	0.119202	0.0610201	0.0408728	0.148403	0.148105	0.135847	0.0839433
HCCDB-6.S358	HCCDB-6				65.4	Alive	0.118499	0.0754621	0.101379	0.0291223	0.0818671	0.0215959	0.0331058	0.116695	0.0213536	0.0268062	0	0.131303	0.112358	0.211724	0.0417585	0.0818295	0.129381	0	0.17291	0	0.282508	0	0	0.078762	0.0251291	0.0385596	0	0	0.0380293	0	0.323366	0.049147	0.066603	0.0465313	0.0483225	0.0938389	0.0642027	0.0888612
HCCDB-6.S359	HCCDB-6				54.7	Alive	0.0447245	0.0607693	0.166262	1.56019e-18	0.070723	0.00729272	0.0442086	0.130545	0.0168431	0.0201199	0	0.0239537	0.0824813	0.270725	0.0317179	0.00777783	0.0490696	3.90785e-19	0.0912691	0	0.262307	0	0.00164579	0.0604589	0.0292995	9.80919e-20	4.95372e-18	0	0.0273688	0.0220231	0.255732	0.0216684	0.0627045	0.0879595	0.109775	0.112168	0.0988994	0.100669
HCCDB-6.S360	HCCDB-6				62.8	Alive	0.10786	0.0753286	0.133408	0.0178066	0.0981817	0	0	0.0950906	0.0125346	0	0	0.0622996	0.004581	0.180936	0.0331187	0.0780233	0.112152	0	0.147983	0.0906368	0.253117	0.0820474	0.0282607	0.058193	0.0304011	0.0370594	8.97727e-18	0.0409755	0.0747061	0.0316755	0.213167	0.0422706	0.0424762	0.0822293	0.0693038	0.128874	0.137045	0.138983
HCCDB-6.S380	HCCDB-6				65.5	Alive	0.111543	0.00575254	0.153008	0.0146781	0.0849021	4.88676e-19	0	0.183882	0.00772575	0.00700542	1.91069e-18	0.0350811	0.058369	0.185526	1.67508e-17	0.0558397	0.0973474	0.0302445	0.223518	9.21785e-18	0.232567	0.0261471	0.0263954	0.0529277	0.0268728	0	2.65151e-18	5.76915e-18	0.0245247	0	0.286514	0.0333542	0.0553811	0.0472659	0.0733478	0.0804369	0.0467753	0.122831
HCCDB-6.S382	HCCDB-6				65.4	Alive	0.0942648	0.0153345	0.126204	0.0574081	0.0676675	2.99114e-18	0	0.104121	0.0361725	3.49819e-18	0	0.0377665	0.0126604	0.189877	0	0.0463622	0.15482	0.0785316	0.147702	4.15658e-19	0.27941	0.0656068	0.0267376	0.0854503	0.0315535	0	0	3.277e-18	0.0576041	0	0.187323	0.0275207	0.0632899	0.109901	0.0499784	0.0399058	0.144904	0.071516
HCCDB-6.S384	HCCDB-6				65.4	Alive	0.0992592	0.0275819	0.116565	0.00469084	0.0487199	0	5.87283e-19	0.170487	0.0341492	0.00653432	0	0.0947013	0.00531943	0.173241	0.00244733	0.0579724	0.0896387	0.0190515	0.154027	0	0.276151	0.0143291	0.0156119	0.0679509	0.0294294	0.0164565	0	0	0.0783783	0.061946	0.294289	0.0618947	0.0672411	0.07796	0.0710829	0.101684	0.143522	0.0942984
HCCDB-6.S387	HCCDB-6				38.7	Alive	0.109528	0.026674	0.0783643	0	0.000419251	0.00297571	1.27832e-19	0.210352	0.0387822	3.80676e-18	3.17881e-19	0.0207316	0.0912808	0.172544	0.0287701	0.00596675	0.13756	0.0793715	0.101986	0	0.293722	0.0442661	0	0.14284	0.0292028	0	2.63732e-18	0	0.0572452	0	0.276143	0.0389941	0.0780085	0.0442605	0.0284067	0.12069	0.10857	0.09467
HCCDB-6.S389	HCCDB-6				14.3	Dead	0.102235	0.000335963	0.0858788	0	0.0358915	0	2.25163e-18	0.101472	1.28984e-18	0	5.45912e-19	7.61574e-19	0.0684248	0.199815	0	0	0.0993923	0.00882123	0.116219	2.66158e-17	0.296356	0.0320429	0	0.115081	0.00560819	0	0	1.50547e-19	0.0588294	6.13764e-18	0.278641	0.0342216	0.0623147	0.0397184	0.0665766	0.042982	0.140835	0.0611557
HCCDB-6.S37	HCCDB-6				54.8	Alive	0.122048	0.0481633	0.0110672	0	0	1.15985e-18	7.64335e-18	0.190298	0.0327068	0	1.44508e-17	0.0355444	0.142199	0.182201	0.0465728	0.0135521	0.108217	0.199511	0.147854	1.00176e-17	0.288131	0.0473178	6.52758e-18	0.182065	0.023999	0.0202511	8.26106e-18	3.17198e-18	0.0207295	0	0.285553	0.00525862	0.0886608	0.0205267	0.00385854	0.191972	0.0791554	0.112885
HCCDB-6.S391	HCCDB-6				14.3	Alive	0.0511718	0.0357247	0.159762	0	0.0710636	6.9541e-18	4.96819e-19	0.170613	0.0134999	7.92102e-19	0	0.122425	0.0523207	0.264561	0	0.0687434	0.0838339	0	0.274267	0	0.227195	0	0.00709608	0.0139166	0.0193724	0.0468674	2.56924e-20	0	0.0252606	0	0.205221	0.00278062	0.104817	0.0325844	0.0807049	0.170188	0.0995476	0.0602271
HCCDB-6.S393	HCCDB-6				62.9	Alive	0.0432486	0.0221623	0.14719	1.23565e-17	0.00599688	7.88324e-18	9.32144e-18	0.124731	0	2.46564e-17	1.97168e-17	0.0408295	0.0322548	0.269097	0.0322446	0.0135934	0.0222986	0.0139181	0.130484	0.00499204	0.205528	0.0343456	0.0338509	0.0105267	0.0193782	0.00349224	3.98597e-18	1.76844e-18	0.0633718	0	0.26338	0	0.0474496	0.0337454	0.0935333	0.13038	0.10981	0.0601717
HCCDB-6.S395	HCCDB-6				16.2	Dead	0.0887478	0.103217	0.16402	0.0596731	0.0902144	1.27798e-18	0.0367705	0.0982348	0.0799281	0.0874801	0.0879048	0.0908533	0.118127	0.202418	1.1543e-17	0.0694675	0.125989	0.0575478	0.263564	0	0.28047	0.182017	0.0660586	0.195529	0.0205822	0.0680525	0	2.11024e-18	0.0902846	1.20384e-19	0.208264	0.0579123	0.0690601	0.0490244	0.0789887	0	0.106435	0.0656637
HCCDB-6.S398	HCCDB-6				9.1	Dead	0.116282	0	0.0756699	0	0	3.57114e-18	2.19409e-21	0.113542	0	2.16605e-18	5.30952e-18	0.0212644	0.047776	0.232269	0.0178506	0.0375098	0.0740429	0.0562834	0.127489	0	0.276292	0.0302744	0.00379993	0.141455	0.0222369	3.72696e-19	2.92682e-18	4.68551e-18	0.0626691	0	0.332055	0.0484649	0.0661201	0.0332202	0.0726464	0.0953661	0.144764	0.0630989
HCCDB-6.S401	HCCDB-6				53.9	Alive	0.0923733	0.0478521	0.103419	3.03132e-19	9.53148e-20	6.29131e-19	0	0.112916	0.0242318	3.05783e-19	2.2757e-18	0.0922745	0.101055	0.181584	0.0408723	0.035411	0.121576	0.0788707	0.176817	0	0.238178	0.0865458	0.00224755	0.187827	0.0245313	3.54102e-19	9.1712e-19	0	0.0521899	1.70281e-18	0.36433	0.0605951	0.0544041	0.0335978	0.0555257	0.104849	0.107266	0.0557882
HCCDB-6.S403	HCCDB-6				53.3	Alive	0.109038	0.0378092	0.105737	3.95861e-19	0.0278268	0	1.19751e-17	0.177122	5.62958e-21	0	0	0.0205498	0.0417612	0.229852	2.56711e-19	0.00899166	0.0985692	0.0350779	0.215378	5.54873e-19	0.277229	0.048824	0.00831559	0.0684719	0.0228202	4.38567e-19	3.50159e-19	0.0283651	0.0120044	3.2052e-19	0.249995	0.0402815	0.060972	0.0478054	0.0721176	0.0785828	0.0871634	0.0482374
HCCDB-6.S405	HCCDB-6				5.8	Dead	0.0948716	0.0394207	0.131754	7.91569e-19	0.00856765	1.12871e-18	4.51621e-18	0.202017	0.0357613	0.00432598	1.10976e-18	0.0908907	0.0441181	0.226122	0.0727706	0.031504	0.170405	0.0127572	0.141687	0	0.299081	0.0379732	0	0.0965237	0.0351405	0.0196259	0	0	0.0655217	5.16337e-19	0.275625	0.0348265	0.0535162	0.0590652	0.0466484	0.111447	0.11272	0.0534375
HCCDB-6.S407	HCCDB-6				27.1	Dead	0.0740651	0.0622076	0.145471	0.0212565	0.0747725	0	0	0.175479	0.125356	0.0987779	0.0986411	0.0511401	0.1046	0.154229	0.015781	0.0187427	0.180444	0.130037	0.160797	0.038369	0.302283	0.0642351	0.0175561	0.145924	0.0207661	0.00527308	0	0	0.0592331	0.0589339	0.259038	0.147177	0.111031	0.0772588	0.0594649	0.0943856	0.0792388	0.0870118
HCCDB-6.S112	HCCDB-6				13.6	Dead	0.0810299	0.0338023	0.0965864	0	0.0240742	1.46756e-18	8.35477e-18	0.101917	0.0222229	0	5.58251e-19	0.0369533	0.0695599	0.282593	0.153457	0.0305354	0.18841	0	0.165337	0.0152903	0.22686	0.0916391	0.023804	0.0995507	0.0354801	4.45407e-20	1.72889e-18	0	0.0583275	1.85188e-19	0.299349	0.0446983	0.0319102	0.0339818	0.0630676	0.0702523	0.119439	0.0525352
HCCDB-6.S409	HCCDB-6				52.3	Alive	0.10747	0.0294034	0.0715641	2.85929e-18	9.17658e-20	4.84242e-18	1.56576e-19	0.217327	0.0210929	8.69231e-19	1.07474e-19	0.0418975	0.0364434	0.206386	0.0276268	0.021543	0.163324	0.103885	0.175279	0.0342204	0.298589	0.0710709	0	0.217949	0.0180939	0	2.23432e-18	3.44848e-18	0.0979841	4.32656e-19	0.316882	0.081422	0.0560833	0.094615	0.0238668	0.0805664	0.0730019	0.0765481
HCCDB-6.S411	HCCDB-6				15.4	Dead	0.111544	0.0513605	0.145228	0.0189533	0.0812683	3.42314e-18	4.93048e-19	0.193982	0.059941	0.030195	0.0167628	0.0736028	0.10847	0.155155	0.0349721	0.0423862	0.126645	0.02793	0.119784	0.0483606	0.301003	0.0947026	0.00444376	0.193884	0.0274478	0.0331835	3.18529e-19	0	0.0417034	0.00884913	0.225718	0.0903262	0.0579326	0.0469837	0.0716265	0.102578	0.117411	0.0414774
HCCDB-6.S414	HCCDB-6				66.3	Alive	0.110777	0.0316527	0.1139	0	0.0720363	3.2145e-19	7.78509e-18	0.183236	0.0639199	0.0582505	0.0581591	0.0665469	0.0910526	0.179632	0.0123206	0.0415468	0.0933518	0.0936265	0.00975179	0.00495586	0.303456	0.0807151	0.0192536	0.164036	0.0225277	0.00211871	0	0	0.062759	0.0504934	0.300436	0.0746316	0.0374846	0.0427107	0.0604242	0.1177	0.134008	0.134049
HCCDB-6.S428	HCCDB-6				4	Dead	0.0606083	0.0392281	0.153985	0.0894812	0.111611	0	0.0215875	0.149049	0.0536751	0.00397313	0.0291108	0.145459	0.0630773	0.205721	0.0157717	0.109684	0.3793	0.0165155	0.408034	0.0459599	0.241003	0.00696163	0.0179922	0.036444	0.0233511	0.0238372	0.0353461	0	0.0948297	0.00170124	0.193397	0.0593478	0.0904519	0.0363122	0.00308118	0	0.055639	0.113682
HCCDB-6.S113	HCCDB-6				57	Alive	2.06713e-19	0.0679429	0.136857	0.0188547	0.0402747	0	4.08421e-19	0.20795	0.15844	0.0735564	0.0394401	0.00206462	0.0547581	0.270064	0.0276288	0.0170552	0.0545939	0.0115474	0.0984908	0.0235053	0.14518	0.0732141	0.0536442	0.0124644	0.00481412	0.0312308	3.7683e-18	0.00637727	0.0547503	0.0593882	0.166497	0.0860222	0.0416128	0.0387529	0.127828	0.215279	0.13644	0
HCCDB-6.S114	HCCDB-6				13.8	Dead	0.111275	0.0156723	0.0259811	7.86912e-19	0.000881491	1.51226e-18	0	0.174811	1.38211e-18	0	4.60855e-18	0.00517463	0.0626825	0.218613	3.06128e-19	0	0.12406	0.0319104	0.118388	0	0.289962	0.0910015	0.017551	0.17452	0.00938978	0	0.0484677	0	0.0650173	6.88508e-18	0.270682	0.0423978	0.084256	0.0805345	0.0219628	0.113341	0.0987635	0.0666034
HCCDB-6.S115	HCCDB-6				10.4	Alive	0.0931271	0.0816743	0.134743	3.70638e-18	0.098746	0	2.52259e-18	0.193828	0.115609	0.0572085	0.123439	0.0166528	0.112194	0.228423	0.00401375	0.0481283	0.115125	0.0167599	0	4.92726e-18	0.298828	0.0885762	0.0297272	0.132635	0.00170068	0.0205114	0	0	0.146696	0.0964346	0.187318	0.0975501	0.0333461	0.0980142	0.133761	0.144357	0.0757584	0.106034
HCCDB-6.S116	HCCDB-6				26.5	Dead	0.0691277	0.027429	0.196371	1.02563e-17	0.0507099	0.0357379	0.107171	0.236832	0.0616817	6.15156e-20	3.96651e-18	0.0234454	0.0146807	0.257316	0.137744	0.115458	0.0924355	0.25614	0.234945	0	0.270104	0	0	2.13336e-19	0.0195559	0.0627794	0	0.00249145	0.0741947	0.146899	0.0629738	0.0282748	0.0450363	0.0645469	0.0595304	0.177514	0.0667914	0.000624967
HCCDB-6.S117	HCCDB-6				57.7	Alive	0.11236	0.0165517	0.104435	0.0496294	0.131249	1.22476e-19	0.10364	0.0939355	0.0341187	0.0692572	0.0406069	0.0740049	0.069528	0.194748	0.050323	0.0908734	0.171196	0.0620308	0.2436	2.02243e-19	0.300727	0.0589995	0.0118227	0.17385	0.0180907	0.00156343	0.0234564	6.17638e-20	0.0305906	0	0.149775	0.0589291	0.0880518	0.0735774	0.06081	0.0491381	0.0095555	0.0525868
HCCDB-6.S118	HCCDB-6				18	Dead	0.138364	0.0258884	0.11348	0	0.072507	2.57024e-18	3.94104e-19	0.183163	0.0374755	0.00867594	0	0.0642222	0.0692493	0.188721	1.24239e-18	0.0441393	0.0845648	0.0464699	0.196444	0.033108	0.315836	0.0849019	0.0169215	0.159177	0.0086365	1.96554e-19	0.0168563	0	0.0442706	6.01736e-19	0.161375	0.0840403	0.0686744	0.0351956	0.0291881	0.132721	0.111252	0.104194
HCCDB-6.S119	HCCDB-6				23	Dead	0.0274217	3.38247e-20	0.108083	4.86297e-19	0.111845	0.0274873	0.147284	0.163005	0	3.91806e-19	0.00851974	0.0164129	0	0.206743	0.135359	0.0803743	0.13946	0.304141	0.238093	0	0.234207	0.0133394	0.0363515	0.0428136	0.0191288	0.0222723	0	0.00671817	0	0.127351	0.115728	1.1454e-18	0.0793519	0.0869813	0.00392474	0.229525	0.0428221	0.0328496
HCCDB-6.S3	HCCDB-6				66.1	Alive	0.124286	0.0508503	0.0803928	4.06622e-18	0.0201912	0.00474578	0.0659457	0.155654	0.0806747	0.000472575	0	0.0878352	0.121441	0.206914	0.0641405	0.0620502	0.0844071	0.0797525	0.262537	0	0.275479	0	6.08281e-05	0.0803573	0.0196461	0.0185068	0	0	0.0115473	1.57144e-18	0.344176	0.0700783	0.0937945	0.0794056	0.00594644	0.178698	0.0764422	0.136927
HCCDB-6.S51	HCCDB-6				58.4	Alive	0.108296	0.0611092	0.156337	0.0262262	0.134602	0.0268396	0.0734649	0.0991969	0.074833	0.0709061	0.0663341	0.0611038	0.0126042	0.216159	0.0102031	0.101972	0.152844	0.038003	0.249019	0	0.299882	0.0719443	0.0203785	0.134634	0.0139972	0.0531397	0.0262771	0.0169247	0.0721629	0.0212547	0.152167	0.0535528	0.0454145	0.0626718	0.0727537	0.0693735	0.0396713	0.0784073
HCCDB-6.S52	HCCDB-6				58.9	Alive	0.0906789	0.0107211	0.109497	0	0.05927	1.17864e-18	1.64658e-17	0.172935	0.0264673	0	0	0.0511374	0.0417335	0.265976	0.0280445	0.088521	0.131175	0.0460293	0.0930502	8.52205e-18	0.277077	0.024412	0.0135366	0.0757565	0	0.00592155	0	0.0131223	0	0.020239	0.228805	0.0846767	0.0432552	0.049333	0.0684316	0.190539	0.11199	0.0459825
HCCDB-6.S53	HCCDB-6				62	Alive	0.0890441	0	0.206075	9.57923e-19	0.0799451	7.08382e-18	0.0128373	0.0309744	0.0485256	0.0430518	0.0793262	0.167864	0.0363403	0.251536	0.0603805	0.142473	0	0.250831	0.137455	0.0106752	0.266308	7.73301e-19	8.90395e-19	0.0514558	0.00923167	0.0501509	1.93253e-18	1.45174e-18	0.0220419	0.0870106	0.0840033	0.0467637	0.0478298	0.0421368	0.0808691	0.130474	0.0181585	0.106957
HCCDB-6.S54	HCCDB-6				17.6	Dead	0.0887786	0.04862	0.139937	0	0.0516001	1.33432e-17	2.20637e-18	0.113896	0.0525158	0.0255894	0	0.0300885	0.00451095	0.175289	0	0.0154625	0.0995905	3.81596e-19	0.212666	0	0.2536	0.102879	0.0136521	0.155928	0.00987338	0.0235649	0	0.0281448	0.0515515	0.000445897	0.169945	0.0410269	0.0433676	0	0.0816828	0.127848	0.0933311	0.0801455
HCCDB-6.S55	HCCDB-6				4.5	Dead	0.140994	0.0442791	0.121259	6.2859e-18	0.0295672	2.09962e-20	0	0.157063	0.0462844	0.0554083	4.97509e-19	0.0183937	0.0609662	0.171876	0.0591399	0.0363054	0.134311	0.173596	0.161013	3.22345e-18	0.310215	0.0905905	9.41619e-19	0.253426	0.0256655	0.0188232	0.00595553	0.00339796	0.0680508	0.0190212	0.153587	0.0957682	0.114405	0.0745482	0.0283812	0.13541	0.0543884	0.0664124
HCCDB-6.S56	HCCDB-6				7.7	Dead	0.094886	0.088799	0.152175	0.063366	0.12795	1.11958e-18	0.043218	0.122759	0.0344704	0.0669826	0.0257837	0.0563235	0.112512	0.201702	0	0.0717233	0.150774	0.0197705	0.204469	0	0.274594	0.112933	0.0356657	0.153171	0.014706	0.0616231	1.14153e-20	0.0085864	0.0725236	0	0.255032	0.0835628	0.0548578	0.0382121	0.0913465	0.0996794	0.105768	0.0786747
HCCDB-6.S57	HCCDB-6				60.7	Alive	0.124544	0.0381476	0.0844166	0.0208822	0.0515306	2.49596e-19	0.0329288	0.166723	0.011317	0.0206044	9.87396e-19	0.0140549	0.049484	0.193483	1.82208e-17	0.00546138	0.178448	0.127027	0.0505022	1.52544e-17	0.299823	0.0728209	0.0145738	0.158453	0.013011	6.66553e-19	3.47407e-18	6.27493e-19	0	0	0.272745	0.0624723	0.0928161	0.133925	0.0607674	0.0745683	0.047603	0.0764116
HCCDB-6.S58	HCCDB-6				59.7	Alive	0.122042	0.0351726	0.118264	0.0141084	0.097252	0.00630969	0	0.13643	0.0203462	0.0262171	0	0.105007	0.106432	0.244577	0	0.0511842	0.103067	0.0570196	0.228371	0	0.288006	0.0592865	0.0212008	0.0688164	0.0244606	0.0174423	6.50034e-19	8.39293e-19	0.0109066	0	0.175766	0.0656906	0.0284863	0.0517101	0.0665808	0.0512598	0.0800606	0.0990949
HCCDB-6.S59	HCCDB-6				2	Alive	0.142018	0.0570882	0.0626361	0.029506	0.0580188	1.6121e-18	0	0.130652	0.0148549	0.000886568	0.0254981	0.0487815	0.0899996	0.176261	0.106645	0.0223677	0.200059	0.0395473	0.0748674	0.000578229	0.306819	0.0758296	0.00252457	0.186051	0.0252205	0.0308323	8.29171e-18	0	0.0980842	0	0.254877	0.0895892	0.077099	0.0648998	0.0289392	0.1133	0.0333092	0.106279
HCCDB-6.S60	HCCDB-6				12.7	Dead	0.112414	0.0238193	0.0916287	9.02909e-18	6.42922e-19	7.6239e-18	7.14003e-19	0.12911	0.000135153	6.8879e-18	1.96394e-19	0.0522238	0	0.231064	0.0251593	0.0580596	0.220637	3.1418e-20	0.191994	0.0192186	0.283337	0.154285	0.0407392	0.18676	0.00251258	0.00867811	0.0357236	0	0.0938971	0	0.220814	0.0571282	0.0360439	0.0650888	0.0643284	0.105934	0.125514	0.0647942
HCCDB-6.S7	HCCDB-6				67.4	Alive	0.106317	0.0800143	0.0609654	0.0107263	0.0614079	2.24785e-18	0.0565421	0.164989	0.108742	0.0924813	0.00815193	0.0903056	0.137232	0.242605	0.0875754	0.0920412	0.0967888	0.136178	0.19439	0.013911	0.290779	0.0664131	0.00786928	0.17181	0.0223905	0.0422263	2.61546e-18	0	0.0160965	3.55661e-18	0.276951	0.0997832	0.0594951	0.064049	0.0563694	0.120156	0.0943877	0.0389159
HCCDB-6.S430	HCCDB-6				55.6	Alive	0.0760216	0.0234511	0.0410469	6.67463e-18	7.57995e-18	0	1.93527e-17	0.138141	0	4.05009e-17	7.37194e-18	0.0317848	0.0432246	0.245505	0.0555749	0.0249365	0.0642313	0.0704593	0.115347	0.0195046	0.279925	0.00494178	0	0.0796475	0.000353568	0.0262057	0	2.70993e-18	0.0724018	1.22398e-17	0.489899	0.00471704	0.0440614	0.0549308	0.0409919	0.0780745	0.123513	0.0370007
HCCDB-6.S120	HCCDB-6				52.7	Alive	0.106961	0.000807188	0.0375252	0	0.0218861	0	1.11376e-17	0.213188	0.0403113	0	5.91332e-18	0.0480228	0.00250546	0.222879	0.0525811	0.0330955	0.18331	0.112048	0.118213	0.0285629	0.278003	0.0407295	0	0.122643	0.0175345	0	0	1.87136e-17	0.0858361	1.45216e-18	0.362697	0.0710486	0.0630316	0.101441	0.0320617	0.183719	0.0749057	0.0900336
HCCDB-6.S72	HCCDB-6				51.3	Alive	0.11945	0.151665	0.170909	0.00370827	0.130593	0	0.0938062	0.112502	0.094999	0.0981981	0.0710116	0.167533	0.138501	0.233044	0	0.10984	0.161575	0.0136728	0.235968	0.0406092	0.301965	0.14135	0.0410309	0.183625	0.013725	0.095173	0.0328213	0.04063	0.0619614	0.0258557	0.117857	0.109093	0.0895906	0.0585607	0.0959533	0.0356011	0.127206	0.0890988
HCCDB-6.S73	HCCDB-6				4.5	Dead	0.0634535	0.0158083	0.0613574	0	0.0295742	0.0312458	0	0.160588	0.0381733	2.22571e-18	0	0.018875	0.0541092	0.260496	0	0.0387691	0.085033	0.0583329	0.16379	0	0.24416	0	0.00859853	0.000991856	0.00976724	0.00885626	0	0	0.0297756	0.0573143	0.242089	0.044413	0.0396208	0.080019	0.0487889	0.163442	0.080552	0.0441864
HCCDB-6.S74	HCCDB-6				52.8	Alive	0.122237	0.0227445	0.100073	0	0.057547	5.95476e-19	1.2659e-19	0.15665	0	0.00221422	0	0.0710146	0.0261163	0.248998	0.0666286	0.106145	0.148539	0.0679617	0.124048	0.0376062	0.294262	0.0588409	0.00437095	0.120207	0.0162649	0	1.4483e-18	0	0.0343441	0.0708776	0.255599	0.0589991	0.0434342	0.106166	0.0782288	0.142098	0.0787015	0.0773797
HCCDB-6.S75	HCCDB-6				24.9	Alive	0.0879978	0.061263	0.173055	0	0.108782	0	0	0.139346	0.100319	0.0397087	0.050187	0.0766946	0.0435355	0.217634	3.47368e-18	0.0928438	0.00165607	0.0659416	0.0604264	0.0314119	0.254244	0.0422027	0.0458059	0.00324244	0.0143191	0.0264208	0	2.25712e-18	0.0684629	0.0460635	0.243265	0.029922	0.0646491	0.0647169	0.0984625	0.228841	0.0749915	0.094162
HCCDB-6.S76	HCCDB-6				36.4	Dead	0.049699	0.0540123	0.154333	0	0.0885911	0.0242602	0.0531329	0.213699	0.127008	0.0374689	0.0612369	0.0966321	0.0714162	0.204022	0.074646	0.09915	0.134336	0.115466	0	0.0636865	0.236661	0.00880121	0.029327	0	0.0207105	0.0472598	8.13958e-19	4.26512e-18	0.0499136	0.0918881	0.236791	0.0100559	0.0834247	0.0474307	0.0845504	0.225861	0.0588442	0.0155676
HCCDB-6.S77	HCCDB-6				45.9	Dead	0.131443	0.0325145	0.175747	0	0.0411434	0	0.0256856	0.107566	1.17155e-17	0.0440987	0.00213754	0.0785171	0	0.234156	0.0567279	0.065204	0.123527	0.0681405	0.138269	0	0.294628	0.00996206	7.47866e-20	0.139306	0.0237081	0.0613863	4.15995e-19	0.0178008	0.038312	0.0721033	0.160375	0.0665817	0.0669059	0.0897609	0.0309512	0.138327	0.0991987	0.100498
HCCDB-6.S78	HCCDB-6				56.1	Alive	0.127404	0.0340487	0.03924	0.00606513	0.100129	1.07293e-19	0.0760733	0.131486	0.0540612	0.0495316	0.0522105	0.0517728	0.0748033	0.19149	0.0443096	0.0610069	0.143316	0.213682	0.145636	0.0425927	0.307476	0.0765291	0.0149789	0.185094	0.0135273	0.0354071	0	1.64465e-19	0.0579921	0.0267517	0.209794	0.0438336	0.103501	0.0524143	0.0561502	0.0752751	0.0318407	0.0127845
HCCDB-6.S79	HCCDB-6				32.7	Dead	0.128037	0.0785792	0.0626896	3.72269e-19	0.0183971	2.89443e-18	1.70836e-17	0.185677	2.0523e-18	8.79048e-18	0	0.00586389	0.0315308	0.2351	0.0178015	0.0245635	0.1337	0.053438	0.0349133	1.027e-17	0.294795	0.0356835	0.0117215	0.0725576	0.00343139	0.042717	0	0.0253533	0.026481	0	0.291532	0.0611	0.0790375	0.0904561	0.0506589	0.207575	0.0323831	0.0883945
HCCDB-6.S8	HCCDB-6				66.6	Alive	0.0815818	0.044455	1.90265e-18	0.0179978	1.46729e-20	1.02461e-18	0.00536932	0.107107	0.00918592	4.60121e-18	3.08827e-18	0.0797483	0.0598841	0.227357	0.0203804	0.0675676	0.173306	0.0968569	0.143912	0	0.271585	0.134523	0.026337	0.234863	0.00769831	0.0663581	0.027999	0	0.00833608	0	0.406169	0.0665678	0.0614609	0.0351472	0.0681271	0.128056	0.055118	0.0799375
HCCDB-6.S80	HCCDB-6				61.2	Alive	0.124293	0.0302301	0.0936367	2.11095e-18	0.0172314	4.61523e-18	1.70586e-18	0.122082	3.74537e-18	0	1.22909e-18	0.0648866	0.00594638	0.203851	0.00313378	0.0262335	0.105179	0.0462352	0.10347	0	0.294653	0.0641701	0	0.190417	0.00520203	0.0211274	9.1424e-18	0.00856434	0.0966328	2.62741e-19	0.203544	0.071139	0.0242822	0.0828335	0.0967383	0.102434	0.155914	0.00314228
HCCDB-6.S81	HCCDB-6				15.1	Dead	0.133568	0.0250048	0.0763903	0	0.0013183	0	7.36899e-18	0.155299	1.2583e-17	0	0	0.00485914	0.0716635	0.260831	8.31652e-19	0.0295243	0.108618	0.0782478	0.059894	1.31062e-17	0.287775	0.052521	5.4709e-19	0.139139	0	0.0143657	1.65966e-18	2.28474e-19	0.0401818	9.21798e-19	0.226572	0.0538419	0.0640881	0.0673657	0.0780998	0.135158	0.117562	0.0287532
HCCDB-6.S82	HCCDB-6				52.8	Alive	0.0564695	0.0618766	0.118607	2.06084e-19	0.00364768	0	2.69914e-18	0.169294	0	0.00722653	4.00717e-18	0.0329646	0.063228	0.178952	0.0657294	0.0175496	0.125602	0.0803378	0.22459	0.041951	0.300988	0.0388803	0.00634784	0.112261	0.0175078	0.014916	2.86548e-17	0.0104254	0.0553344	1.24676e-19	0.269592	0.107049	0.118767	0.0981725	0.0451134	0.0946253	0.130098	0.0390859
HCCDB-6.S432	HCCDB-6				12	Dead	0.118826	0	0.0312245	0.0107282	2.1684e-19	3.32082e-19	1.05272e-17	0.156646	0.0377981	7.14235e-19	0	0.0416685	7.33559e-18	0.204301	0.0455786	0.0140915	0.189337	0.094271	0.147141	1.24837e-17	0.274135	0.0669254	3.9585e-19	0.157327	0.0152162	0	0	1.25893e-17	0.0387534	0	0.332092	0.0550571	0.0437626	0.0863059	0.0218672	0.0989542	0.102809	0.0622689
HCCDB-6.S91	HCCDB-6				20.3	Dead	0.0344634	0	0.124581	1.15876e-18	0.0216726	0	0	0.1322	0	0	0	0.0169671	0.0181178	0.248488	0.0390913	0.0252973	0.116539	0.100155	0.0938014	0	0.29615	0.0302933	6.61698e-20	0.125697	0.017455	2.65939e-20	0	1.13147e-18	0.0356337	0.00588952	0.180967	0.0532765	0.0603026	0.0710998	0.0896683	0.0397527	0.148937	0.0521444
HCCDB-6.S92	HCCDB-6				62.4	Alive	0.123952	0.0204473	0.102	0	0.0129439	0	9.56113e-18	0.15694	0.0296665	0	5.17218e-18	0.0312134	0.0421305	0.187565	0.0443909	0.026793	0.0884938	0.0873175	0.154137	0.0113232	0.296962	0.0657419	0.0171655	0.126584	0.00946154	0.00437529	2.70531e-18	0	0.0645369	2.57581e-18	0.209102	0.0646774	0.0677102	0.0720022	0.0803057	0.099144	0.139771	0
HCCDB-6.S93	HCCDB-6				54.2	Alive	0.0387121	0.0505893	0.00862099	0.0632211	0.0103249	0.0433731	1.49132e-17	0.117747	0.0483388	0	9.85537e-18	0.0180658	0.0409274	0.248663	0.0184009	0.0357899	0.126646	0.107484	0.155238	1.02329e-17	0.254788	0.0502574	0.0138829	0.124329	0.01971	0.0148049	2.77126e-18	0	0.0140041	0.0161392	0.368193	0.0362361	0.050871	0.0956405	0.0084102	0.17116	0.0362316	0.0370399
HCCDB-6.S94	HCCDB-6				20.6	Alive	0.0669189	0.0173436	0.271522	0	0.152151	2.74559e-19	0.132083	0.153668	0.0857964	0.0829371	0.0100228	0.121295	0.0792277	0.191137	0.0409321	0.19599	0.077393	0.308437	0.184058	0.00786777	0.237486	0.0197215	0.0140547	0	0.0295172	0.0483854	4.34618e-18	0.00968272	0.0836575	0.112052	0.0174286	0.0529617	4.29336e-05	0.0345143	0.0633101	0.205994	0.102054	0.119138
HCCDB-6.S95	HCCDB-6				14.3	Dead	0.094252	1.27271e-18	0.143027	0	0.0313885	0	2.26186e-17	0.178634	0.0203103	2.89543e-19	0	0.0369579	0.0564336	0.249603	0.0171162	0.0597987	0.0227198	0.144317	0.117104	0.00722548	0.225676	0.0805361	0.023457	0.0978805	0.0192017	8.34906e-19	0	2.2488e-17	0.113668	0	0.294704	0.000252812	0.0789331	0.0229835	0.090764	0.169166	0.113094	0.0632733
HCCDB-6.S96	HCCDB-6				57	Alive	0.0929757	0.0401065	0.125833	0	0.0674247	0	2.85748e-18	0.19074	0	0	0	0.0255171	0.0866622	0.233399	0.0546253	0.0221061	0.11825	0.020797	0.17381	3.09644e-18	0.314321	0.0769202	0.0121422	0.0953572	0.00543123	0.0462966	0.0278727	0.0124571	0.08346	0.000752276	0.0511193	0.0565403	0.0723098	0.0611044	0.0739656	0.0938968	0.161655	0.0194942
HCCDB-6.S9	HCCDB-6				66.1	Alive	0.103263	0.0058841	8.94409e-20	0	1.59936e-21	1.22132e-17	0.0206919	0.12372	0.0379847	0.00515716	1.50249e-18	0.00976826	0.0209944	0.18674	0.0633805	0.0172084	0.114947	0.195388	0.0807414	9.59094e-18	0.299076	0.0581204	0.00541478	0.142557	0.0171858	2.97066e-18	2.53575e-18	1.26514e-17	0.0333562	0.00186564	0.348508	0.0480197	0.062958	0.0879099	0.0439643	0.119944	0.0878551	0.0998589
HCCDB-6.S97	HCCDB-6				53.8	Alive	0.0196352	0.0266941	0.058104	0.0894757	0.086041	1.26053e-17	0	0.0809896	0.0678247	0.050195	0	0.0662022	0.108176	0.187136	0.000659258	0.0601379	0.135297	0.0795298	0.585402	0	0	0.0744807	0.00138474	0.188914	0.0294525	8.86325e-19	3.24961e-18	0	0.0367899	0.0468288	0.318137	0.0413058	0.124502	0.0670526	0.0182386	0.0719432	0.0725133	0.194278
HCCDB-6.S98	HCCDB-6				7.3	Alive	0	0.0330605	0.166705	0.0418122	0.155715	0.0973876	0.103702	0.135898	0.0844842	0.0531708	0	0.103293	0.0830079	0.239896	0	0.11852	0.213893	0.0670862	0.386983	0	0.144998	0.00558287	0.0146416	0.0506408	0.0040051	0.0237296	0	0.0145207	0.00670675	0	0.352155	0.0268639	0.0738516	0.0655171	0.0182029	0.0341901	0	0.141665
HCCDB-6.S99	HCCDB-6				19.2	Dead	0.118133	0.0947527	0.0524613	0.0260362	0.0215181	0	1.78412e-17	0.0896755	0	0	3.88695e-18	0.0187125	0.0234849	0.203306	0.00583583	0.000675332	0.0744467	0	0.0992771	5.19854e-19	0.255673	0.056048	0.000820265	0.135153	0.00813009	0.0822529	1.5305e-17	0.101741	0.0503702	7.22219e-19	0.302561	0.0493013	0.0314914	0.0220825	0.0197274	0.136061	0.0760756	0.0461701
HCCDB-6.S100	HCCDB-6				60.5	Dead	0.113279	0.0120441	0.135835	4.36061e-18	0.0397853	0	1.28333e-18	0.148218	1.86062e-19	0	0	0.00805402	6.43919e-19	0.214989	0.030096	0	0.170406	0.0607975	0.168024	0.108626	0.291016	0.0219894	0	0.117999	0.0204666	1.11432e-17	0.00088853	3.83241e-19	0.0856177	0.00101091	0.163004	0.0666194	0.0656983	0.0652809	0.0378406	0.10849	0.122688	0.0874211
HCCDB-6.S419	HCCDB-6				61.5	Alive	0.0627763	0.040069	0.1467	2.98643e-18	0.0632233	4.63672e-18	0	0.212105	0.0581349	0.0153916	0.0358468	0.0829774	0.124877	0.192764	0.0294965	0.0567736	0.159515	0.0581194	0.163715	0.0259223	0.273739	0.0939488	0.0282172	0.0734835	0.0192442	0.0305564	0	0	0.0421229	0.0222016	0.246801	0.0970481	0.0453532	0.0049519	0.0930008	0.0374432	0.128654	0.138081
HCCDB-6.S121	HCCDB-6				57.9	Dead	0.105289	0.0287154	0.189465	4.7831e-19	0.120163	1.43741e-18	0	0.121011	0.0284266	0.049172	0.0380699	0.0483761	0.0410576	0.244002	1.43963e-19	0.0625446	0.135258	0.0487597	0.174508	1.68315e-19	0.277414	0.0534463	0.0264485	0.0907056	0.0166327	0.0217187	0.0202511	0	0.118497	0.0271939	0.143982	0.0970703	0.114138	0.0686468	0.105728	0.105369	0.17358	0.0722405
HCCDB-6.S122	HCCDB-6				7.8	Dead	0.074869	0	0.0840322	0.0150578	0.00743631	0.0136776	2.21071e-18	0.186	0.0356433	0	4.84291e-18	0.0214041	0.0041007	0.234506	0.0110231	0.0125915	0.106111	0.0473951	0.229092	0	0.270623	0	0.00649059	0.0185725	0.0195681	0.0109763	0	0	8.42872e-18	0	0.220664	0.00221692	0.0480158	0.0754317	0.0413096	0.115252	0.10918	0.040379
HCCDB-6.S123	HCCDB-6				2.3	Dead	5.62721e-18	0.0317788	0.0668077	0.0128268	0.0588287	2.02265e-19	0	0.190303	0.0669248	0.0175356	4.67638e-18	0.0862838	0.0505244	0.234381	0.00119337	0.0727207	0.142869	0.140807	0.123027	0.000670764	0.197489	0.0440141	0.0466153	0.0194033	0.0190142	0.0349473	1.05624e-19	0	0.0858022	0	0.299157	2.93875e-18	0.0835452	0.0624823	0.0511633	0.178108	0.0779956	0.12105
HCCDB-6.S124	HCCDB-6				5.2	Dead	7.05031e-18	2.07623e-19	1.75313e-18	0.0154276	0	1.55296e-17	5.10753e-18	0.105251	0	0	1.46429e-19	0	0.035521	0.21105	0.0105357	0	0.0718521	0.238865	0.0754132	1.25297e-17	0.184238	0.110717	0.030989	0.130643	0.00293732	0.00529303	1.59639e-18	2.28963e-18	0.0218919	0	0.613055	3.95658e-18	0.0633425	0.0623715	0	0.131271	0.0423691	0.144989
HCCDB-6.S125	HCCDB-6				57	Alive	0.0963347	0.0546584	0.130477	0	0.0335574	0	1.04926e-17	0.160547	0	6.2237e-18	1.87499e-17	0.0252757	0.0366305	0.178946	0.0544726	0	0.0869926	0.0633732	0.119729	0	0.297588	0.101048	0.015247	0.142697	0.0191688	0.0430793	2.60908e-18	0.0211966	0.0638258	0	0.239841	0.119028	0.0671282	0.0827085	0.0611064	0.10092	0.05151	0.0912994
HCCDB-6.S13	HCCDB-6				67.3	Alive	0.137506	0.0608412	0.0732477	0	0.0458346	0	0	0.157599	0.023855	0.0177666	0.0136652	0.0739128	0.132838	0.242782	0.0708351	0.0666362	0.123742	0.0860795	0.133208	0.0210574	0.29499	0.0754705	0.0114819	0.173437	0.0188152	0.0267639	0	3.26226e-18	0.0261117	9.49714e-19	0.241289	0.0505844	0.0627231	0.0593859	0.0660883	0.147503	0.101351	0.0704812
HCCDB-6.S126	HCCDB-6				53.3	Alive	0.0685219	0.0708829	0.0858635	0.0191463	0.0268241	0	7.89927e-18	0.164189	0.0557777	0	5.53e-19	0.0393799	0.172629	0.21334	7.00566e-19	0.074504	0.113321	6.76611e-05	0.201883	0	0.207755	0.0125085	0.0330627	0.0262227	0.00976372	0.0422335	0	0.0156471	0.0259709	4.19273e-20	0.349755	0.0863232	0.0268613	0.0103218	0.0420544	0.156034	0.100087	0.0855252
HCCDB-6.S127	HCCDB-6				62.6	Alive	0.123	0.0264288	0.0812146	0.0527061	0.0451594	2.39122e-18	0.00621484	0.15979	0.0196617	7.07991e-18	0	0.0599072	0.0541097	0.164159	1.83908e-22	0.0443566	0.214201	0.0761611	0.151134	0	0.3054	0.055338	0	0.181937	0.0132426	6.27423e-20	5.37306e-19	0	0.008527	0	0.27597	0.0770793	0.0645999	0.0800516	0	0.0464478	0.0891256	0.135676
HCCDB-6.S128	HCCDB-6				54.8	Dead	0.032609	0.0402804	0.144424	0.0262283	0.071034	0	8.46535e-20	0.169813	0.0548286	0.0335115	0.0188127	0.0517633	0.120049	0.259572	0.0113847	0.0455353	0.115609	0	0.192961	0	0.231474	1.41697e-19	0.00481806	0.0276474	0.031559	3.04603e-19	0.00209316	0	0.0762722	0.0167081	0.265308	0.0252145	0.0581605	0.0316289	0.106595	0.161951	0.1034	0.0831179
HCCDB-6.S129	HCCDB-6				60.5	Alive	0.0952565	0.0392823	0.0951256	0	0.00272689	0	2.14031e-17	0.153037	0	2.24264e-19	0	0.0184764	0.0189028	0.24293	0.0234637	0.0187091	0.0731197	0.0368283	0.100241	1.48886e-17	0.304921	0.0528808	0	0.15132	0.0185103	0.000763648	0	0	0.0466061	8.15058e-19	0.210336	0.0604796	0.0496616	0.0982348	0.076568	0.0865529	0.13071	0.0748614
HCCDB-6.S445	HCCDB-6				7.5	Dead	0.0881166	0.0502049	0.208981	0.0611394	0.0944732	0.123373	0.0420266	0.103597	0.0656001	0.0740922	0	0.0726419	0.0516773	0.185444	0.106711	0.0949715	0.153825	0.0929192	0.172974	0.100654	0.248942	0.0277455	0	0.0632977	0.0307526	0.0277543	0.0108146	0.0340793	0.030143	0.0632122	0.0410528	0.0799718	0.0765711	0.0797611	0.0821027	0.099679	0.0934009	0
HCCDB-6.S141	HCCDB-6				56.9	Alive	0.151864	0.125097	0.181588	0	0.09538	0.152703	0.0437075	0.106115	0.0957627	0.0561743	0.0124288	0.0996799	0.129042	0.222741	0.0721715	0.110279	0.107384	0.0946752	0.0821514	0.0211558	0.282591	0.0219887	0.0124994	0.112851	0.0145031	0.0614901	0	0.0255629	0.0407766	0.0575384	0.168257	0.0357626	0.0657589	0.113651	0.0510182	0.15561	0.0499357	0.0795193
HCCDB-6.S142	HCCDB-6				30.9	Dead	0.146787	0.0498963	0.233675	0	0.17045	0.0418062	0.0735155	0.0813696	0.101405	0.147453	0.0474169	0.0516651	0.113701	0.233304	0.00693868	0.075359	0.0880825	0.103022	0.118592	0.0796961	0.271002	0.122136	0.0600266	0.0886283	0.0116733	0.0114335	0	0	0.0583424	0.0129818	0	0.132239	0.0324994	0.051932	0.0932979	0.119525	0.0997093	0.046571
HCCDB-6.S143	HCCDB-6				3.4	Dead	0.0391913	0	0.122623	0	0.00920134	4.17143e-19	0	0.167787	0.019783	0	6.7611e-18	4.64468e-20	0.00104683	0.233481	0	0	0.0802358	1.11188e-18	0.199923	3.34874e-18	0.242991	0	0	0.0151555	1.22556e-18	0	2.62869e-18	0.00324536	0.0435682	1.03105e-18	0.121506	1.81167e-21	0.0466502	0.0684866	0.0681667	0.118523	0.151285	0.056855
HCCDB-6.S144	HCCDB-6				56.3	Alive	0.0870876	0.048713	0.0952718	0.0443246	0.0395263	0.00795338	3.40515e-18	0.236411	0.0907799	0.00876874	1.04256e-18	0.0868222	0.11388	0.200879	0.0552796	0.0660119	0.180984	0.100174	0.167464	0.00504943	0.252489	0.0122113	0.00623137	0.0750111	0.0263937	0.027987	0	0	0.0324508	0	0.322388	0.0500547	0.0794496	0.0547264	0.0581508	0.180718	0.0965968	0.0416875
HCCDB-6.S14	HCCDB-6				48.1	Dead	0.118146	0.0545886	0	0.0809929	0.0472847	0.00936738	0.0582525	0.137177	0.121448	0.0814037	0.0378908	0.0838733	0.127117	0.172149	0.105641	0.068565	0.099494	0.117619	0.314304	0.0354148	0.31	0.0845526	0.0159653	0.234684	0.0141498	0.0488005	0.00480736	1.47417e-18	0.0869482	0	0.279697	0.0936928	0.0936122	0.0401594	0.0361945	0.0525337	0	0.00673335
HCCDB-6.S145	HCCDB-6				37.9	Dead	0.152117	0.0522608	0.0276082	0.0276083	3.18886e-20	0.00681483	0	0.181375	0	0	2.24449e-18	0.0456798	0.0781472	0.188365	0.0377125	0.0162233	0.133583	0.0295431	0.0966625	0	0.306319	0.0382625	1.78717e-18	0.217775	0.0134803	0.0375763	1.43495e-18	0.000939292	0.0383126	0	0.330207	0.0581032	0.0775223	0.0760391	0	0.114519	0.112603	0.0564202
HCCDB-6.S191	HCCDB-6				52.4	Alive	0.113553	0.0136436	0.0879844	0.0337231	0.0609941	0.0303929	0.000395702	0.13049	0.0703583	0.0389498	0.0126598	0.0626959	0.0343233	0.209834	0.0638681	0.068218	0.152254	0.220084	0.0702933	0.0349053	0.287834	0.0696929	0.00934838	0.153819	0.0286904	0.00440283	0	0	0.0943346	0	0.191632	0.00610819	0.0438336	0.0731872	0.062704	0.113244	0.10143	0.0279304
HCCDB-6.S147	HCCDB-6				35.9	Dead	0.099313	0.0330274	0.0799123	0	0	0.0597607	0	0.233893	0.00964104	0	0	0.0427279	0.108663	0.200259	0.0600933	0.0400247	0.129529	0.167157	0.205513	0.0199265	0.293212	0.0738628	0	0.18762	0.0268765	0	0	0	0.0437515	0	0.33475	0.0689761	0.0544642	0.051724	0.00846705	0.0880277	0.0439089	0.0942423
HCCDB-6.S148	HCCDB-6				9.5	Alive	0.117127	0.0158928	0.0503781	0	1.45203e-17	4.17705e-18	6.75803e-18	0.135413	0.00534812	0	0	0.012072	0.0669793	0.265395	0.0187709	0.0246788	0.121099	0.0259713	0.108093	1.3691e-18	0.263332	0.0884571	0.0198902	0.117998	0.00957683	0	2.90593e-18	1.68354e-17	0.0530907	0	0.307415	0.0400713	0.0548114	0.0560035	0.0533686	0.125668	0.0897694	0.103806
HCCDB-6.S149	HCCDB-6				14.6	Dead	0.109301	0.0746734	0.166069	0	0.0524936	0	1.24071e-18	0.116992	0.00634659	0	0	0.0336262	0.0854796	0.197286	0.053222	0.0564902	0.0602658	0.0309461	0.163966	0.0394978	0.27918	0.055759	0.0209108	0.0984488	0.034506	0.0365405	0	0.00127456	0.0530311	0.00997236	0.218008	0.0105766	0.0661074	0.0367165	0.0722168	0.117125	0.145349	0.128871
HCCDB-6.S150	HCCDB-6				7	Dead	0.104661	0.0307413	0.0614146	0.0220066	0	0	6.91532e-19	0.117619	3.71267e-19	5.47647e-18	0	0.095596	0.043679	0.163529	0.0175313	0.0513486	0.173642	0.091936	0.0956462	3.51843e-18	0.285753	0.0902958	0	0.219307	0.0121155	0.0124652	7.03307e-18	0	0.084176	9.95168e-20	0.338412	0.0658535	0.0446199	0.0886478	0.0226418	0.0457677	0.147235	0.0488069
HCCDB-6.S151	HCCDB-6				48.8	Alive	0.136768	0.0387962	0.128907	0	0.0687488	0	0.00593923	0.15552	0.0769809	0.0830203	0.0172105	0.0440854	0.0536757	0.186666	0.0437415	0.0582926	0.049869	0.0733207	0.174365	0.0153324	0.32101	0.102036	0.0179015	0.189625	0.0163327	0.0226341	1.55572e-19	9.08207e-19	0.0767826	0.0107295	0.193404	0.0724523	0.0745483	0.0823056	0.0436637	0.112665	0.0998761	0.105179
HCCDB-6.S152	HCCDB-6				55.2	Alive	0.106853	0.0412863	0.0572195	2.74666e-19	2.52412e-19	3.56762e-18	1.16945e-18	0.0899552	0	0	0	0.036282	0.0330047	0.171174	0	0.0208582	0.0609712	0.0764003	0.15588	0	0.249997	0.102327	0.025258	0.175672	0.0171644	0.0362197	0	0	0.0905688	0	0.257613	0.0412933	0.0492831	0.0593262	0.0466666	0.104425	0.13422	0.0507913
HCCDB-6.S158	HCCDB-6				66.6	Alive	0.11078	0.128488	0.137217	0.0442422	0.11795	7.35569e-19	0.0319172	0.138137	0.0565257	0.113036	0.0120884	0.101386	0.108832	0.231987	3.8124e-22	0.103705	0.122078	0.0814044	0.185652	0	0.301715	0.100091	0.0297895	0.164379	0.0148142	0.0722268	0	0.0646636	2.97623e-19	0	0.242038	0.0438766	0.0824	0.0439223	0.0814953	0.0672034	0.102606	0.0712059
HCCDB-6.S164	HCCDB-6				51.2	Alive	0.112485	0.144295	0.172744	0.0375864	0.120167	0	0.0932099	0.0455583	0.0445962	0.122519	0.0608555	0.00908843	0.0900042	0.186808	0.0203153	0.0827528	0.0885415	0.113097	0.045681	0.0524624	0.240656	0.0832484	0.0484102	0.092463	0.0111504	0.10746	2.69885e-19	0.0476097	0.0688849	0	0.301083	0.0124413	0.0574375	0.0761348	0.0694314	0.154859	0.110057	0.161581
HCCDB-6.S15	HCCDB-6				66	Alive	0.0755759	0.0731982	4.54888e-18	0.0321335	0.00622209	0	6.75265e-19	0.166802	0.0391127	0.0202331	0	0.0565665	0.0570511	0.192197	0.0698425	0.0710373	0.102833	0.18044	0.165975	0	0.291721	0.0190545	0	0.137166	0.0140155	0.0270688	0	3.24726e-19	0.0100321	0.00426721	0.414281	0.106083	0.0898576	0.0652935	0.026735	0.12892	0.0975063	0.046081
HCCDB-6.S165	HCCDB-6				55.4	Alive	0.137086	0.0789027	0.157215	0	0.089559	0	1.98043e-19	0.109545	0.0350291	0.0739185	0	0.0561435	0.0270511	0.253964	0.0628113	0.0307453	0.144191	0.115339	0.129657	0.0577189	0.305986	0.0827605	0	0.191405	0.0127428	0.0492006	0.00183564	0.0263613	0.0275702	0.0115018	0.122093	0.0997071	0.0798761	0.131126	0.0137343	0.183341	0.0475511	0.203131
HCCDB-6.S166	HCCDB-6				42.7	Alive	0.122351	0.00403128	0.0465351	0	0	0	3.30462e-18	0.189886	0	0	0	0.0222284	0.0203386	0.213335	0.029721	0.0232156	0.0996392	0.16371	0.0904042	0	0.287129	0.0624458	0	0.205621	0	0.00505349	2.00027e-18	0	0.0355441	0	0.39955	0.0491323	0.0739623	0.0755044	0.0508836	0.131536	0.163863	0.0748082
HCCDB-6.S167	HCCDB-6				53.5	Alive	0.139162	0.0424224	0.0676768	8.52495e-20	5.49164e-18	1.33968e-18	2.29852e-18	0.128585	0	5.60881e-18	0	0.0524431	0.0563039	0.18866	0.0438248	0.0312848	0.252344	0.0742664	0.11269	0	0.302804	0.0875889	0	0.223763	0.00650097	0.0325144	2.01033e-17	0.0208086	0.109121	0	0.317863	0.114372	0.108632	0.0744462	1.73117e-19	0.0760434	0.0941497	0.052173
HCCDB-6.S168	HCCDB-6				16.5	Dead	0.119467	0.0747819	0.113872	0.0274625	0.062563	3.13167e-18	0.00512672	0.137383	0.0102149	4.06165e-21	0	0.0832233	0.09665	0.230443	0.00440272	0.0581765	0.156021	3.78657e-18	0.185292	0	0.303048	0.0508956	0.0219971	0.111393	0.017773	0.0474383	2.10888e-18	0.00716583	0.0376787	0	0.326846	0.0651884	0.0446427	0.0738478	0.0485201	0.0799829	0.141906	0.103386
HCCDB-6.S169	HCCDB-6				59.5	Alive	0.00362173	0.0412996	0.0461887	0	0.0448344	0	1.52661e-17	0.177478	0.0294475	2.06026e-18	2.11643e-20	0.0117239	0.0858501	0.184338	0	0.0330092	0.0444512	0.153075	6.34154e-18	0	0.265914	1.23367e-19	0.0315113	0.0124037	0.00186191	0.0461386	0	3.70915e-18	0.0042515	0.0139052	0.491133	0	0.0706806	0.0296682	0.00309007	0.158103	0.0735946	0.1024
HCCDB-6.S170	HCCDB-6				22.2	Dead	0.0903597	0.0056536	0.0883139	8.28331e-19	0.0065137	0	5.59877e-18	0.114236	3.75723e-19	9.45965e-18	0	0.0596385	0	0.201476	0.0263827	0.0111875	0.0610197	0.0479285	0.126084	0.00432816	0.247787	0.0540153	0.0317918	0.0504471	0.0138472	3.47225e-18	1.14387e-18	0	0.108005	6.39704e-18	0.282509	2.1928e-19	0.0608165	0.1007	0.0566766	0.170747	0.159044	0.0463024
HCCDB-6.S171	HCCDB-6				30.1	Dead	0.117511	0.0429267	0.0699496	5.99859e-19	0.0217294	0	0	0.180327	0.0162921	0	2.71605e-18	0.0040597	0.0143882	0.152861	0.00840626	0	0.124096	0.0644469	0.122156	0	0.275791	0.01608	0	0.11867	0.0170554	0.0215686	0	0.0388326	0.0276678	1.52935e-19	0.326579	0.0199091	0.0856153	0.0635771	0.0415388	0.0622763	0.146589	0.0720753
HCCDB-6.S172	HCCDB-6				3.5	Dead	0.0810843	0.0361443	0.127239	1.96919e-19	7.55543e-20	0	5.84972e-18	0.1017	3.0157e-19	1.23879e-17	1.45013e-18	0.0408955	0.0365859	0.254673	0.0440945	0.0260672	0.0995094	0	0.211692	0.019346	0.222692	0.0450199	0.0206153	0.0171703	0.0117129	0.0157419	0	0.0102484	0.0677398	0	0.251414	0	0.0525427	0.0626008	0.11688	0.204773	0.135415	0.00584477
HCCDB-6.S173	HCCDB-6				61.8	Alive	0.0942528	0.048347	0.132611	0	7.86933e-19	0	0	0.191076	0	1.25977e-18	7.17965e-18	0.04898	0.041227	0.158203	0.0857331	0.0521543	0.135787	0.0943892	0.218679	0.0232878	0.27719	0.0370164	0.00495969	0.103501	0.0360411	0.0383205	1.26755e-17	0.0246042	0.0519628	0	0.355616	0.089828	0.0584785	0.017874	0.0352334	0.103165	0.136211	0.122891
HCCDB-6.S427	HCCDB-6				57.3	Alive	0.104524	0.0537634	0.147089	0.0287808	0.0633804	1.40246e-17	2.31722e-18	0.154517	0.0339325	0.0114557	8.67362e-19	0.0548907	0.0254091	0.206705	0.00182929	0.0317538	0.0879921	0.0830086	0.229958	6.87221e-18	0.307432	0.0449007	0.00536889	0.126062	0.0151559	0.0343674	0	0.0294341	0.0407258	0	0.232545	0.0739725	0.114291	0.0527973	0.054889	0.0602226	0.154599	0.0825376
HCCDB-7.S83	HCCDB-7				14.5246	Dead	0.0640358	0.0380151	0.0239977	4.06526e-18	4.06002e-18	3.06311e-19	0.037832	0.0838008	0.109868	0	0.000354943	1.56849e-19	2.09641e-18	0.308113	1.78464e-18	0	0.066387	0.0912603	0.0572397	0	0.0105172	0.122118	0	0.194287	0.0281887	0	0	0.0170491	0	0.0287086	0.177123	0.0245977	0.0556614	0	0	0.161324	0.0409756	0.129978
HCCDB-7.S95	HCCDB-7				64.1639	Dead	0.057429	0.00288668	0.00437969	0.0164094	0.00344427	7.83011e-19	0.0682511	0.0861643	0.129824	0.0169043	0.00161328	0.0136517	5.93076e-18	0.255501	0.0319256	0.00793956	0.106987	0.129985	0.154989	0.00794248	0.0957767	0.0873669	0.0068023	0.152448	0.0311746	1.006e-18	0	0	1.40007e-19	0.0506706	0.163452	0.0147683	0.0698605	0.00629563	4.14368e-20	0.161117	0.0282827	0.0198689
HCCDB-7.S161	HCCDB-7				174.197	Alive	0.00143463	0.038493	2.86643e-19	0	0	0	0	0.00400192	0.0084394	2.14701e-17	1.8555e-18	0.0159139	0.141555	0.129021	0.15218	0.0307681	0.133336	0.562957	0.131749	0.0621447	0	0.00967307	0	9.39831e-18	0.0152407	0.0718931	0	3.01916e-18	0	0.0424605	0.670516	2.52118e-17	0.0324629	9.07907e-18	0	0.0682079	0.0555099	0.156611
HCCDB-7.S96	HCCDB-7				124.23	Alive	0.0833762	0.0267707	0.0666589	7.87171e-19	0.0452732	0	0.0267471	0.0584842	0.112156	0.00294751	0.0296855	0	5.42691e-18	0.298046	0.0246922	0	0.0945462	0.136189	0.240455	0.0290938	0.120789	0.113014	0.0116632	0.176405	0.0195831	1.13415e-19	5.79457e-18	0.0199952	2.86069e-21	0.0192366	0.0726094	1.3102e-18	0.0737879	0.0351358	4.12644e-18	0.18126	0.0355398	0.157879
HCCDB-7.S97	HCCDB-7				127.541	Alive	0.048402	0.00907872	0.118541	6.78299e-18	0.0502535	5.14049e-18	0.0523195	0.0525219	0.119485	0.0374167	0.046448	1.39857e-19	0.0424178	0.329661	0	0.0274058	0.0763934	0.199531	0.384483	0.000519397	0.0644676	0.0548119	0	0.0839119	0.0306887	0	0	0.0123721	0.0312074	0.026529	0.178899	6.15473e-19	0.0563352	0.0139995	1.34782e-17	0.171769	0.0391301	0.161003
HCCDB-7.S98	HCCDB-7				124.82	Alive	0.0126517	0.0784007	0.0242412	0	0.0639668	1.23023e-18	1.53075e-21	0.169981	0.218061	0.0973909	0.0661339	0.0200556	0.0634615	0.280659	1.58428e-18	0.0499725	0.0779489	0.342757	0.120503	0	0.0336215	0.0914793	0.0224762	0.121132	0.00471001	0.028046	0	0.0215559	0	0.13328	0.43656	0.0435657	0	0.0624626	1.62767e-18	0.189847	0.066197	0.273379
HCCDB-7.S99	HCCDB-7				95.7705	Alive	0.0933696	0.0415724	0.071779	0.0139001	0.0412863	0	0.0153303	0.089468	0.180408	0.0291493	0.0437052	0	0.0320734	0.303388	0.0251303	0.00733067	0.0847329	0.0442093	0.204087	0.0185496	0.138794	0.0862684	6.26753e-19	0.174612	0.028133	0.00858396	0	0.0113042	2.59994e-19	0.0114482	0.0689708	0.0546931	0.0759528	0.0487623	3.99193e-18	0.126819	0.0325834	0.136091
HCCDB-7.S100	HCCDB-7				106.131	Alive	0.0111037	0.022338	0.0678977	1.30541e-18	0	5.26328e-18	0	0.0839998	0.121126	2.61298e-18	0.0117882	4.61409e-19	0.036368	0.297649	0.0700116	1.90617e-18	0.142167	0.254091	0.169077	0	0.0665956	0.0687748	0	0.114513	0.0153469	0.026029	3.89195e-18	0	0	0.104305	0.287776	0.0383712	0.0582434	5.6837e-18	0	0.154817	0.0443735	0.101882
HCCDB-7.S101	HCCDB-7				35.9672	Alive	0.062595	0.0178964	0.122128	0.0377317	0.0427541	0	0.0839307	0.0376188	0.186093	0.097922	0.0319986	0.00775368	0.0251056	0.219658	0.0272795	0.0227514	0.0959969	0.265938	0.271863	0.037296	0.0986037	0.0865384	0	0.154516	0.0186727	0.00604261	8.99752e-19	0.0164453	0	0.0801566	0.20908	0	0.054812	0	7.05552e-18	0.170688	0.0107261	0.101931
HCCDB-7.S102	HCCDB-7				77.6721	Alive	0.0771197	0.132931	0.076325	0.0403532	0.0800386	0	0.0606929	0.102666	0.24984	0.138584	0.0601937	0	0.0830633	0.349605	1.51539e-18	0.00788671	0.0516774	0.157352	0.173107	0	0.0442172	0.0794436	0.0274595	0.0964907	0.0215011	0.0226033	0	0.0416202	0	0.0819332	0.186155	0.0651447	0.071597	0.0961651	0.0588911	0.25783	0.045115	0.168754
HCCDB-7.S103	HCCDB-7				93.4098	Dead	0.0596803	0	0.0233247	0	0.0391234	4.53625e-18	0	0.0856557	0.130335	0.0358296	0.0294097	5.54761e-19	0.0277296	0.313365	1.53473e-18	0.0461357	0.0783824	0.238782	0.293463	2.391e-17	0.0685425	0.0982455	0.0135847	0.0919319	0.0179016	1.28648e-18	0	6.0714e-18	1.84239e-18	0.0372492	0.234666	0.0277028	0.0489679	0.0209064	0	0.103351	0.0732693	0.171544
HCCDB-7.S104	HCCDB-7				130.262	Alive	0.0567257	0	0	0	0	0	1.16025e-18	0.0885139	0.0689899	4.55492e-19	0	0.000130906	0.0152864	0.244941	9.28882e-19	0	0.125807	0.28895	0.147115	1.53214e-18	0.0890296	0.0512498	0	0.111671	0.0158856	0	0	1.56301e-17	0	0.0839069	0.389041	0.00576262	0.0668783	0	0	0.0788224	0.0795006	0.0888033
HCCDB-7.S105	HCCDB-7				126.754	Alive	0.0991764	0.0652356	0.0641329	4.36514e-18	0.0499709	0	0.103227	0.0138685	0.103514	0.0121525	0	0	0.0562657	0.3301	0	2.93109e-20	0.0755223	0.14414	0.292158	0.0352235	0.093041	0.043511	2.74418e-19	0.112287	0.0151538	0	0	6.80057e-19	0	0	0.171069	0	0.0870311	0.0287553	0	0.200987	0.0287671	0.114855
HCCDB-7.S106	HCCDB-7				66.1967	Dead	0.0805677	0.0142705	0.0299551	0.0333916	0.0766297	6.39134e-18	0.0501237	0.0195566	0.124317	0.0453915	0.0875855	2.25499e-19	0.0445661	0.26634	0.0254565	0.0288476	0.0977088	0.332942	0.331749	0.0961853	0.115986	0.0285388	1.09974e-18	0.110615	0.0240898	0.0272856	2.46487e-18	1.38649e-18	0.0295259	0.107677	0.0830013	0.01154	0.032622	0	0	0.111072	0.0108399	0.0493121
HCCDB-7.S107	HCCDB-7				106.984	Dead	0.0735246	0.0801873	0.0613011	0	0.062979	0	1.86908e-19	0.023991	0.166154	0.0770708	0.0972952	0.00505677	0.122477	0.302615	0	0.0544199	0.123503	0.257475	0.313924	0	0.0696584	0.0646137	0	0.115269	0.0165803	0.0302009	0	0	1.6187e-17	0.0564009	0.201102	0.0261842	0.0527454	0.0265097	0	0.121631	0.0387576	0.149881
HCCDB-7.S108	HCCDB-7				117.443	Alive	0.0379668	0.111408	0.172381	0.155776	0.167203	0	0.103685	0.0797906	0.17747	0.0983129	0.0105453	0	0.152491	0.306813	1.61256e-20	0.0216468	0.0473868	0.293153	0.289742	0.0960792	0.0836477	0.0592847	0.0144403	0.0876578	0.0128656	0.0348881	0	0.0427641	0.00375635	0.0422277	0.196013	0.0441255	0.061231	0.0147539	0	0.169772	8.16239e-18	0.206658
HCCDB-7.S109	HCCDB-7				120.197	Alive	0.101774	6.65613e-20	0.0314452	0	0.0366857	8.97749e-19	0.00688801	0.0654696	0.00414412	1.18652e-18	0.00229906	3.04303e-19	5.48588e-18	0.26934	0	6.62123e-19	0.0989657	0.329339	0.218431	0.0204309	0.104259	0.0450474	0	0.154181	0.0332672	1.90465e-19	1.40441e-17	4.13403e-18	1.34776e-17	0.129712	0.200572	7.28062e-18	0.069496	0.00879321	0	0.182741	2.08112e-19	0.0444405
HCCDB-7.S110	HCCDB-7				114.197	Alive	0.101124	0.0616426	0.107413	2.19035e-19	0.106585	0.00792289	0.0800915	0.0662909	0.03254	0.0169939	1.66723e-19	0.00641985	0.0643921	0.31387	0.0458341	0.0311023	0.132552	0.0491401	0.159382	0.0430309	0.118644	0.0640003	1.54292e-18	0.126912	0.0244501	0.0476756	6.03081e-18	0.0253302	0.0179507	2.80522e-19	0.144825	0.0307027	0.099171	0.0358377	8.85314e-19	0.141304	0	0.122894
HCCDB-7.S111	HCCDB-7				111.475	Alive	0.0802396	0	0.0113753	1.80111e-18	3.11902e-19	4.05818e-17	5.19817e-18	0.0735946	3.79693e-19	0	1.43383e-17	0	0	0.254892	0.032834	0.0413568	0.0951977	0.164126	0.1751	0.0474325	0.0886974	0.00900098	1.77363e-18	0.10107	0.0108213	1.64753e-17	1.97135e-17	0	0.0487548	3.88419e-18	0.252551	0	0.0896627	0.0442042	0	0.16712	9.33807e-18	0.0247734
HCCDB-7.S112	HCCDB-7				117.672	Alive	0.111491	1.61742e-19	0	3.6063e-18	5.68068e-19	0	3.69752e-18	0.0954289	0.0138881	2.9369e-19	0.00217141	0.00857838	0.000140155	0.252467	0	0.0179852	0.0939525	0.341038	0.124004	0	0.0909009	0.0339508	3.93278e-19	0.135417	0.0194928	0.00355574	0	1.44862e-18	1.52107e-18	0.120518	0.312656	5.82788e-18	0.0849132	0.0390342	5.3955e-18	0.181293	0.0313873	0.125586
HCCDB-7.S113	HCCDB-7				122.492	Dead	0.048566	0.0507747	0.035256	0.00289189	0	3.32117e-18	0.0190956	0.0183001	0.0634537	2.94427e-18	0.0397598	3.21053e-18	0.0287462	0.27394	2.08655e-19	0.0540759	0.0764702	0.0608459	0.203716	0.001218	0.120955	0.0166768	0	0.0710524	0.0378051	0.00464331	1.06513e-17	0.0770834	0	0.0586157	0.10832	0.0531282	0.076087	0	6.87671e-18	0.195843	0.0222194	0.10561
HCCDB-7.S84	HCCDB-7				55.1803	Dead	0.0864422	0	0.0376493	2.72176e-19	0.0352109	8.80109e-18	2.01405e-18	0.083648	0.123677	0.0185493	0.0668969	0	0	0.247411	4.59201e-05	0.0189707	0.0804297	0.254914	0.249309	0.04333	0.119777	0.0663705	3.53681e-18	0.137267	0.0109986	3.33719e-19	0	0	0.0306937	0.09301	0.230017	0.0069398	0.0670888	0.0670674	7.40651e-18	0.163903	0.0201689	0.151055
HCCDB-7.S114	HCCDB-7				78.8525	Dead	0.017631	8.31258e-19	0.019267	6.70388e-18	0	0	4.53894e-18	0.0803523	1.43488e-18	6.51186e-18	0	0.0382658	0.00231997	0.225739	0.0282453	0.00960651	0.113179	0.375756	0.0855172	1.48517e-17	0.0425011	0.0307871	7.00079e-19	0.12692	0.0204701	0	0	1.99031e-18	0.00566596	0.0978744	0.556936	0	0.0760124	0.0472594	0	0.0607185	0.0975141	0.10773
HCCDB-7.S115	HCCDB-7				110.033	Alive	0.0978361	0.0805195	0.0796206	0.00901152	0.0794154	1.42741e-18	0	0.0320519	0.0500761	0.0309041	0.0155109	1.66754e-19	0.0426132	0.267551	0.0563641	0.0393752	0.118997	0.00703615	0.151172	0.0683616	0.136513	0.0467752	0.00638413	0.120695	0.023436	0.0493061	0.000479784	0.0426498	0.0517055	0.0163955	0.0126327	0.0847792	0.0788424	0.04311	0	0.191668	0	0.17586
HCCDB-7.S116	HCCDB-7				119.738	Alive	0.0570173	0.200241	0.193958	0.14915	0.164533	0.000297085	0.149369	0	0.193356	0.167982	0.121712	0	0.223756	0.294047	0.0196515	0.0301294	0.082871	0.220103	0.243301	0.0953235	0.072092	0.0772915	0.0221226	0.0969473	0.0293737	0.080105	0	0.0797494	0.00810997	0.0364142	0.0339856	0.0917438	0.0431407	0.0447266	0.0546407	0.18859	0.0680458	0.067135
HCCDB-7.S117	HCCDB-7				25.0492	Dead	0	0	0	0.087341	0.0374508	0	0.00132795	0.0127959	0.0244184	1.68073e-20	0.0204882	0	6.25971e-19	0.254054	0	0.0263001	0.0795794	0.550849	0.236362	0	1.34953e-17	0.0371446	0	0.0811075	0.0173101	1.21145e-18	0	4.60057e-18	5.56341e-18	0.0726443	0.542667	0	0.0809891	0	3.37213e-17	0.0358786	0.0540641	0.27408
HCCDB-7.S118	HCCDB-7				60.459	Alive	0.0469467	0.0585386	0.133495	0.113668	0.125527	0.0297306	0.0500595	0.0176972	0.236768	0.184206	0.103519	0.0224099	0.121577	0.275875	0.0443081	0.0673346	0.127996	0.205463	0.340167	0.117932	0.0919825	0.0737845	0.0269909	0.0893198	0.0225671	4.77893e-18	0.00750533	0.00312527	0.0325782	0	0.00649148	0	0.0499717	0	0.0372319	0.110414	0.0256494	0.147611
HCCDB-7.S119	HCCDB-7				21.9344	Dead	0.0575324	0.00884882	4.74472e-19	0.0443208	2.54356e-18	6.84326e-19	0.0490169	0.0836723	0.0467192	0.00729726	0.00576202	0.0112497	0.0488072	0.302148	0.0458552	0.0365352	0	0.130377	0.237373	0.0353382	0.091441	0.0394995	9.04981e-19	0.102774	0.0371995	0.0241839	0	0.000684875	6.52263e-18	0.0365184	0.162932	1.38995e-17	0.067473	0.0541562	2.85212e-19	0.168881	0.00897469	3.9076e-18
HCCDB-7.S121	HCCDB-7				113.541	Alive	0.0938116	0.0106788	0.124401	0.0407393	0.165019	1.98196e-18	0.152635	0.0432752	0.0725168	0.0325466	0.0362854	9.18178e-20	0.039973	0.270787	1.46126e-21	0.0280291	0.107071	0.168049	0.241609	0.0506409	0.120855	0.0750301	0.00934558	0.159803	0.0210307	0	0	0.00218735	0.0124741	0.00751742	1.71946e-18	0.031866	0.0536148	0.034501	0	0.15879	0.0204692	0.199066
HCCDB-7.S122	HCCDB-7				104.361	Alive	0.0945514	0.0515854	0.121761	0.00746655	0.0935235	0.028074	0.0344218	0.108467	0.0585719	2.00125e-18	5.87413e-19	0.0259366	0.0579193	0.308457	0	0.0539847	0.0624582	0.0523444	0.153779	0.0114478	0.102219	0.0722098	0	0.164707	0.0307488	2.63636e-20	1.2683e-18	0.00249114	0.00313713	0	0.105117	0.00802872	0.074277	0.0122931	0.00281925	0.202975	0.0142866	0.203665
HCCDB-7.S123	HCCDB-7				108.492	Alive	0.068894	0.0530361	0.130954	0.0923966	0.11351	7.45259e-19	0.071236	0.0586607	0.0706641	0.0211361	7.80311e-19	0	0.188143	0.279194	0.0212963	0.0472492	0.0903614	0.21917	0.296056	0.113044	0.0519083	0.065161	0.00934263	0.105019	0.0209037	0	0	0	0.00173417	0	0.087423	0.0374392	0.0484298	2.56983e-17	0	0.145298	0.0579016	0.157827
HCCDB-7.S124	HCCDB-7				105.508	Alive	0.0700049	0.00410501	0	0	0.006237	6.37877e-21	1.5523e-19	0.10081	0.104794	4.3597e-18	1.17892e-18	0.00491612	0.0526333	0.212804	0.0434239	0.00548891	0.108811	0.273279	0.13554	0.0270754	0.106698	0	0	0.0936231	0.0163555	0	0	0.00867251	0	0.0314142	0.256057	3.92345e-19	0.0646487	0.0255443	0	0.178136	1.86682e-19	0.132639
HCCDB-7.S126	HCCDB-7				104.361	Alive	0.098131	0.0618475	0.0238856	9.5828e-20	0.0395241	1.17589e-18	0.0161498	0.0500254	0.0178527	0	0	0.0135915	0.0502947	0.369631	0.0555444	0.0389145	0.096043	0.0138845	0.233349	0.0408243	0.110377	0.0597516	0.00641814	0.13697	0.0419014	0.00201768	3.69654e-19	0.00693755	0	1.271e-18	0.0901141	0.0183284	0.0785009	0.0934105	0.00416202	0.134115	0.0535459	0.120472
HCCDB-7.S127	HCCDB-7				93.7377	Dead	0.0708648	0.0134034	0.115653	0.0408975	0.117403	2.33136e-18	0.0343383	0.059867	0.122748	0.0883419	0.0376192	0	0.0482076	0.274331	0.0158197	0.0592916	0.0989803	0.263838	0.149127	0.0309575	0.110487	0.0544924	0	0.130489	0.0174075	0	0	0.00398216	1.36454e-19	0.0286241	0.120337	0.00538943	0.0588506	0.012683	2.26822e-19	0.151667	0.0506001	0.154667
HCCDB-7.S128	HCCDB-7				6.68852	Alive	0.0978928	0.00525432	0.0948406	0.016326	0.0721038	0	0.0752561	0.0396303	0.00840973	0.0216259	0.00277214	0	0.0221839	0.292913	1.44797e-18	0.025756	0.102679	0.174534	0.265735	0.0996941	0.0903515	0.0684839	0.00249435	0.146697	0.0185408	3.73653e-18	2.1828e-18	0	0.00727031	0	0.151511	6.09177e-19	0.0744726	0.0213597	0	0.152238	0.0707283	0.14234
HCCDB-7.S129	HCCDB-7				58.5246	Dead	0.0665539	0.0305068	0.0359841	0	0.0476858	0	1.71648e-20	0.0475727	0.00446806	0.000932471	1.14149e-17	0	0.0307935	0.397758	0.0486419	0.0328455	0.0663515	1.32709e-18	0.158102	0.00647566	0.125016	0.0381997	0	0.113229	0.0120719	2.1684e-19	0	0.000947259	0.0388908	0	0.0428743	0.0288302	0.0581822	0.0699444	0.0185842	0.222856	0.0277714	0.0835678
HCCDB-7.S130	HCCDB-7				102.721	Alive	0.00735019	0.0726209	0.214529	0.0261753	0.115672	1.42006e-18	0.0461313	0.131323	0.19049	0.113904	0.0566946	1.58602e-19	0.0343189	0.311786	7.1598e-22	0	0.0847643	0.0941597	0	0.0187542	0.0620462	0.0192277	0.00429335	0.0623102	0.029251	0.0162639	0	0.0498526	0.072276	0.0692462	0.102612	7.98598e-19	0.0430546	0.0549787	0.0579826	0.241111	0.0680073	0.145487
HCCDB-7.S132	HCCDB-7				95.4098	Alive	0.0908828	0.184509	0.0692038	0.136875	0.140729	0.00504679	0.12759	0.0722406	0.19936	0.107081	0.133904	0	0.163557	0.180647	0.0279216	0.0165677	0.0260128	0.243865	0.340008	0	0.0906986	1.42273e-18	7.95462e-21	0.0407458	0.0296136	0.0891526	0	0.0773134	9.44073e-19	0.0521702	0.109438	0.0150571	0.0647882	0	3.50386e-19	0.145644	0.0235349	0.0843854
HCCDB-7.S135	HCCDB-7				108.721	Alive	0.0752847	0	0.0617765	0	0.00195029	0	0.00300489	0.0804405	0.0432368	0	0.0240795	3.46528e-21	0.0184582	0.311179	0.0301932	0.0112582	0.0982925	0.16042	0.133103	0.023744	0.105483	0.043017	2.86763e-18	0.119501	0.0281736	0	1.93702e-17	0	0.0263697	0.0660084	0.159914	0.0102505	0.0877162	0.00415206	0	0.15192	0.00161479	0.119434
HCCDB-7.S136	HCCDB-7				108.492	Alive	0.091522	0.0776011	0.192903	0.036239	0.124206	2.23736e-18	0.0416688	0.09172	0.132098	0.0638099	0.00644972	0.017568	0.0979728	0.301257	0.015979	0.0673032	0.0727401	0.0271983	0.0343183	0.0953576	0.0943058	0.0728305	0.00488545	0.141683	0.0321939	0	0	0.0425774	0	0	0.14694	0.0420174	0.0410032	0.0176554	0.0505373	0.143199	0.065342	0.113736
HCCDB-7.S91	HCCDB-7				134.852	Alive	0.0329329	0.0124981	0.0237851	0.0330673	0.0157358	0	0.013733	0.0695092	0.160516	0.0241897	0.0331572	0.00115891	0.0265886	0.172807	0.00597575	0.0148581	0.125419	0.277311	0.274467	2.03443e-17	0.0760553	0.0248135	0	0.0747295	0.0178986	0.0223118	0	5.19034e-19	0	0.0570816	0.35164	0.0349189	0.0803376	0.0334292	0	0.0814834	0.0312202	0.0664279
HCCDB-7.S139	HCCDB-7				91.9672	Alive	0.0736838	0.112439	0.124914	0.00651276	0.152375	0.0444521	0	0.0298755	0.0296987	0.00446132	6.36723e-20	0.0336031	0.139607	0.278303	0.128017	0.100129	0.0799581	0.234218	0.18754	0.118331	0.108227	0	0	0.0764251	0.0179932	0.029609	1.38885e-17	0.0190221	1.53213e-18	2.72407e-18	0.0087546	0	0.0253463	0.0061359	4.82702e-19	0.157273	0	0.184606
HCCDB-7.S140	HCCDB-7				92.1967	Alive	0.0613236	0.0549339	0.0862482	0.0826213	0.170662	0.00224905	0.107306	0.0633452	1.67907e-19	0.023477	0.000375913	0.0170447	0.0586581	0.253727	0.0780673	0.0980979	0.106471	0.439896	0.197089	0.146759	0.0841748	0.0394836	0	0.126961	0.0289861	0.0196418	0	0.0119957	0.0110929	0.0672211	0.143572	1.12911e-19	0.0777502	0.0648737	0	0.0588324	0.0721556	0.059124
HCCDB-7.S141	HCCDB-7				38.2623	Dead	0.0659863	0	0.0347567	0	0.0330409	2.80159e-18	2.44428e-19	0.0482972	0.0266332	0	0.0332997	0.0117411	0.0392716	0.304237	1.63547e-18	0.038464	0.0906621	0.29316	9.49569e-19	0.00284423	0.0878275	0.0467126	8.25301e-19	0.148428	0.00215526	0.00181659	0	2.89675e-18	0	0.112437	0.122077	0	0.0289906	0.028366	0	0.192604	0.0879151	0.0635223
HCCDB-7.S142	HCCDB-7				27.2131	Alive	0.0878497	0.0233184	0.0965922	0.051619	0.137816	0	0	0.119058	0.168712	0.0815337	0.0286226	4.09838e-19	0.076076	0.240443	0.103752	0.0498678	0.0585332	0.411892	0.0945838	0.155028	0.126793	0.0315394	0	0.129515	0.0249531	0.0044595	0	0	5.07711e-19	1.30171e-18	0.0436588	1.13809e-18	0.0890968	0.104166	0.00976644	0.208338	0.0411955	0.0695566
HCCDB-7.S143	HCCDB-7				35.3115	Alive	0.0781962	0.0309417	0.0804915	0.0374273	0.137474	3.88804e-18	0.0736834	0.0587545	0.0463176	0.0483787	0.0395707	4.9723e-19	0.076257	0.25495	0.000514625	0.0445873	0.10903	0.386349	0.265514	0.109899	0.092428	0.0297106	6.80617e-20	0.107984	0.0172051	0.00691626	0	0	1.11939e-18	0.0835148	0.131138	0	0.037975	0	0	0.168558	0.00395767	0.168438
HCCDB-7.S144	HCCDB-7				90.5574	Alive	0.0478235	0	0.0505834	0.0513563	0.0826196	2.01049e-18	1.07323e-18	0.0665158	0.14447	0.0475107	0.0855699	0.0645574	0.088033	0.229605	0.120361	0.104687	0.138478	0.333645	0.221316	0.0291617	0.0624352	0.00314851	0.0115876	0	0.00532963	5.35334e-20	0	2.28793e-18	8.56405e-18	0.123765	0.26077	6.15906e-18	0.0537971	0.0838326	0.0147091	0.0879145	0.0498848	0.216292
HCCDB-7.S145	HCCDB-7				37.6721	Dead	0.0813878	0.07663	0.0576483	0.0634505	0.121101	0.0409481	0.0422352	0.0912123	0.146834	0.066411	0.0481767	0.0312082	0.100126	0.247539	0.0503049	0.0440097	0.109676	0.0887506	0.23608	0.0871765	0.120845	0.00035364	0	0.0675221	0.0298719	0.0426949	0	0.00834272	2.74661e-19	6.38194e-20	0.135824	0.0658987	0.0520384	0.0459558	0	0.193444	6.78081e-18	0.0838612
HCCDB-7.S92	HCCDB-7				131.41	Alive	0.0973506	0.0559258	0.122871	0.0201201	0.0554742	0	0.0330519	0.085165	0.213016	0.0687589	0.0654367	0	0.0580416	0.247932	0.0677407	0.00951981	0.107695	0.174412	0.125638	0.0424989	0.0917871	0.0798364	0.00315869	0.136859	0.0253943	0.0109293	0	0.0396521	0	0.0330695	0.195439	0.0584617	0.063111	0.0157128	5.21147e-19	0.243983	0.00755419	0.15408
HCCDB-7.S146	HCCDB-7				80.3279	Dead	0.0679673	0	0	0.0472583	0.0283294	2.84595e-18	0.0596985	0.0741379	0.173276	0.0489649	0.0917828	0.0627392	0.0547741	0	0.168843	0.0831368	0.102259	0.512957	0.260451	0.145921	0.0480115	7.77606e-19	0	0.0195367	0.0242059	0.00902053	0	1.59159e-19	1.27628e-17	0.0412714	0.566784	1.08584e-17	0.0547584	0.0361055	0	0.0949495	0.0869552	0.190747
HCCDB-7.S148	HCCDB-7				13.377	Dead	0.058881	0.0442695	0.105576	0.00664837	0.0489758	0.0277542	0.0186625	0.0895316	0.114571	0.0107477	0.0491112	0.0506366	0.0554857	0.266127	0.0612943	0.0915406	0.111033	0.0808455	0.102093	0.0693075	0.106175	0.025452	0	0.0826974	0.043667	0.0115543	0	0.0231666	0.0528722	0.103557	0.0286425	0.0127347	0.0640398	0.0587951	0.0290437	0.183464	0	0.0427811
HCCDB-7.S149	HCCDB-7				55.082	Alive	0.0896369	0.0481707	0	0.0198883	0.1032	0	1.6803e-18	0.114346	0.054762	0.0177891	0.00100882	0.000733284	0.0424057	0.276729	0.0670178	0.0674912	0.0833911	0.157089	0.0919936	0.110044	0.110701	0.0186167	0	0.123402	0.0144867	6.31203e-19	0	0	0.00556775	0	0.192739	0.0239296	0.063962	0.0999082	0	0.198051	0.0433892	0.110801
HCCDB-7.S150	HCCDB-7				134.59	Dead	0.0831428	0.0269157	0.0257097	0.056257	0.118942	0	0.0126576	0.0792937	0.123587	0.0858066	0.0857968	0	0.0550717	0.214578	0.0575145	0.0218458	0.0765374	0.390097	0.191629	0.184128	0.10647	0.0510874	0	0.119977	0.0266189	0.02149	1.86393e-19	0.00183022	0.00119862	0.0902614	0.209478	0.00989105	0.072679	0.033084	2.43365e-19	0.12151	0.0567182	0.0836482
HCCDB-7.S151	HCCDB-7				29.9344	Dead	0.0683686	1.24142e-18	6.01289e-19	0.00184524	0.0741963	0.0597999	0.0421882	0.0462216	0	1.33788e-18	0.0337111	0	1.21466e-19	0.198983	0.0526888	0.0223336	0.00364177	0.369236	0.118954	0.184274	0.112915	0.0124379	3.24796e-18	0.121618	6.90503e-21	0.00120908	0	1.76338e-19	0.0338125	0.117393	0.242547	0	0.0745126	0.099896	0	0.166917	0	0.0933104
HCCDB-7.S152	HCCDB-7				186.951	Alive	0.0589209	0.0869636	0	0.061841	0.0429045	0.00869631	1.31945e-19	0.0701811	0.0866483	0.00264108	0.092365	0	0.0252912	0.19107	0.20544	0.0197153	0.103111	0.273191	2.82531e-19	0.121136	0.0793625	0	0	0.0230792	0.0440354	0.0716015	0	0.0575736	2.69409e-19	0.0353366	0.48385	0.0200431	0.0513985	0.0747652	0.0166884	0.171455	0.108118	0.144517
HCCDB-7.S153	HCCDB-7				23.9016	Dead	0.0400056	0.0468926	1.04201e-19	0.00544746	0.0886781	0.0341163	0	0.033098	0.175658	0.11788	0.127639	0.0220003	0.055865	0.306638	0.190627	0.0753996	0.0967033	0.427097	0.0261279	0.0649946	0.065233	0.0263668	2.18361e-20	0.0356107	0.0440855	0.0103779	0	0.00693089	0	0.134774	0.189364	0.00240676	0	0.104085	7.41154e-05	0.111838	0.0362111	0.211399
HCCDB-7.S93	HCCDB-7				123.508	Alive	0.037344	0.000335989	0.0567223	0	0.0160508	3.13903e-19	0.0320473	0.0503761	0.0945784	3.91647e-18	0.0227694	1.10325e-18	0.0420732	0.340911	0	1.50484e-18	0.0925312	0.13856	0.177139	0	0.07408	0.0771464	0	0.0994105	0.0184695	0	6.38712e-18	1.24589e-18	0	0	0.129945	0.0197637	0.0713232	0.00190993	5.67471e-19	0.14576	0.0542362	0.156389
HCCDB-7.S156	HCCDB-7				179.213	Alive	0	0.164964	0.063219	0.228975	0.114801	0.0381515	0.0547085	0.0282924	0.239202	0.112687	0.114809	5.62575e-21	0.190224	0.126626	0.0194928	0.00432001	0.0658174	0.3882	0.25017	0.0848062	0.00555615	0.00964897	6.02243e-21	0.0562885	0.0350799	0.0579692	0	0.0690211	0	0.0541368	0.390628	0	0.0221096	0.0271009	0.0236116	0.150465	0	0.0913438
HCCDB-7.S157	HCCDB-7				168.131	Alive	5.29631e-19	0.0204263	0.112554	0.035594	0.157179	0.0775623	0.140063	0	0.0827475	0.0692577	0.0602028	0.0939259	0.0827753	0.148163	0.0927415	0.119283	0.107905	0.379506	0.265582	0.0462447	0.0180074	0	0	0.0473682	0.031955	0	0	0	4.45014e-18	0.0612499	0.184221	1.41433e-17	0.0458497	0.0830967	0	0.179441	0.111743	0.140948
HCCDB-7.S159	HCCDB-7				27.6066	Dead	0.0817658	0.0196654	0	0	0.0702966	1.91855e-19	0.00341866	0.109138	0.0708478	0	0.0328041	4.50946e-20	0.0192233	0.215614	0.00589784	0.0314311	0.11368	0.371595	0.274688	0.0252401	0.102018	0.0269508	6.59716e-20	0.11082	0.0241853	0.00918279	0	0.0069064	0	0.0480474	0.242872	3.2649e-18	0.065561	0.0381526	0	0.110124	0.0569409	0.228377
HCCDB-7.S160	HCCDB-7				60.8197	Alive	0	0.00589535	0.0478094	0.0186059	0.063396	0.0102924	1.12819e-18	0.036529	0.00507593	1.19456e-18	0.0161565	2.20606e-18	0.0753641	0.224987	0.0412515	0.0275941	0.0745056	0.2036	0.0137941	0.063032	0.0282484	0.0253397	0.00275951	0.0909877	0.0138977	6.84399e-19	0	0	0.00601206	0.0763382	0.159605	0.00598893	0.0795342	0.00675649	0.0335399	0.274327	0.0654039	3.81412e-19
HCCDB-7.S162	HCCDB-7				181.246	Alive	0.0673887	0.0286074	5.85541e-18	0	0.0430079	0	0	0.136044	0.0948704	0	0.0013282	0.0658201	0.0527948	0.199491	0.0549218	0.0522272	0.0903006	0.30416	0.20746	0.119922	0.0681636	0.0539252	1.45121e-18	0.121564	0.0223243	0.0242063	1.48708e-17	7.82085e-19	1.85527e-18	0.0529882	0.426476	3.08658e-20	0.0489725	0	0	0.191092	0.0114477	0.157519
HCCDB-7.S85	HCCDB-7				133.934	Alive	0.0884989	0.00477897	0.0523195	5.46404e-19	0	0	0.0863919	0.0939674	0.205965	0.0513962	0.054493	0	0.00731712	0.240439	0	1.49647e-19	0.118506	0.259702	0.296497	1.31695e-17	0.0947238	0.0512517	2.09797e-18	0.106877	0.0158962	0	0	1.6564e-18	8.55494e-19	0.0426346	0.220626	0.015191	0.0737997	0.0171745	0	0.083418	0.010972	0.141513
HCCDB-7.S86	HCCDB-7				70.3279	Dead	0.0742331	0.0938195	0.116901	0.00965996	0.0921502	0	0.0850016	0.044295	0.156279	0.0239033	0.0534142	0	0.120275	0.284132	0	0.00850886	0.096151	0.14387	0.247815	0.00912493	0.097924	0.0727275	0	0.135256	0.029811	0.0150263	2.52234e-19	0.0306662	0.0202773	0.0315424	0.0983589	0.0412254	0.0633123	0.042532	1.05275e-18	0.184622	0.00657305	0.143507
HCCDB-7.S87	HCCDB-7				64.8197	Alive	0.107298	0.0360551	0.0122263	0	0.0318767	1.64146e-17	0.0521761	0.0743401	0.120898	0	0.0637334	0	0.0739815	0.278571	0.0358781	0.0199033	0.100444	0.162838	0.221063	0.024409	0.111917	0.0268315	0	0.0757152	0.0290638	0.00586352	1.2971e-17	0.00297675	0.0499912	3.83088e-19	0.129802	0.0200086	0.0789443	0.0671702	3.34927e-18	0.135075	0.00922563	0.12996
HCCDB-7.S88	HCCDB-7				61.2459	Dead	0.0986136	0.0551058	0.146912	0	0.0939751	0	0.0739926	0.086089	0.166524	0.0238795	0.0172754	1.5913e-18	0.0803891	0.298091	0.0147629	0.0476702	0.0729086	0.042369	0.217139	0.00434753	0.124115	0.0929462	0.00116237	0.170583	0.0195002	0.011441	0	0.0338152	0	0	0	0.0486472	0.0838856	0.0206153	0	0.108761	0.0625625	0.177822
HCCDB-7.S89	HCCDB-7				6.59016	Dead	0.0586917	0.0139264	0.076069	1.7138e-18	0.0158114	7.68447e-18	0.0059156	0.0531108	0.120282	0	1.22666e-18	0.00310043	0.0296277	0.328437	0.0454458	0.00661515	0.0988901	0.03372	0.150488	1.77054e-19	0.103885	0.0639176	0.0154586	0.0622883	0.0280207	0	4.15341e-18	1.08874e-18	0.0414089	0	0.124925	0.0379839	0.100558	0.0378754	0	0.228776	0.0116389	0.143852
HCCDB-7.S90	HCCDB-7				52.5902	Dead	0.107442	0.0591287	0.123562	2.49266e-19	0.0600749	3.28936e-18	0.0365429	0.0589319	0.173514	0.0569309	0.0640191	7.29091e-20	0.0403132	0.288889	0.0704047	0.0229814	0.0599739	0.0437607	0.178979	0.00868598	0.138456	0.0929297	0.0102307	0.163389	0.0205925	0.0245665	0.0108211	0.0213262	0.0515748	0.0137677	0	0.0567307	0.0696861	0.048645	7.57578e-18	0.191754	0	0.123979
HCCDB-7.S120	HCCDB-7				121.574	Dead	0.0923802	0	0.026566	0.0780345	0.0845088	4.76992e-19	0.0566501	0.0588154	0.0365444	0.0182623	0.0436913	2.21383e-18	0.0342564	0.238595	0.0348981	0.0495903	0.0819328	0.424049	0.0819434	0.0407676	0.0962907	0.0170112	0.00675713	0.0918332	0.0297181	0.0117485	2.64349e-19	2.27852e-19	1.26216e-20	0.0944252	0.154965	0	0.0714888	0.0217034	0	0.0940813	0.0569474	0.100134
HCCDB-7.S94	HCCDB-7				52.5902	Dead	0.0928883	5.55512e-19	2.20266e-20	0	0.00255159	1.12154e-18	0	0.13657	0.137557	0.00526097	0.0513149	0.00331109	1.06926e-18	0.233352	2.95002e-21	0.0262244	0.136404	0.283895	0.21583	1.06339e-17	0.101051	0.0729484	0	0.124148	0.00480501	0	1.29713e-18	0	3.20431e-18	0.10251	0.233901	1.21368e-18	0.0698814	0.0248447	6.75837e-18	0.154591	0.0113821	0.140185
HCCDB-7.S125	HCCDB-7				96.5574	Dead	0.0405312	0.09847	0.0763912	0.0110049	0.048857	2.24589e-18	0.0551877	0.0663074	0.163684	0.113864	0.10535	4.4657e-19	0.129782	0.24984	0.035102	0.0350736	0.0656273	0.194124	8.67362e-19	0.0910191	0.0775168	0.0131497	3.75049e-20	0.0692515	0.0297572	0	7.78348e-21	7.80821e-20	0.00311709	0.106099	0.176572	0.0739678	0.0550678	0.107257	0.0288654	0.277454	0.0554402	0
HCCDB-7.S131	HCCDB-7				105.705	Alive	0.0821628	0.000404059	0	2.2878e-18	0	0.0261822	0	0.0982542	0.0417205	4.22965e-18	1.90297e-18	2.23871e-21	0.0812415	0.179667	0	0.0221239	0.0872044	0.194075	0.0710395	0	0.101512	6.83758e-20	0	0.0470577	0.0251108	0.0115848	1.35391e-18	0	0.104941	0.0204466	0.3419	0	0.0946807	0.0145705	0	0.222221	0.0300469	0.0218918
HCCDB-7.S133	HCCDB-7				96.9836	Alive	0.0907204	0.0493299	3.50259e-20	0.00431992	0.0111332	0	0.00012432	0.0729774	0.0777139	0	0	0	0.0637807	0.231194	0.0952513	0.0105347	0.0656945	0.10187	0.235855	0.0853895	0.128076	0.0826228	0.000600683	0.155459	0.016636	0.0276406	1.74298e-19	3.28616e-18	2.7236e-18	0	0.223644	0.0366328	0.0687371	0.0511034	1.28572e-18	0.131557	3.36893e-17	0.163005
HCCDB-7.S134	HCCDB-7				14.3607	Alive	0.0878133	0	0.0748605	4.38387e-19	0.076921	1.94897e-18	0.0925221	0.0679651	0.0631406	0.0522413	0.0264162	0	0.0741754	0.240482	0.00494225	0.0452905	0.0684068	0.386836	0.254029	0.12213	0.108755	0.014332	0	0.0974177	0.0283047	0	2.0466e-18	5.61786e-19	0	0.0932036	0.129648	0	0.0820878	0	0	0.153945	9.75783e-19	0.105608
HCCDB-7.S137	HCCDB-7				37.377	Dead	0.0849344	6.61265e-20	1.2914e-20	0.00581216	0.123525	0.0124721	0.00893784	0.0315989	0	0	0.00492377	0	0	0.237209	0.117564	0.0560107	0.088719	0.284561	0.204583	0.054401	0.119443	0.0135744	0	0.106648	0.0201465	0.0376688	5.98368e-19	2.61094e-18	3.81218e-19	0.0690218	0	0	0.0433852	3.80273e-19	1.42615e-18	0.161233	8.33588e-19	1.92475e-21
HCCDB-7.S138	HCCDB-7				92.8525	Alive	0.104432	0.0432488	0.0583238	0.0795236	0.178583	0.0883243	0.111411	0.0406083	0.0881854	0.063389	0.0707706	0.0088394	0.0606817	0.200377	0.0814002	0.0620842	0.104179	0.150675	0.195755	0	0.123859	0	0	0.099935	0.0227119	0.034526	7.5854e-19	0	0	0.057766	0.0259216	0.0160432	0.0476069	0.00676156	0	0.130163	5.92071e-19	0
HCCDB-7.S147	HCCDB-7				23.541	Dead	0.0643522	0	3.57654e-19	0	0	1.84934e-18	2.06071e-17	0.0415501	0.0197965	2.93223e-18	0.0369161	0.00675894	0.052829	0.183837	0.103305	0.0410994	0.0106148	0.369755	0.193255	0.0422619	0.0570292	0.0209785	6.26636e-20	0.0941428	0.0154492	0	0	1.85409e-18	5.72677e-19	3.84945e-20	0.275366	0.0131487	0.0896087	0.100518	2.65483e-17	0.262987	0	0.158252
HCCDB-7.S154	HCCDB-7				52.5574	Dead	0.0573618	0	0.0166326	5.56355e-18	0.117258	5.22565e-20	0.0902092	0.0617144	0.0267396	0.0321387	0.0504472	0.0450819	5.6068e-19	0.255694	0.096891	0.0783496	0.0992633	0.341442	0.151224	0.118402	0.110943	0.0389312	0	0.0904632	0.022212	0.0367333	1.34844e-17	0.00430736	7.62792e-19	0.0425662	0.128158	0.0139433	0.0852016	0.045997	0	0.161652	0.0691577	0.252635
HCCDB-7.S155	HCCDB-7				69.0492	Dead	0.0638077	1.41675e-18	0.0105389	0	0	0	0	0.0836051	0	3.62703e-17	0	0.00673721	0.0279132	0.22042	0.0648383	0.0190397	0.0696319	0.297122	0.10521	0.0674382	0.0707521	0	0	0.0808603	0.0243955	1.0935e-17	1.72322e-17	0	0	0.00921477	0.266686	2.20043e-20	0.069116	0.00679573	0	0.216323	0.0368389	0.152034
HCCDB-7.S158	HCCDB-7				128.754	Dead	0.0603231	0.0227423	8.57048e-18	0.006416	0.0060613	0	1.08591e-18	0.0695363	0.113481	0.0370256	0.0675392	0.0313347	0.0128123	0.17511	0.0563587	0.0915974	0.0397947	0.354954	0.153048	0.0294672	0.0786526	0.0121545	0	0.0912923	0.00660529	0	0	0	0.0560545	0.0874309	0.232787	0	0.0330069	0.0693867	0	0.10719	0.0315921	0.0674805
HCCDB-15.S1	HCCDB-15				61.5082	Alive	0.0582362	0.0297357	0	0.00946098	8.17032e-20	3.92751e-20	0.0109173	0.00779046	0.0224845	0.025745	0	0.0291318	0	0.077234	0.000124957	0.00546929	0.0790044	0	0.0676856	2.27353e-19	0.225111	0.0200838	0.00691846	0.0320573	0.00121164	0	0.0224613	1.4517e-19	1.47066e-19	0	0.0189232	0.0132161	4.36267e-19	0.0456205	3.50215e-20	0.101938	0.0169155	0
HCCDB-15.S10	HCCDB-15				59.1475	Alive	0.0505695	0.0148471	2.92188e-21	3.42671e-19	0	0.00532185	4.67706e-20	0	0.000588517	9.00011e-21	5.11607e-19	0.0169799	0.0241989	0.0118024	0.00750895	0	0.0330618	0.00138791	0.0238715	7.74391e-19	0.185152	0.00156225	0	0.00916102	0.00324409	0	0	3.99563e-20	0	6.33636e-19	0.0489056	0.0107827	0.0433766	0.0290026	0.00659515	0.0241512	0.0653622	4.21169e-19
HCCDB-15.S104	HCCDB-15				51.377	Alive	0.0727233	0.0126805	0.00388014	3.68362e-19	1.07328e-22	0.000257976	0.0398149	0.0056617	0.00306854	0.0103566	0	0.0213472	0.00983998	0.0164483	4.91997e-20	0	0.0398374	0.00062059	0.0938448	0	0.210724	0.0258498	0.0103551	0.0295424	0.010561	9.95023e-21	0.00100166	0	0	1.90861e-20	0.0256555	0.0153032	0.0903464	0.0133414	5.00568e-20	0.0213395	0.00816731	0
HCCDB-15.S106	HCCDB-15				0.360656	Dead	0.0907735	8.6265e-05	0.000465925	0	0	0.00355895	0.0167328	0.0124378	0.0040335	0.000328639	0.000523384	0.00308656	0.000635204	0.0100584	0.00475699	0	0.124858	0.00135609	0.0472628	0.0206702	0.225729	0.00555871	0	0.0166049	0.012706	0	0	6.06019e-20	0.000399125	0.00192723	0.0046214	0.0159732	0.135641	0.0215915	2.61803e-19	0.0674197	0	0
HCCDB-15.S107	HCCDB-15				16.7869	Alive	0.0736023	0.00848681	0.00331483	0	1.51952e-19	9.90945e-19	0.0143674	0.00209971	0.00730132	0.0108012	0	0.0424367	0.00541697	0.0213374	5.36435e-19	0.00530547	0.0798448	0.000585059	0.107199	0.0156354	0.243023	0.0557128	0.0328958	0.0474451	0.00505429	0.00332619	0.0155762	7.6717e-20	0.0003258	3.41561e-19	0.0347089	0.0239824	0.0456253	0.0266601	0	0.0513915	0.017188	0
HCCDB-15.S108	HCCDB-15				12	Alive	0.115452	0.0268604	0.00164767	1.92694e-19	3.82518e-20	0.00743133	0.0308665	0.00671483	0.0204903	0.0228201	0.00240685	0.034133	0.0146413	0.0180604	0.00123971	0	0.0445624	2.93827e-05	0.0611096	0.00835522	0.262441	0.0384651	0.0096776	0.0429189	0.0100419	0.0115472	0.00236688	0	0.0010517	0	0.00440386	0.0257106	0.00134046	0.0258433	1.40229e-18	0.0384567	3.81099e-24	7.43557e-20
HCCDB-15.S109	HCCDB-15				0.622951	Dead	0.0575359	0.00755758	0.00284817	1.28939e-19	0	0.00652119	0.0162746	0.00771961	0.0127619	0.00199399	0	0.0165466	5.47081e-19	0.0124505	0.0010918	0	0.0623806	0	0.0934179	8.99696e-20	0.203664	0.0221207	0.00914013	0.0165099	0.0164721	0.000243896	0	0	1.35401e-20	5.65983e-20	0.0278254	0.0241615	0.0371195	0.0292556	1.79033e-18	0.0298339	0.0319982	1.02479e-18
HCCDB-15.S110	HCCDB-15				40.3607	Alive	0.0512775	0.0147332	0.00816533	0.0171755	0.00147533	4.61136e-21	8.32153e-20	0.0055209	0.0297883	0.0102878	0	0.0299092	0.0143844	0.0163581	0.0119979	0.00259262	0.0125609	0.000945504	0.000883128	0.00985225	0.149772	0.0144978	0.00370067	0.0178446	0.0211361	0	0.00182562	1.60088e-20	0	3.67589e-19	0.0191399	0.00891918	0.000269578	0.0184232	0.000988828	0.0874228	0.0342319	0.00855487
HCCDB-15.S111	HCCDB-15				0.393443	Alive	0.0522886	0.0564635	0.0245377	0.00560796	0	4.45347e-19	0	0.0155285	0.166026	0.130102	0.0262999	0.0362521	0.014751	0.0287666	5.4778e-18	0.00504256	0.00401891	7.67367e-19	0.010573	0.0289303	0.124885	0.0269788	0.018458	0.010231	0.0268589	0	0.0407663	0.00651012	0	0	1.18886e-19	0.0131219	0.0156208	0.0431244	0.00287185	0.115801	0.177435	0
HCCDB-15.S112	HCCDB-15				17.9344	Dead	0.0432184	0.0137283	2.29445e-21	1.36267e-18	2.15163e-18	0	0.0268593	0.0153332	1.18407e-19	0	3.39852e-19	0.00512726	0	0.0229204	0	0	0.00313014	0	0.0267032	0.00425552	0.204157	0.000290648	0	0.00475911	0.00430741	1.88815e-18	0	2.65983e-19	1.07898e-20	3.70113e-18	0.0667188	0.0126207	0	0.0511803	0	0.0790285	0	0
HCCDB-15.S113	HCCDB-15				13.377	Alive	0.00370633	0.0149902	0.00268411	0.0220769	0.00070064	0.0196468	0.0346704	0.000255939	0.0241869	0.00770239	0	0.00505797	0.00206488	0.0583922	0	0.000214552	0.0662592	0	0.194768	0	0.000532581	0.00515212	0.00150596	0.00200366	0.0148249	2.1684e-19	0	2.8794e-05	0	6.83931e-19	0.0437029	0.00103257	0.255346	0.00588331	1.43861e-18	0.0181195	0	0.00643592
HCCDB-15.S11	HCCDB-15				20.3607	Alive	0.0661595	0.00694014	0.00971585	1.53303e-19	0	0.0109908	0.0120462	0.00932235	0.013136	0.00527623	4.59686e-19	0.0492004	0.00280594	0.0225297	0.00311667	1.67636e-21	0.0912902	0.00154709	0.0826974	0.00901578	0.220219	0.0157937	0	0.0264057	0.0209117	7.42636e-19	3.60714e-21	7.46933e-19	0	0	1.58172e-19	0.0313974	0.0896031	0.0149326	1.32702e-18	0.0618582	0.012747	0
HCCDB-15.S115	HCCDB-15				36.5574	Alive	0.136799	0.00460213	0.00190839	0.00211799	0.00693533	0.00366808	0.0112128	0.000846076	0.00383344	0.00287919	3.91969e-19	0.0320696	0.00321618	0.0190359	0	0.00281633	0.149045	1.97364e-19	0.117859	1.25328e-19	0.236547	0.0322914	0.0205748	0.0334004	0.0113162	0	0.0122864	0	0	4.61152e-19	0.00466882	0.00983778	0.0681305	0.0207995	1.45334e-20	0.0148527	0.00710547	0.00619321
HCCDB-15.S117	HCCDB-15				22.2951	Alive	0.0696026	0.0185088	0.0127282	7.62311e-19	0.00112833	0	3.55544e-19	0.00501099	0.0142019	4.61825e-19	0	0.00638058	0.00111567	0.0460734	0.00604758	0	0.0226862	3.44603e-19	0.0238517	0	0.0990888	0	0	8.82122e-19	0.00648137	1.3625e-18	0	0	2.83693e-21	0	0.0445487	0	0.0305936	0.0575395	0.0167084	0.0875683	0.0868562	0.00470006
HCCDB-15.S120	HCCDB-15				11.377	Alive	0.0874238	0.0583576	0.00231793	0.0138898	3.47386e-20	0.00339957	0.0422571	0.00278657	0.0165284	0.0158337	0.00148928	0.0397858	0.0111915	0.0363571	3.93771e-20	0.00932973	0.120077	4.05275e-19	0.166588	0.00442214	0.237393	0.0664761	0.044739	0.0359803	0.00695175	0.0234178	0.0126598	0	0	0	0.018775	0.0198264	0.039986	0.0263821	0	0.0423571	0.00784667	0
HCCDB-15.S121	HCCDB-15				26.7541	Alive	0.0956228	0.0383913	0.00807482	0.00193444	0.00818627	0.00445064	0.0189281	0.00872025	0.0526057	0.0538674	0.00315793	0.0930979	0.0159125	0.00382025	1.56064e-21	0.00224853	0.110517	0.00420342	0.0745746	0.0490763	0.269559	0.0331396	0.0065114	0.0365093	0.0119618	0.00241061	0.0165587	0	5.31104e-21	0	0.000825389	0.0390288	0.0294845	0.0299547	0	0.00815492	0	0.0297529
HCCDB-15.S125	HCCDB-15				13.6066	Dead	0.0472301	0.0160801	0.015219	0	0	0.00415194	0	0.0022694	0.0240142	0.000431364	0	0.0784649	0	0.0346128	1.17115e-19	0.00331792	0.018159	0.000251234	0.0447033	0.00894748	0.0895441	0.0196959	0.00706846	0.0123643	0.0203142	0.00352128	0.0113879	0.00102277	0.000583529	0	0.0108544	0.0170391	0	0.026483	1.86289e-18	0.067808	0.161101	3.64659e-19
HCCDB-15.S126	HCCDB-15				79.1803	Alive	0.0522898	0.0429025	0.0104083	0.00286467	0.0024668	0.00792355	0.0297886	0	0.0302051	0.0252371	6.39386e-20	0.035786	0.0298559	0.0124382	0	0.00254637	0.0685102	0.00271344	0.028571	0.00252581	0.17035	0.0150286	0.00626528	0.0117438	0.0179509	0.00139502	0.0056353	0	2.9447e-22	9.09514e-21	0.0479936	0.0256183	0	0.0248631	4.52108e-05	0.0187268	0.0363855	0.023139
HCCDB-15.S12	HCCDB-15				71.6066	Alive	0.0622424	0.019873	0.00494107	0.00342278	0.00699456	0.00649199	0.0187816	0.0140432	0.019564	0.0211867	0	0.0194248	0.0156268	0.00554826	0.00527441	0	0.103825	0.00222482	0.077874	0.000997139	0.214647	0.0209549	2.43188e-20	0.0474522	0.0194197	0	5.56643e-19	9.1431e-19	0	4.32026e-20	0.0166234	0.0244106	0.0703212	0.0312303	1.99207e-20	0.0443742	0.0129853	0.0202015
HCCDB-15.S127	HCCDB-15				9.27869	Dead	0.0914637	0.0119939	0.00284914	0	0.00712502	4.25178e-19	0	0.00898685	0.00114975	0.00203422	0	0.0155513	0	0.0412077	0.00244986	2.19709e-19	0.0372165	3.41911e-19	0	0	0.234597	0.0109744	0	0.0247185	0.00271113	0	0.00389932	3.68757e-19	2.81802e-06	0	0.0297233	0.0103966	0	0.0273928	0	0.0511302	0.0622981	0.00658638
HCCDB-15.S128	HCCDB-15				13.6393	Dead	0.0641557	0.0146209	0.00340954	1.31526e-18	3.10321e-19	0	0.00171779	0.0109163	0.0261116	0.00284623	0.0114379	0.0267556	0.00500284	0.0289653	0.00129481	0.00465328	0.0272263	0	0.0121408	0.00708217	0.164622	0.0306961	0.0145068	0.0219842	0.00583735	0	0.0146259	3.31205e-19	0.000328154	0	0.0705973	0.0228983	0.0332012	0.0342374	0	0.120971	0.110748	5.5586e-20
HCCDB-15.S129	HCCDB-15				10.7213	Alive	0.107996	0.0158243	0.00165134	0.00152082	0.00289177	0	0.00509746	0.000946243	0.00889605	0.0143692	0	0.117777	0.00924959	0.0141539	0.000149131	0.0101416	0.0586397	1.6949e-20	0.141718	0.0315786	0.223424	0.020652	0.0172141	0.0227663	0.0180292	1.8851e-19	0.023735	2.78906e-19	7.76445e-21	0	0.00181364	0.0110007	0.0749119	0.00910937	0	0.0186213	0.0368741	0.00763865
HCCDB-15.S131	HCCDB-15				20.8525	Alive	0.0943265	0.0133474	0.00271844	0.00400662	0.000404159	0	0.00730113	0.00670824	0.00245057	0.00109234	0	0.00516155	0.00282565	0.0276582	0.000457288	0	0.0191351	3.35293e-20	0.0270321	1.03293e-20	0.235085	0.00995264	0	0.0290117	0.0064226	0.000152218	0	0	0.000110815	0	0.0183297	0.0225745	0	0.0257969	5.12141e-19	0.0180943	0.0312764	2.69552e-19
HCCDB-15.S132	HCCDB-15				4.22951	Dead	0.0296714	0.0170173	0.0110294	0.0167671	0.00300502	2.43735e-19	0.00753009	0.00865877	0.0345384	0.0136757	0	0.107396	0	0.00986957	0	0.00725298	0.0644179	2.82053e-19	0.0340728	0.0121444	0.125467	0.00890572	0.00788125	0.00266875	0.0256996	0.00138894	0.0260243	0.00653491	0.00269776	0	6.87514e-21	0.00504158	0.0199384	0.0226961	4.63743e-20	0.0334986	0.164209	0.00591325
HCCDB-15.S133	HCCDB-15				18.6885	Alive	0.0741498	0.0116566	0.00614184	4.22872e-19	0.000677967	0.0104732	0.0226201	0.00901842	0.00789741	0.0119402	0	0.0234223	0.00720391	0.00810849	0.00525321	1.05332e-20	0.0845457	0.00255373	0.0565072	0.000935161	0.209215	0.00847761	7.76832e-19	0.0141753	0.0135754	0	0.00255498	4.07374e-20	0	0.00295519	0.00683418	0.0219631	0.0668544	0.0204114	0.0031871	0.0337296	4.55383e-21	0.00638936
HCCDB-15.S138	HCCDB-15				7.63934	Dead	0.0795438	0.0106233	0.00426216	0	0.00128033	0	0.0468308	0.00110041	0.0126749	0.0162335	0.00531803	0.01583	0.00155405	0.063497	0	0.00394688	0.017454	0	0.00264182	0.0143368	0.204192	0.0328685	0.0189462	0.0241701	0.00787284	7.31242e-20	0.0162071	0	0.00276404	0	0.0208736	0.0113787	0	0.0336987	1.1333e-19	0.0413045	0.0956291	6.76578e-21
HCCDB-15.S135	HCCDB-15				17.0492	Alive	0.0567168	0.0198615	0.0182632	8.21781e-19	1.00364e-18	6.62255e-19	0.00506413	0.00786752	0.0292179	0.0273614	0	0.0229893	0	0.0214857	0.00995368	8.52923e-21	0.0202745	0	0.0961143	0.0222871	0.160569	0.0371954	0	0.0304635	0.0233521	7.40016e-20	0.00205574	9.32685e-20	0.00019258	1.18251e-19	0.00201491	0.0177761	0.0367784	0.0273931	7.29965e-20	0.0491856	0.100186	0
HCCDB-15.S136	HCCDB-15				106.82	Dead	0.146264	0.0111167	0	0.10497	8.876e-20	0	0.0580972	0.000871206	0.044775	0.0328564	0.000751256	0.0706515	0.0120263	0.0063971	0.017511	0.00106772	0.309285	0.00479236	0.48887	0.00676089	2.96698e-20	0.00751086	0	0.0670138	0.0135711	0	0	0	1.72329e-19	0.00755209	0.118229	0.00532115	0.155386	0.00173942	2.48433e-18	0.0578905	8.06323e-19	0
[truncated: 1,094 more rows]
